# Supplementary material for: Transcriptomic and Chromatin Landscape Analysis Reveals That Involvement of Pituitary Level Transcription Factors Modulate Incubation Behaviors of Magang Geese
Source: Genes (Basel). 2023 Mar 28;14(4):815. doi: 10.3390/genes14040815 (PMC10137868; doi:10.3390/genes14040815)
Supplement: Supplementary file 1 [file genes-14-00815-s001.zip]

Archive with 3 entries (2 files):
- genes-2299825-supplementary/Supplemental Tables and Figures/
- genes-2299825-supplementary/Supplemental Tables and Figures/Supplemental File.xlsx
- genes-2299825-supplementary/Supplemental Tables and Figures/SupplementalFigure.pdf
