# Supplementary material for: Transcriptomic and Chromatin Landscape Analysis Reveals That Involvement of Pituitary Level Transcription Factors Modulate Incubation Behaviors of Magang Geese
Source: Genes (Basel). 2023 Mar 28;14(4):815. doi: 10.3390/genes14040815 (PMC10137868; doi:10.3390/genes14040815)
Supplement: Supplementary file 1 [file genes-14-00815-s001.zip › genes-2299825-supplementary/Supplemental Tables and Figures/Supplemental File.xlsx]

## Sheet:  Table S1
Table S1 Summary of ATAC-seq data in pituitary between Laying and brooding stage
Sample	Total reads	Total bases	Q20	Q30	GC	Duplication	Mapping rate
Laying_1_rep1	79900790	8045928287	0.9728	0.9225	0.473	0.1334	0.8883
Laying_1_rep2	48674768	5418085760	0.9523	0.8788	0.4731	0.0644	0.8997
Laying_2_rep1	114490348	11128397435	0.979	0.94	0.466	0.2204	0.8941
Laying_2_rep2	101482846	10100978215	0.977	0.934	0.462	0.1891	0.8596
Broodiness_1_rep1	71446964	7136384852	0.9774	0.9337	0.478	0.2276	0.8596
Broodiness_1_rep2	70743816	7136384852	0.9774	0.9337	0.476	0.2276	0.8596
Broodiness_2_rep1	85538076	8275806660	0.9804	0.9437	0.475	0.1407	0.8781
Broodiness_2_rep2	98514532	9672738860	0.9808	0.9442	0.473	0.3699	0.8807

## Sheet: Table S2 
Table S2 Binding motifs of transcription factors identified in pituitary of laying stage by HOMER
Motif Name	Consensus	P-value	Log P-value	q-value (Benjamini)	# of Target Sequences with Motif(of 9171)	% of Target Sequences with Motif	# of Background Sequences with Motif(of 38290)	% of Background Sequences with Motif
CTCF(Zf)/CD4+-CTCF-ChIP-Seq(Barski_et_al.)/Homer	AYAGTGCCMYCTRGTGGCCA	1e-359	-828.5	0	597	0.0651	264.2	0.0069
BORIS(Zf)/K562-CTCFL-ChIP-Seq(GSE32465)/Homer	CNNBRGCGCCCCCTGSTGGC	1e-202	-465.4	0	558	0.0608	469.6	0.0122
Six2(Homeobox)/NephronProgenitor-Six2-ChIP-Seq(GSE39837)/Homer	GWAAYHTGAKMC	1e-167	-385	0	1494	0.1629	2920.3	0.076
RFX(HTH)/K562-RFX3-ChIP-Seq(SRA012198)/Homer	CGGTTGCCATGGCAAC	1e-106	-245.7	0	253	0.0276	179.6	0.0047
Six1(Homeobox)/Myoblast-Six1-ChIP-Chip(GSE20150)/Homer	GKVTCADRTTWC	1e-104	-239.7	0	478	0.0521	621.3	0.0162
GRE(NR),IR3/RAW264.7-GRE-ChIP-Seq(Unpublished)/Homer	VAGRACAKWCTGTYC	1e-103	-238.4	0	595	0.0649	900	0.0234
Rfx2(HTH)/LoVo-RFX2-ChIP-Seq(GSE49402)/Homer	GTTGCCATGGCAACM	1e-97	-224.8	0	264	0.0288	216.7	0.0056
GRE(NR),IR3/A549-GR-ChIP-Seq(GSE32465)/Homer	NRGVACABNVTGTYCY	1e-92	-212.1	0	435	0.0474	576.3	0.015
PGR(NR)/EndoStromal-PGR-ChIP-Seq(GSE69539)/Homer	AAGAACATWHTGTTC	1e-87	-201.8	0	529	0.0577	823	0.0214
ARE(NR)/LNCAP-AR-ChIP-Seq(GSE27824)/Homer	RGRACASNSTGTYCYB	1e-86	-199.8	0	591	0.0644	985.5	0.0256
bcd(Homeobox)/Embryo-Bcd-ChIP-Seq(GSE86966)/Homer	VNNGGATTADNN	1e-80	-185.2	0	1470	0.1603	3712.7	0.0966
Sp5(Zf)/mES-Sp5.Flag-ChIP-Seq(GSE72989)/Homer	RGKGGGCGGAGC	1e-80	-184.4	0	763	0.0832	1504	0.0391
Rfx1(HTH)/NPC-H3K4me1-ChIP-Seq(GSE16256)/Homer	KGTTGCCATGGCAA	1e-76	-176.5	0	404	0.044	576.3	0.015
Otx2(Homeobox)/EpiLC-Otx2-ChIP-Seq(GSE56098)/Homer	NYTAATCCYB	1e-75	-173.2	0	1098	0.1197	2566.7	0.0668
X-box(HTH)/NPC-H3K4me1-ChIP-Seq(GSE16256)/Homer	GGTTGCCATGGCAA	1e-70	-162.1	0	256	0.0279	277.4	0.0072
GSC(Homeobox)/FrogEmbryos-GSC-ChIP-Seq(DRA000576)/Homer	RGGATTAR	1e-67	-155.6	0	1441	0.1571	3793.6	0.0987
Fra1(bZIP)/BT549-Fra1-ChIP-Seq(GSE46166)/Homer	NNATGASTCATH	1e-59	-137.9	0	696	0.0759	1487.1	0.0387
Jun-AP1(bZIP)/K562-cJun-ChIP-Seq(GSE31477)/Homer	GATGASTCATCN	1e-56	-131.2	0	334	0.0364	509.1	0.0132
CRX(Homeobox)/Retina-Crx-ChIP-Seq(GSE20012)/Homer	GCTAATCC	1e-55	-128.7	0	2541	0.277	7978.7	0.2076
Fra2(bZIP)/Striatum-Fra2-ChIP-Seq(GSE43429)/Homer	GGATGACTCATC	1e-55	-128.5	0	599	0.0653	1238.4	0.0322
Fos(bZIP)/TSC-Fos-ChIP-Seq(GSE110950)/Homer	NDATGASTCAYN	1e-54	-125.4	0	715	0.078	1599.8	0.0416
Fosl2(bZIP)/3T3L1-Fosl2-ChIP-Seq(GSE56872)/Homer	NATGASTCABNN	1e-53	-123.1	0	425	0.0463	766.4	0.0199
JunB(bZIP)/DendriticCells-Junb-ChIP-Seq(GSE36099)/Homer	RATGASTCAT	1e-51	-117.8	0	640	0.0698	1405.7	0.0366
NF1(CTF)/LNCAP-NF1-ChIP-Seq(Unpublished)/Homer	CYTGGCABNSTGCCAR	1e-50	-116.1	0	607	0.0662	1313.4	0.0342
Atf3(bZIP)/GBM-ATF3-ChIP-Seq(GSE33912)/Homer	DATGASTCATHN	1e-50	-115.3	0	768	0.0837	1813.7	0.0472
KLF14(Zf)/HEK293-KLF14.GFP-ChIP-Seq(GSE58341)/Homer	RGKGGGCGKGGC	1e-49	-113.3	0	1309	0.1427	3629.6	0.0944
Sp1(Zf)/Promoter/Homer	GGCCCCGCCCCC	1e-48	-112.7	0	163	0.0178	164.5	0.0043
Rfx5(HTH)/GM12878-Rfx5-ChIP-Seq(GSE31477)/Homer	SCCTAGCAACAG	1e-48	-112.4	0	467	0.0509	918.3	0.0239
NeuroD1(bHLH)/Islet-NeuroD1-ChIP-Seq(GSE30298)/Homer	GCCATCTGTT	1e-48	-111.2	0	1233	0.1344	3381.4	0.088
NFIL3(bZIP)/HepG2-NFIL3-ChIP-Seq(Encode)/Homer	VTTACGTAAYNNNNN	1e-48	-111.1	0	795	0.0867	1921.1	0.05
BATF(bZIP)/Th17-BATF-ChIP-Seq(GSE39756)/Homer	DATGASTCAT	1e-47	-108.6	0	727	0.0793	1718.4	0.0447
Ronin(THAP)/ES-Thap11-ChIP-Seq(GSE51522)/Homer	RACTACAACTCCCAGVAKGC	1e-46	-107.5	0	83	0.009	41.4	0.0011
Six4(Homeobox)/MCF7-SIX4-ChIP-Seq(Encode)/Homer	TGWAAYCTGABACCB	1e-40	-92.53	0	123	0.0134	115.8	0.003
AP-1(bZIP)/ThioMac-PU.1-ChIP-Seq(GSE21512)/Homer	VTGACTCATC	1e-39	-90.04	0	822	0.0896	2133.7	0.0555
Atoh1(bHLH)/Cerebellum-Atoh1-ChIP-Seq(GSE22111)/Homer	VNRVCAGCTGGY	1e-38	-87.91	0	1658	0.1808	5096.7	0.1326
YY1(Zf)/Promoter/Homer	CAAGATGGCGGC	1e-35	-81.43	0	115	0.0125	114.1	0.003
Egr2(Zf)/Thymocytes-Egr2-ChIP-Seq(GSE34254)/Homer	NGCGTGGGCGGR	1e-34	-79.94	0	203	0.0221	310.2	0.0081
GFY-Staf(?,Zf)/Promoter/Homer	RACTACAATTCCCAGAAKGC	1e-34	-79.05	0	98	0.0107	86.2	0.0022
HLF(bZIP)/HSC-HLF.Flag-ChIP-Seq(GSE69817)/Homer	RTTATGYAAB	1e-32	-75.17	0	1001	0.1091	2852.8	0.0742
NeuroG2(bHLH)/Fibroblast-NeuroG2-ChIP-Seq(GSE75910)/Homer	ACCATCTGTT	1e-31	-73.29	0	2077	0.2265	6829.9	0.1777
KLF1(Zf)/HUDEP2-KLF1-CutnRun(GSE136251)/Homer	VDGGGYGGGGCY	1e-30	-69.66	0	440	0.048	1018.2	0.0265
Ascl1(bHLH)/NeuralTubes-Ascl1-ChIP-Seq(GSE55840)/Homer	NNVVCAGCTGBN	1e-29	-68.61	0	2244	0.2447	7530.9	0.1959
PR(NR)/T47D-PR-ChIP-Seq(GSE31130)/Homer	VAGRACAKNCTGTBC	1e-29	-68.06	0	2589	0.2823	8878.6	0.231
Tlx?(NR)/NPC-H3K4me1-ChIP-Seq(GSE16256)/Homer	CTGGCAGSCTGCCA	1e-28	-66.3	0	628	0.0685	1643.3	0.0428
CEBP(bZIP)/ThioMac-CEBPb-ChIP-Seq(GSE21512)/Homer	ATTGCGCAAC	1e-28	-65.67	0	813	0.0886	2275.5	0.0592
Egr1(Zf)/K562-Egr1-ChIP-Seq(GSE32465)/Homer	TGCGTGGGYG	1e-27	-62.53	0	649	0.0708	1739.8	0.0453
Olig2(bHLH)/Neuron-Olig2-ChIP-Seq(GSE30882)/Homer	RCCATMTGTT	1e-26	-62.05	0	2454	0.2676	8438.3	0.2195
SeqBias: polyA-repeat	AAAAAAAAAA	1e-26	-60.58	0	9017	0.9831	37068.3	0.9644
E2F6(E2F)/Hela-E2F6-ChIP-Seq(GSE31477)/Homer	GGCGGGAARN	1e-25	-59.44	0	548	0.0597	1423.9	0.037
GFY(?)/Promoter/Homer	ACTACAATTCCC	1e-25	-58.49	0	106	0.0116	130.5	0.0034
Bach2(bZIP)/OCILy7-Bach2-ChIP-Seq(GSE44420)/Homer	TGCTGAGTCA	1e-25	-58.21	0	266	0.029	546.5	0.0142
WT1(Zf)/Kidney-WT1-ChIP-Seq(GSE90016)/Homer	MCTCCCMCRCAB	1e-25	-57.57	0	594	0.0648	1589.9	0.0414
Tgif2(Homeobox)/mES-Tgif2-ChIP-Seq(GSE55404)/Homer	TGTCANYT	1e-24	-56.97	0	3554	0.3875	12905.1	0.3357
BHLHA15(bHLH)/NIH3T3-BHLHB8.HA-ChIP-Seq(GSE119782)/Homer	NAMCAGCTGK	1e-24	-56.65	0	1942	0.2117	6532.8	0.17
bZIP50(bZIP)/colamp-bZIP50-DAP-Seq(GSE60143)/Homer	GATGACGTCA	1e-24	-56.64	0	1013	0.1104	3061.5	0.0796
En1(Homeobox)/SUM149-EN1-ChIP-Seq(GSE120957)/Homer	NDCTAATTAS	1e-23	-54.55	0	2017	0.2199	6851.9	0.1783
NFY(CCAAT)/Promoter/Homer	RGCCAATSRG	1e-23	-54.48	0	535	0.0583	1413.1	0.0368
E2F3(E2F)/MEF-E2F3-ChIP-Seq(GSE71376)/Homer	BTKGGCGGGAAA	1e-23	-54.17	0	577	0.0629	1556.4	0.0405
Pitx1(Homeobox)/Chicken-Pitx1-ChIP-Seq(GSE38910)/Homer	TAATCCCN	1e-22	-52.77	0	4335	0.4726	16183.7	0.421
Mef2d(MADS)/Retina-Mef2d-ChIP-Seq(GSE61391)/Homer	GCTATTTTTAGC	1e-22	-52.34	0	270	0.0294	582.7	0.0152
Atf1(bZIP)/K562-ATF1-ChIP-Seq(GSE31477)/Homer	GATGACGTCA	1e-22	-51.14	0	645	0.0703	1811.2	0.0471
TCF4(bHLH)/SHSY5Y-TCF4-ChIP-Seq(GSE96915)/Homer	SMCATCTGKH	1e-21	-50.43	0	1959	0.2136	6688.1	0.174
Atf7(bZIP)/3T3L1-Atf7-ChIP-Seq(GSE56872)/Homer	NGRTGACGTCAY	1e-21	-50.17	0	427	0.0466	1085.3	0.0282
RAP212(AP2EREBP)/col-RAP212-DAP-Seq(GSE60143)/Homer	CGCCGCCATTTT	1e-21	-49.52	0	752	0.082	2198.2	0.0572
NAM(NAC)/col-NAM-DAP-Seq(GSE60143)/Homer	RGTTRCGTRW	1e-21	-48.88	0	1439	0.1569	4723.4	0.1229
TGA6(bZIP)/colamp-TGA6-DAP-Seq(GSE60143)/Homer	TGACGTCABC	1e-21	-48.83	0	594	0.0648	1654.8	0.0431
SeqBias: A/T bias	WWWWWWWWWW	1e-20	-48.07	0	7523	0.8202	29986.7	0.7801
Sp2(Zf)/HEK293-Sp2.eGFP-ChIP-Seq(Encode)/Homer	YGGCCCCGCCCC	1e-20	-47.7	0	1098	0.1197	3466.9	0.0902
CRE(bZIP)/Promoter/Homer	CSGTGACGTCAC	1e-20	-47.42	0	264	0.0288	586.5	0.0153
ESE1(AP2EREBP)/col-ESE1-DAP-Seq(GSE60143)/Homer	GGCGGCGG	1e-20	-46.76	0	891	0.0971	2721.1	0.0708
ERF9(AP2EREBP)/colamp-ERF9-DAP-Seq(GSE60143)/Homer	AWATGGCGGCGG	1e-20	-46.51	0	292	0.0318	676.1	0.0176
Twist2(bHLH)/Myoblast-Twist2.Ty1-ChIP-Seq(GSE127998)/Homer	MCAGCTGBYH	1e-19	-45.79	0	2364	0.2577	8345.8	0.2171
KLF5(Zf)/LoVo-KLF5-ChIP-Seq(GSE49402)/Homer	DGGGYGKGGC	1e-19	-45.64	0	704	0.0768	2064.9	0.0537
ATHB23(ZFHD)/col-ATHB23-DAP-Seq(GSE60143)/Homer	HTAATTARNN	1e-19	-43.75	0	1041	0.1135	3302.4	0.0859
ERF8(AP2EREBP)/colamp-ERF8-DAP-Seq(GSE60143)/Homer	CGCCGYCATW	1e-18	-43.04	0	1103	0.1203	3540.5	0.0921
ERF13(AP2EREBP)/colamp-ERF13-DAP-Seq(GSE60143)/Homer	TYAGCCGCCATT	1e-18	-42.82	0	1145	0.1248	3699.4	0.0962
TGA10(bZIP)/colamp-TGA10-DAP-Seq(GSE60143)/Homer	ATGACGTC	1e-18	-42.42	0	554	0.0604	1569	0.0408
ERF2(AP2EREBP)/colamp-ERF2-DAP-Seq(GSE60143)/Homer	GGCGGCTG	1e-17	-41.05	0	800	0.0872	2452.4	0.0638
AT4G18450(AP2EREBP)/col-AT4G18450-DAP-Seq(GSE60143)/Homer	ATGGCGGCKG	1e-17	-41.04	0	465	0.0507	1275	0.0332
Atf2(bZIP)/3T3L1-Atf2-ChIP-Seq(GSE56872)/Homer	NRRTGACGTCAT	1e-17	-40.45	0	285	0.0311	686.3	0.0179
HLH-1(bHLH)/cElegans-Embryo-HLH1-ChIP-Seq(modEncode)/Homer	RACAGCTGTTBH	1e-17	-40.37	0	1034	0.1127	3317.9	0.0863
FEA4(bZIP)/Corn-FEA4-ChIP-Seq(GSE61954)/Homer	TGACGTCACS	1e-17	-40.35	0	1084	0.1182	3503.8	0.0912
ATHB25(ZFHD)/colamp-ATHB25-DAP-Seq(GSE60143)/Homer	TAATTAVB	1e-17	-40.29	0	1232	0.1343	4058.8	0.1056
TGA4(bZIP)/colamp-TGA4-DAP-Seq(GSE60143)/Homer	RTGACGTCAKCW	1e-17	-40.28	0	272	0.0297	646.4	0.0168
NAP(NAC)/col-NAP-DAP-Seq(GSE60143)/Homer	ARGTTACGTRTN	1e-17	-39.71	0	1070	0.1167	3459.7	0.09
Tal1	CATCTG	1e-17	-39.42	0	1619	0.1765	5546.9	0.1443
RAP26(AP2EREBP)/colamp-RAP26-DAP-Seq(GSE60143)/Homer	HDATGGCGGCGG	1e-17	-39.35	0	1281	0.1397	4256.6	0.1107
Lhx3(Homeobox)/Neuron-Lhx3-ChIP-Seq(GSE31456)/Homer	ADBTAATTAR	1e-17	-39.19	0	1827	0.1992	6355.5	0.1653
Foxf1(Forkhead)/Lung-Foxf1-ChIP-Seq(GSE77951)/Homer	WWATRTAAACAN	1e-16	-39.05	0	929	0.1013	2945.7	0.0766
Klf9(Zf)/GBM-Klf9-ChIP-Seq(GSE62211)/Homer	GCCACRCCCACY	1e-16	-38.97	0	146	0.0159	277.4	0.0072
ERF105(AP2EREBP)/colamp-ERF105-DAP-Seq(GSE60143)/Homer	TGGCGGCT	1e-16	-38.94	0	1537	0.1676	5238.8	0.1363
ATAF1(NAC)/col-ATAF1-DAP-Seq(GSE60143)/Homer	YACGTMAY	1e-16	-38.75	0	3172	0.3458	11712.8	0.3047
PHA-4(Forkhead)/cElegans-Embryos-PHA4-ChIP-Seq(modEncode)/Homer	KTGTTTGC	1e-16	-38.46	0	3308	0.3607	12270	0.3192
Atf4(bZIP)/MEF-Atf4-ChIP-Seq(GSE35681)/Homer	MTGATGCAAT	1e-16	-38.18	0	392	0.0427	1049.3	0.0273
At1g75490(AP2EREBP)/colamp-At1g75490-DAP-Seq(GSE60143)/Homer	CACCGMCT	1e-16	-37.5	0	2031	0.2214	7182	0.1868
ERF104(AP2EREBP)/col-ERF104-DAP-Seq(GSE60143)/Homer	GGCGGCGG	1e-16	-37.38	0	1102	0.1201	3609.9	0.0939
ERF4(AP2EREBP)/colamp-ERF4-DAP-Seq(GSE60143)/Homer	WDWTGGCGGCGG	1e-16	-37.32	0	1089	0.1187	3561.7	0.0927
ERF115(AP2EREBP)/colamp-ERF115-DAP-Seq(GSE60143)/Homer	WTKRCGGCGB	1e-16	-37.21	0	1701	0.1855	5899.9	0.1535
Foxo1(Forkhead)/RAW-Foxo1-ChIP-Seq(Fan_et_al.)/Homer	CTGTTTAC	1e-16	-37.11	0	1968	0.2146	6942.6	0.1806
Pit1(Homeobox)/GCrat-Pit1-ChIP-Seq(GSE58009)/Homer	ATGMATATDC	1e-15	-35.83	0	986	0.1075	3196.1	0.0832
At5g18450(AP2EREBP)/col-At5g18450-DAP-Seq(GSE60143)/Homer	CACCGCTT	1e-15	-35.72	0	1819	0.1983	6385	0.1661
ERF1(AP2EREBP)/colamp-ERF1-DAP-Seq(GSE60143)/Homer	GGCGGCTR	1e-15	-35.14	0	702	0.0765	2161	0.0562
KLF3(Zf)/MEF-Klf3-ChIP-Seq(GSE44748)/Homer	NRGCCCCRCCCHBNN	1e-15	-34.56	0	188	0.0205	416.5	0.0108
ERF10(AP2EREBP)/col-ERF10-DAP-Seq(GSE60143)/Homer	RTGGCGGCGG	1e-14	-34.48	0	713	0.0777	2208.5	0.0575
CEBP:AP1(bZIP)/ThioMac-CEBPb-ChIP-Seq(GSE21512)/Homer	DRTGTTGCAA	1e-14	-34.42	0	885	0.0965	2839.3	0.0739
At2g33710(AP2EREBP)/colamp-At2g33710-DAP-Seq(GSE60143)/Homer	WTKGCGGCKR	1e-14	-34.13	0	1967	0.2145	6993.7	0.1819
ABR1(AP2EREBP)/colamp-ABR1-DAP-Seq(GSE60143)/Homer	AAATGGCGGCGG	1e-14	-33.79	0	963	0.105	3137.3	0.0816
RAP211(AP2EREBP)/colamp-RAP211-DAP-Seq(GSE60143)/Homer	RGCCGGCYWW	1e-14	-33.43	0	2397	0.2613	8710.8	0.2266
NRF1(NRF)/MCF7-NRF1-ChIP-Seq(Unpublished)/Homer	CTGCGCATGCGC	1e-14	-32.94	0	112	0.0122	204.1	0.0053
E2F4(E2F)/K562-E2F4-ChIP-Seq(GSE31477)/Homer	GGCGGGAAAH	1e-14	-32.91	0	386	0.0421	1068.6	0.0278
DLX1(Homeobox)/BasalGanglia-Dlx1-ChIP-seq(GSE124936)/Homer	NSNNTAATTA	1e-14	-32.87	0	1531	0.1669	5314	0.1382
ERF5(AP2EREBP)/colamp-ERF5-DAP-Seq(GSE60143)/Homer	DCMGCCGCCA	1e-14	-32.55	0	502	0.0547	1473.5	0.0383
ERF7(AP2EREBP)/col-ERF7-DAP-Seq(GSE60143)/Homer	ATGRCGGCGG	1e-13	-32.14	0	1315	0.1434	4494.5	0.1169
Tcf21(bHLH)/ArterySmoothMuscle-Tcf21-ChIP-Seq(GSE61369)/Homer	NAACAGCTGG	1e-13	-31.86	0	1496	0.1631	5196.8	0.1352
ATHB34(ZFHD)/colamp-ATHB34-DAP-Seq(GSE60143)/Homer	TRATTARS	1e-13	-31.62	0	892	0.0973	2902	0.0755
Bach1(bZIP)/K562-Bach1-ChIP-Seq(GSE31477)/Homer	AWWNTGCTGAGTCAT	1e-13	-31.45	0	91	0.0099	153.8	0.004
FOXK2(Forkhead)/U2OS-FOXK2-ChIP-Seq(E-MTAB-2204)/Homer	SCHTGTTTACAT	1e-13	-31.09	0	689	0.0751	2159.7	0.0562
TGA1(bZIP)/colamp-TGA1-DAP-Seq(GSE60143)/Homer	TGACGTCAKC	1e-13	-31.05	0	365	0.0398	1011	0.0263
Mef2b(MADS)/HEK293-Mef2b.V5-ChIP-Seq(GSE67450)/Homer	GCTATTTTTGGM	1e-13	-30.88	0	807	0.088	2595.3	0.0675
KLF6(Zf)/PDAC-KLF6-ChIP-Seq(GSE64557)/Homer	MKGGGYGTGGCC	1e-13	-30.84	0	703	0.0766	2213.2	0.0576
Esrrb(NR)/mES-Esrrb-ChIP-Seq(GSE11431)/Homer	KTGACCTTGA	1e-13	-30.62	0	574	0.0626	1748.2	0.0455
ERF73(AP2EREBP)/col-ERF73-DAP-Seq(GSE60143)/Homer	CCGCCGCC	1e-13	-30.59	0	813	0.0886	2621.2	0.0682
PUCHI(AP2EREBP)/colamp-PUCHI-DAP-Seq(GSE60143)/Homer	GCGCCGTY	1e-13	-30.42	0	761	0.083	2431.3	0.0633
AtGRF6(GRF)/col-AtGRF6-DAP-Seq(GSE60143)/Homer	NTGTCAGADNNNNNN	1e-13	-30.12	0	1356	0.1478	4685.2	0.1219
Nr5a2(NR)/Pancreas-LRH1-ChIP-Seq(GSE34295)/Homer	BTCAAGGTCA	1e-13	-29.99	0	583	0.0636	1787.1	0.0465
SeqBias: CG bias	SSSSSSSSSS	1e-13	-29.95	0	7346	0.8009	29560.4	0.769
FOXK1(Forkhead)/HEK293-FOXK1-ChIP-Seq(GSE51673)/Homer	NVWTGTTTAC	1e-12	-29.57	0	1012	0.1103	3380.5	0.0879
TGA2(bZIP)/colamp-TGA2-DAP-Seq(GSE60143)/Homer	ACGTCAYCHH	1e-12	-29.52	0	578	0.063	1774.8	0.0462
Meis1(Homeobox)/MastCells-Meis1-ChIP-Seq(GSE48085)/Homer	VGCTGWCAVB	1e-12	-29.49	0	1957	0.2134	7045.3	0.1833
DLX2(Homeobox)/BasalGanglia-Dlx2-ChIP-seq(GSE124936)/Homer	NNNTAATTAS	1e-12	-29.23	0	1660	0.181	5882.4	0.153
ERF3(AP2EREBP)/colamp-ERF3-DAP-Seq(GSE60143)/Homer	ATGGCGGCGG	1e-12	-29.08	0	700	0.0763	2223.7	0.0579
FoxL2(Forkhead)/Ovary-FoxL2-ChIP-Seq(GSE60858)/Homer	WWTRTAAACAVG	1e-12	-29.01	0	833	0.0908	2716.2	0.0707
bZIP18(bZIP)/colamp-bZIP18-DAP-Seq(GSE60143)/Homer	KGMCAGCTND	1e-12	-28.87	0	5916	0.645	23387.6	0.6085
CRF10(AP2EREBP)/col100-CRF10-DAP-Seq(GSE60143)/Homer	DCCGCCGYHA	1e-12	-28.78	0	1371	0.1495	4767	0.124
DREB2(AP2EREBP)/col-DREB2-DAP-Seq(GSE60143)/Homer	TMACCGACATWA	1e-12	-28.78	0	362	0.0395	1019.9	0.0265
NF-E2(bZIP)/K562-NFE2-ChIP-Seq(GSE31477)/Homer	GATGACTCAGCA	1e-12	-28.74	0	100	0.0109	185.3	0.0048
ERF15(AP2EREBP)/colamp-ERF15-DAP-Seq(GSE60143)/Homer	WDHAGCMGCCAT	1e-12	-28.44	0	2672	0.2913	9924.7	0.2582
ERF11(AP2EREBP)/col-ERF11-DAP-Seq(GSE60143)/Homer	RTGGCGGCGG	1e-12	-28.25	0	926	0.101	3075.4	0.08
At5g65130(AP2EREBP)/colamp-At5g65130-DAP-Seq(GSE60143)/Homer	CCRCCGACAWTN	1e-12	-27.81	0	197	0.0215	478.5	0.0124
Foxo3(Forkhead)/U2OS-Foxo3-ChIP-Seq(E-MTAB-2701)/Homer	DGTAAACA	1e-12	-27.77	0	743	0.081	2398.3	0.0624
TFE3(bHLH)/MEF-TFE3-ChIP-Seq(GSE75757)/Homer	GTCACGTGACYV	1e-12	-27.7	0	58	0.0063	81.6	0.0021
MYB101(MYB)/colamp-MYB101-DAP-Seq(GSE60143)/Homer	TAACNRMY	1e-11	-27.29	0	2223	0.2424	8149.8	0.212
ATHB24(ZFHD)/colamp-ATHB24-DAP-Seq(GSE60143)/Homer	TAATTAAS	1e-11	-26.97	0	837	0.0913	2759.4	0.0718
SHN3(AP2EREBP)/col-SHN3-DAP-Seq(GSE60143)/Homer	CCGCCGCC	1e-11	-26.86	0	366	0.0399	1049.9	0.0273
Rfx6(HTH)/Min6b1-Rfx6.HA-ChIP-Seq(GSE62844)/Homer	TGTTKCCTAGCAACM	1e-11	-26.53	0	1350	0.1472	4725.1	0.1229
JunD(bZIP)/K562-JunD-ChIP-Seq/Homer	ATGACGTCATCN	1e-11	-26.44	0	72	0.0078	118.5	0.0031
ATHB33(ZFHD)/col-ATHB33-DAP-Seq(GSE60143)/Homer	NGTRATTAAK	1e-11	-26.35	0	1395	0.1521	4903.3	0.1276
Mef2c(MADS)/GM12878-Mef2c-ChIP-Seq(GSE32465)/Homer	DCYAAAAATAGM	1e-11	-26.19	0	442	0.0482	1322	0.0344
COUP-TFII(NR)/Artia-Nr2f2-ChIP-Seq(GSE46497)/Homer	AGRGGTCA	1e-11	-26.05	0	1402	0.1529	4936.2	0.1284
Dlx3(Homeobox)/Kerainocytes-Dlx3-ChIP-Seq(GSE89884)/Homer	NDGTAATTAC	1e-11	-25.88	0	835	0.091	2767.6	0.072
DREB19(AP2EREBP)/colamp-DREB19-DAP-Seq(GSE60143)/Homer	AATGTCGGTK	1e-11	-25.87	0	440	0.048	1318.5	0.0343
OCT:OCT-short(POU,Homeobox)/NPC-OCT6-ChIP-Seq(GSE43916)/Homer	ATGCATWATGCATRW	1e-11	-25.86	0	719	0.0784	2334.9	0.0607
AT1G71450(AP2EREBP)/col-AT1G71450-DAP-Seq(GSE60143)/Homer	DHDWTGTCGGTG	1e-11	-25.72	0	1341	0.1462	4705.5	0.1224
DLX5(Homeobox)/BasalGanglia-Dlx5-ChIP-seq(GSE124936)/Homer	SSTAATTA	1e-11	-25.5	0	955	0.1041	3226.7	0.0839
Nkx6.1(Homeobox)/Islet-Nkx6.1-ChIP-Seq(GSE40975)/Homer	GKTAATGR	1e-11	-25.49	0	2664	0.2904	9964.3	0.2592
c-Jun-CRE(bZIP)/K562-cJun-ChIP-Seq(GSE31477)/Homer	ATGACGTCATCY	1e-10	-24.96	0	229	0.025	599.9	0.0156
Maz(Zf)/HepG2-Maz-ChIP-Seq(GSE31477)/Homer	GGGGGGGG	1e-10	-24.95	0	1061	0.1157	3639.3	0.0947
AT5G23930(mTERF)/col-AT5G23930-DAP-Seq(GSE60143)/Homer	GGCGGCTG	1e-10	-24.85	0	2253	0.2456	8326.7	0.2166
ANAC047(NAC)/colamp-ANAC047-DAP-Seq(GSE60143)/Homer	WACACGTAACTT	1e-10	-24.84	0	832	0.0907	2771.2	0.0721
Lhx2(Homeobox)/HFSC-Lhx2-ChIP-Seq(GSE48068)/Homer	TAATTAGN	1e-10	-24.79	0	1146	0.1249	3968.9	0.1033
SCL(bHLH)/HPC7-Scl-ChIP-Seq(GSE13511)/Homer	AVCAGCTG	1e-10	-24.64	0	5831	0.6357	23143.9	0.6021
AR-halfsite(NR)/LNCaP-AR-ChIP-Seq(GSE27824)/Homer	CCAGGAACAG	1e-10	-24.62	0	4171	0.4548	16165.7	0.4206
MITF(bHLH)/MastCells-MITF-ChIP-Seq(GSE48085)/Homer	RTCATGTGAC	1e-10	-24.38	0	818	0.0892	2725.7	0.0709
AT1G28160(AP2EREBP)/colamp-AT1G28160-DAP-Seq(GSE60143)/Homer	GGCGGCGG	1e-10	-24.34	0	2029	0.2212	7443.2	0.1936
FOXP1(Forkhead)/H9-FOXP1-ChIP-Seq(GSE31006)/Homer	NYYTGTTTACHN	1e-10	-23.93	0	459	0.05	1406	0.0366
Mef2a(MADS)/HL1-Mef2a.biotin-ChIP-Seq(GSE21529)/Homer	CYAAAAATAG	1e-10	-23.41	0	388	0.0423	1158.7	0.0301
Lhx1(Homeobox)/EmbryoCarcinoma-Lhx1-ChIP-Seq(GSE70957)/Homer	NNYTAATTAR	1e-10	-23.21	0	1233	0.1344	4333.3	0.1127
TGA5(bZIP)/col-TGA5-DAP-Seq(GSE60143)/Homer	NNGATGACGTCATCN	1e-10	-23.14	0	70	0.0076	122	0.0032
RRTF1(AP2EREBP)/colamp-RRTF1-DAP-Seq(GSE60143)/Homer	CCGCCGCHATTT	1e-09	-23.02	0	242	0.0264	656.5	0.0171
SF1(NR)/H295R-Nr5a1-ChIP-Seq(GSE44220)/Homer	CAAGGHCANV	1e-09	-22.78	0	421	0.0459	1282.6	0.0334
Chop(bZIP)/MEF-Chop-ChIP-Seq(GSE35681)/Homer	ATTGCATCAT	1e-09	-22.51	0	268	0.0292	748.3	0.0195
Ap4(bHLH)/AML-Tfap4-ChIP-Seq(GSE45738)/Homer	NAHCAGCTGD	1e-09	-22.27	0	1888	0.2058	6930.3	0.1803
Foxa2(Forkhead)/Liver-Foxa2-ChIP-Seq(GSE25694)/Homer	CYTGTTTACWYW	1e-09	-22.03	0	794	0.0866	2670.5	0.0695
CRF4(AP2EREBP)/colamp-CRF4-DAP-Seq(GSE60143)/Homer	CGCCGCCA	1e-09	-21.73	0	616	0.0672	2007.5	0.0522
DEAR2(AP2EREBP)/colamp-DEAR2-DAP-Seq(GSE60143)/Homer	HCACCGACAWHD	1e-09	-21.68	0	840	0.0916	2850.1	0.0741
Tgif1(Homeobox)/mES-Tgif1-ChIP-Seq(GSE55404)/Homer	YTGWCADY	1e-09	-21.6	0	3051	0.3326	11642.3	0.3029
HY5(bZIP)/colamp-HY5-DAP-Seq(GSE60143)/Homer	RRTSACGTSD	1e-09	-20.97	0	869	0.0947	2972.3	0.0773
Myf5(bHLH)/GM-Myf5-ChIP-Seq(GSE24852)/Homer	BAACAGCTGT	1e-09	-20.77	0	1139	0.1242	4016	0.1045
LHX9(Homeobox)/Hct116-LHX9.V5-ChIP-Seq(GSE116822)/Homer	NGCTAATTAG	1e-08	-20.58	0	1432	0.1561	5164.9	0.1344
TGA9(bZIP)/colamp-TGA9-DAP-Seq(GSE60143)/Homer	VTGACGTC	1e-08	-20.5	0	1125	0.1227	3966.1	0.1032
E2FA(E2FDP)/colamp-E2FA-DAP-Seq(GSE60143)/Homer	WWTGGCGCCAWWWNN	1e-08	-20.34	0	315	0.0343	930.4	0.0242
DPL-1(E2F)/cElegans-Adult-ChIP-Seq(modEncode)/Homer	TAGCGCGC	1e-08	-20.26	0	742	0.0809	2501.5	0.0651
STZ(C2H2)/colamp-STZ-DAP-Seq(GSE60143)/Homer	HNBTCACT	1e-08	-20.22	0	5179	0.5647	20519.7	0.5338
ZNF143|STAF(Zf)/CUTLL-ZNF143-ChIP-Seq(GSE29600)/Homer	ATTTCCCAGVAKSCY	1e-08	-20.15	0	260	0.0283	740.1	0.0193
SeqBias: GA-repeat	GAGAGAGAGA	1e-08	-20.09	0	5766	0.6287	23007.2	0.5986
CREB5(bZIP)/LNCaP-CREB5.V5-ChIP-Seq(GSE137775)/Homer	VVATGACGTCAT	1e-08	-20.07	0	282	0.0307	817.9	0.0213
VIP1(bZIP)/col-VIP1-DAP-Seq(GSE60143)/Homer	NTTGACAGCTGTCAN	1e-08	-19.7	0	271	0.0295	782.7	0.0204
MYB(HTH)/ERMYB-Myb-ChIPSeq(GSE22095)/Homer	GGCVGTTR	1e-08	-19.59	0	2006	0.2187	7468.2	0.1943
FOXA1(Forkhead)/LNCAP-FOXA1-ChIP-Seq(GSE27824)/Homer	WAAGTAAACA	1e-08	-19.47	0	1174	0.128	4177.7	0.1087
Tcf12(bHLH)/GM12878-Tcf12-ChIP-Seq(GSE32465)/Homer	VCAGCTGYTG	1e-08	-19.45	0	1574	0.1716	5750	0.1496
OCT:OCT(POU,Homeobox,IR1)/NPC-Brn2-ChIP-Seq(GSE35496)/Homer	ATGAATWATTCATGA	1e-08	-19	0	39	0.0043	55.2	0.0014
Pit1+1bp(Homeobox)/GCrat-Pit1-ChIP-Seq(GSE58009)/Homer	ATGCATAATTCA	1e-08	-18.92	0	371	0.0404	1144.9	0.0298
HIC1(Zf)/Treg-ZBTB29-ChIP-Seq(GSE99889)/Homer	TGCCAGCB	1e-08	-18.9	0	2888	0.3149	11057.4	0.2877
ERRg(NR)/Kidney-ESRRG-ChIP-Seq(GSE104905)/Homer	GTGACCTTGRVN	1e-08	-18.88	0	743	0.081	2528	0.0658
Nrf2(bZIP)/Lymphoblast-Nrf2-ChIP-Seq(GSE37589)/Homer	HTGCTGAGTCAT	1e-08	-18.86	0	81	0.0088	167.4	0.0044
AARE(HLH)/mES-cMyc-ChIP-Seq/Homer	GATTGCATCA	1e-08	-18.73	0	117	0.0128	276.9	0.0072
GAGA-repeat/SacCer-Promoters/Homer	CTYTCTYTCTCTCTC	1e-08	-18.65	0	3447	0.3758	13357.9	0.3475
Nr5a2(NR)/mES-Nr5a2-ChIP-Seq(GSE19019)/Homer	BTCAAGGTCA	1e-07	-17.98	0	408	0.0445	1289.4	0.0335
Ptf1a(bHLH)/Panc1-Ptf1a-ChIP-Seq(GSE47459)/Homer	ACAGCTGTTN	1e-07	-17.6	0	3382	0.3687	13124.7	0.3415
MyoD(bHLH)/Myotube-MyoD-ChIP-Seq(GSE21614)/Homer	RRCAGCTGYTSY	1e-07	-17.48	0	1370	0.1494	4990.7	0.1298
MyoG(bHLH)/C2C12-MyoG-ChIP-Seq(GSE36024)/Homer	AACAGCTG	1e-07	-17.4	0	1572	0.1714	5792.7	0.1507
SPL9(SBP)/colamp-SPL9-DAP-Seq(GSE60143)/Homer	BTGTACTT	1e-07	-17.25	0	2332	0.2543	8848	0.2302
E2F7(E2F)/Hela-E2F7-ChIP-Seq(GSE32673)/Homer	VDTTTCCCGCCA	1e-07	-17.18	0	79	0.0086	168.4	0.0044
Elk1(ETS)/Hela-Elk1-ChIP-Seq(GSE31477)/Homer	HACTTCCGGY	1e-07	-17.02	0	331	0.0361	1021	0.0266
E2F1(E2F)/Hela-E2F1-ChIP-Seq(GSE22478)/Homer	CWGGCGGGAA	1e-07	-16.68	0	191	0.0208	532.1	0.0138
Fli1(ETS)/CD8-FLI-ChIP-Seq(GSE20898)/Homer	NRYTTCCGGH	1e-07	-16.62	0	862	0.094	3023.3	0.0787
Elk4(ETS)/Hela-Elk4-ChIP-Seq(GSE31477)/Homer	NRYTTCCGGY	1e-07	-16.55	0	342	0.0373	1066.6	0.0277
Sox2(HMG)/mES-Sox2-ChIP-Seq(GSE11431)/Homer	BCCATTGTTC	1e-07	-16.36	0	756	0.0824	2620.3	0.0682
Sox21(HMG)/ESC-SOX21-ChIP-Seq(GSE110505)/Homer	BCCWTTGTBYKV	1e-07	-16.35	0	1650	0.1799	6130.6	0.1595
AT3G57600(AP2EREBP)/col-AT3G57600-DAP-Seq(GSE60143)/Homer	GGCGGTGG	1e-07	-16.16	0	825	0.0899	2889.1	0.0752
GAGA-repeat/Arabidopsis-Promoters/Homer	CTCTCTCTCY	1e-07	-16.15	0	910	0.0992	3218.8	0.0837
Brn2(POU,Homeobox)/NPC-Brn2-ChIP-Seq(GSE35496)/Homer	ATGAATATTC	1e-06	-16.07	0	118	0.0129	294.5	0.0077
TF3A(C2H2)/col-TF3A-DAP-Seq(GSE60143)/Homer	NNDDGAGGAGGWNNN	1e-06	-15.89	0	1287	0.1403	4700.4	0.1223
Sox3(HMG)/NPC-Sox3-ChIP-Seq(GSE33059)/Homer	CCWTTGTY	1e-06	-15.61	0	1531	0.1669	5675.1	0.1476
HEB(bHLH)/mES-Heb-ChIP-Seq(GSE53233)/Homer	VCAGCTGBNN	1e-06	-15.57	0	2453	0.2674	9390.5	0.2443
NRF(NRF)/Promoter/Homer	STGCGCATGCGC	1e-06	-15.53	0	149	0.0162	399.9	0.0104
ETS(ETS)/Promoter/Homer	AACCGGAAGT	1e-06	-15.46	0	156	0.017	423.8	0.011
NFE2L2(bZIP)/HepG2-NFE2L2-ChIP-Seq(Encode)/Homer	AWWWTGCTGAGTCAT	1e-06	-15.34	0	56	0.0061	109.3	0.0028
Sox10(HMG)/SciaticNerve-Sox3-ChIP-Seq(GSE35132)/Homer	CCWTTGTYYB	1e-06	-14.96	0	1504	0.164	5585	0.1453
At5g04390(C2H2)/col200-At5g04390-DAP-Seq(GSE60143)/Homer	AGTGANDN	1e-06	-14.93	0	4907	0.535	19564.9	0.509
Smad4(MAD)/ESC-SMAD4-ChIP-Seq(GSE29422)/Homer	VBSYGTCTGG	1e-06	-14.92	0	1653	0.1802	6181.4	0.1608
Klf4(Zf)/mES-Klf4-ChIP-Seq(GSE11431)/Homer	GCCACACCCA	1e-06	-14.85	0	124	0.0135	321.9	0.0084
ANAC046(NAC)/colamp-ANAC046-DAP-Seq(GSE60143)/Homer	ACACGYWAYC	1e-06	-14.82	0	2083	0.2271	7914.6	0.2059
PAX6(Paired,Homeobox)/Forebrain-Pax6-ChIP-Seq(GSE66961)/Homer	NGTGTTCAVTSAAGCGKAAA	1e-06	-14.57	0	104	0.0113	258.2	0.0067
Arnt:Ahr(bHLH)/MCF7-Arnt-ChIP-Seq(Lo_et_al.)/Homer	TBGCACGCAA	1e-06	-14.55	0	1060	0.1156	3838.8	0.0999
MYB65(MYB)/colamp-MYB65-DAP-Seq(GSE60143)/Homer	RACNGTTA	1e-06	-14.54	0	1276	0.1391	4690.7	0.122
LIN-15B(Zf)/cElegans-L3-LIN15B-ChIP-Seq(modEncode)/Homer	CARTGGAGCGCRYTTGCATT	1e-06	-14.42	0	10	0.0011	5.8	0.0001
Fox:Ebox(Forkhead,bHLH)/Panc1-Foxa2-ChIP-Seq(GSE47459)/Homer	NNNVCTGWGYAAACASN	1e-06	-14.4	0	977	0.1065	3516.4	0.0915
KLF10(Zf)/HEK293-KLF10.GFP-ChIP-Seq(GSE58341)/Homer	GGGGGTGTGTCC	1e-06	-14.39	0	342	0.0373	1092.2	0.0284
bZIP69(bZIP)/col-bZIP69-DAP-Seq(GSE60143)/Homer	GACAGCTGKCAW	1e-06	-14.2	0	176	0.0192	501.9	0.0131
GRF9(GRF)/colamp-GRF9-DAP-Seq(GSE60143)/Homer	NWCTGACANNNNNNN	1e-06	-13.87	0	1042	0.1136	3783.5	0.0984
At1g76110(ARID)/colamp-At1g76110-DAP-Seq(GSE60143)/Homer	ATTTAATG	1e-06	-13.87	0	663	0.0723	2309.8	0.0601
ELF1(ETS)/Jurkat-ELF1-ChIP-Seq(SRA014231)/Homer	AVCCGGAAGT	1e-06	-13.85	0	274	0.0299	851.3	0.0221
MYB81(MYB)/col-MYB81-DAP-Seq(GSE60143)/Homer	NWAACSGWTWNN	1e-05	-13.72	0	1545	0.1684	5783.7	0.1505
Stat3(Stat)/mES-Stat3-ChIP-Seq(GSE11431)/Homer	CTTCCGGGAA	1e-05	-13.55	0	406	0.0443	1340.9	0.0349
ANAC038(NAC)/col-ANAC038-DAP-Seq(GSE60143)/Homer	ACACGTWAYC	1e-05	-13.42	0	2278	0.2484	8750.9	0.2277
IRF4(IRF)/GM12878-IRF4-ChIP-Seq(GSE32465)/Homer	ACTGAAACCA	1e-05	-13.27	0	463	0.0505	1558.6	0.0405
E-box/Drosophila-Promoters/Homer	AACAGCTGTTHN	1e-05	-13.26	0	344	0.0375	1114.6	0.029
Sox6(HMG)/Myotubes-Sox6-ChIP-Seq(GSE32627)/Homer	CCATTGTTNY	1e-05	-13.11	0	1413	0.1541	5273.7	0.1372
AMYB(HTH)/Testes-AMYB-ChIP-Seq(GSE44588)/Homer	TGGCAGTTGG	1e-05	-13	0	1632	0.1779	6153.6	0.1601
PBX1(Homeobox)/MCF7-PBX1-ChIP-Seq(GSE28007)/Homer	GSCTGTCACTCA	1e-05	-12.91	0	78	0.0085	185.7	0.0048
CEJ1(AP2EREBP)/col-CEJ1-DAP-Seq(GSE60143)/Homer	WWTGTCGGTG	1e-05	-12.83	0	745	0.0812	2646.8	0.0689
Smad2(MAD)/ES-SMAD2-ChIP-Seq(GSE29422)/Homer	CTGTCTGG	1e-05	-12.72	0	1597	0.1741	6021.9	0.1567
At1g36060(AP2EREBP)/colamp-At1g36060-DAP-Seq(GSE60143)/Homer	NNWWKGTCGGTG	1e-05	-12.65	0	495	0.054	1689.1	0.0439
ERG(ETS)/VCaP-ERG-ChIP-Seq(GSE14097)/Homer	ACAGGAAGTG	1e-05	-12.45	0	1293	0.141	4813.6	0.1252
ESE3(AP2EREBP)/col-ESE3-DAP-Seq(GSE60143)/Homer	GACGGTGG	1e-05	-12.44	0	1423	0.1551	5332.3	0.1387
GABPA(ETS)/Jurkat-GABPa-ChIP-Seq(GSE17954)/Homer	RACCGGAAGT	1e-05	-12.35	0	604	0.0659	2111.4	0.0549
ANAC079(NAC)/colamp-ANAC079-DAP-Seq(GSE60143)/Homer	TACACGCAACCT	1e-05	-12.24	0	471	0.0514	1605.3	0.0418
MYB88(MYB)/col-MYB88-DAP-Seq(GSE60143)/Homer	HNACGCTCCT	1e-05	-12.1	0	2138	0.2331	8227.7	0.2141
SeqBias: polyC-repeat	CCCCCCCCCC	1e-05	-12.06	0	9110	0.9932	38002.9	0.9887
AZF1(C2H2)/colamp-AZF1-DAP-Seq(GSE60143)/Homer	DKSWCACT	1e-05	-12	0	4517	0.4925	18051.4	0.4696
Trl(Zf)/S2-GAGAfactor-ChIP-Seq(GSE40646)/Homer	RGAGAGAG	1e-05	-11.82	0	2671	0.2912	10413.2	0.2709
Foxa3(Forkhead)/Liver-Foxa3-ChIP-Seq(GSE77670)/Homer	BSNTGTTTACWYWGN	1e-05	-11.77	0	292	0.0318	942.6	0.0245
SPL1(SBP)/colamp-SPL1-DAP-Seq(GSE60143)/Homer	HYGTACDTWH	1e-05	-11.7	0	1967	0.2145	7547.3	0.1964
NF1-halfsite(CTF)/LNCaP-NF1-ChIP-Seq(Unpublished)/Homer	YTGCCAAG	1e-05	-11.68	0	2329	0.2539	9020.3	0.2347
Etv2(ETS)/ES-ER71-ChIP-Seq(GSE59402)/Homer	NNAYTTCCTGHN	1e-05	-11.67	0	698	0.0761	2488.9	0.0648
MafK(bZIP)/C2C12-MafK-ChIP-Seq(GSE36030)/Homer	GCTGASTCAGCA	1e-05	-11.59	0	227	0.0247	707.3	0.0184
FOXA1(Forkhead)/MCF7-FOXA1-ChIP-Seq(GSE26831)/Homer	WAAGTAAACA	0.0001	-11.46	0	927	0.1011	3389.2	0.0882
FoxD3(forkhead)/ZebrafishEmbryo-Foxd3.biotin-ChIP-seq(GSE106676)/Homer	TGTTTAYTTAGC	0.0001	-11.19	0.0001	807	0.088	2924.9	0.0761
FOXM1(Forkhead)/MCF7-FOXM1-ChIP-Seq(GSE72977)/Homer	TRTTTACTTW	0.0001	-11.03	0.0001	962	0.1049	3538.5	0.0921
Sox9(HMG)/Limb-SOX9-ChIP-Seq(GSE73225)/Homer	AGGVNCCTTTGT	0.0001	-10.98	0.0001	738	0.0805	2659.3	0.0692
ZNF467(Zf)/HEK293-ZNF467.GFP-ChIP-Seq(GSE58341)/Homer	TGGGGAAGGGCM	0.0001	-10.94	0.0001	807	0.088	2930.5	0.0762
Stat3+il21(Stat)/CD4-Stat3-ChIP-Seq(GSE19198)/Homer	SVYTTCCNGGAARB	0.0001	-10.66	0.0001	626	0.0683	2230.7	0.058
Tbx5(T-box)/HL1-Tbx5.biotin-ChIP-Seq(GSE21529)/Homer	AGGTGTCA	0.0001	-10.59	0.0001	3365	0.3669	13322.5	0.3466
ARF2(ARF)/col-ARF2-DAP-Seq(GSE60143)/Homer	TTGTCGGMWN	0.0001	-10.55	0.0001	2623	0.286	10267.1	0.2671
SUT1?/SacCer-Promoters/Homer	CCCCGCGC	0.0001	-10.54	0.0001	6224	0.6786	25315.5	0.6586
EAR2(NR)/K562-NR2F6-ChIP-Seq(Encode)/Homer	NRBCARRGGTCA	0.0001	-10.54	0.0001	941	0.1026	3468.8	0.0902
At1g19210(AP2EREBP)/colamp-At1g19210-DAP-Seq(GSE60143)/Homer	HCACCGACCAHN	0.0001	-10.43	0.0001	1046	0.114	3887.4	0.1011
CAMTA1(CAMTA)/col-CAMTA1-DAP-Seq(GSE60143)/Homer	WWAACGCGTT	0.0001	-10.28	0.0001	585	0.0638	2079.9	0.0541
RAR:RXR(NR),DR5/ES-RAR-ChIP-Seq(GSE56893)/Homer	RGGTCADNNAGAGGTCAV	0.0001	-10.16	0.0001	26	0.0028	45	0.0012
E-box(bHLH)/Promoter/Homer	SSGGTCACGTGA	0.0001	-10.12	0.0001	57	0.0062	134	0.0035
E2A(bHLH)/proBcell-E2A-ChIP-Seq(GSE21978)/Homer	DNRCAGCTGY	0.0001	-10.08	0.0002	1922	0.2096	7423.1	0.1931
Zfp281(Zf)/ES-Zfp281-ChIP-Seq(GSE81042)/Homer	CCCCTCCCCCAC	0.0001	-10.07	0.0002	54	0.0059	125.2	0.0033
ETV1(ETS)/GIST48-ETV1-ChIP-Seq(GSE22441)/Homer	AACCGGAAGT	0.0001	-9.948	0.0002	1036	0.113	3861.9	0.1005
TGA3(bZIP)/colamp-TGA3-DAP-Seq(GSE60143)/Homer	WTGATGACGTCATCW	0.0001	-9.897	0.0002	37	0.004	75.4	0.002
MYB77(MYB)/col-MYB77-DAP-Seq(GSE60143)/Homer	NYAACBGYMC	0.0001	-9.782	0.0002	1365	0.1488	5182.1	0.1348
Usf2(bHLH)/C2C12-Usf2-ChIP-Seq(GSE36030)/Homer	GTCACGTGGT	0.0001	-9.756	0.0002	263	0.0287	862.5	0.0224
LEP(AP2EREBP)/col-LEP-DAP-Seq(GSE60143)/Homer	CDCCGCCGTC	0.0001	-9.755	0.0002	324	0.0353	1090.1	0.0284
IRF8(IRF)/BMDM-IRF8-ChIP-Seq(GSE77884)/Homer	GRAASTGAAAST	0.0001	-9.629	0.0002	242	0.0264	786.9	0.0205
ERE(NR),IR3/MCF7-ERa-ChIP-Seq(Unpublished)/Homer	VAGGTCACNSTGACC	0.0001	-9.532	0.0003	243	0.0265	791.1	0.0206
STAT1(Stat)/HelaS3-STAT1-ChIP-Seq(GSE12782)/Homer	NATTTCCNGGAAAT	0.0001	-9.449	0.0003	215	0.0234	689.7	0.0179
AT3G10030(Trihelix)/colamp-AT3G10030-DAP-Seq(GSE60143)/Homer	GCCGTTAA	0.0001	-9.433	0.0003	696	0.0759	2531.2	0.0659
Ascl2(bHLH)/ESC-Ascl2-ChIP-Seq(GSE97712)/Homer	SSRGCAGCTGCH	0.0001	-9.407	0.0003	1608	0.1753	6175.3	0.1607
bZIP52(bZIP)/colamp-bZIP52-DAP-Seq(GSE60143)/Homer	NDNHCAGCTGTCANN	0.0001	-9.389	0.0003	1715	0.187	6609.4	0.1719
SPL15(SBP)/colamp-SPL15-DAP-Seq(GSE60143)/Homer	WDWMMGTACADW	0.0001	-9.294	0.0003	1536	0.1675	5888.3	0.1532
ZSCAN22(Zf)/HEK293-ZSCAN22.GFP-ChIP-Seq(GSE58341)/Homer	SMCAGTCWGAKGGAGGAGGC	0.001	-9.19	0.0004	50	0.0055	117.5	0.0031
E2F(E2F)/Hela-CellCycle-Expression/Homer	TTSGCGCGAAAA	0.001	-8.867	0.0005	41	0.0045	91.4	0.0024
IRF2(IRF)/Erythroblas-IRF2-ChIP-Seq(GSE36985)/Homer	GAAASYGAAASY	0.001	-8.778	0.0005	91	0.0099	254.5	0.0066
AT5G05550(Trihelix)/col-AT5G05550-DAP-Seq(GSE60143)/Homer	HDNHDTCKCCGGMGA	0.001	-8.724	0.0006	1420	0.1548	5440.1	0.1415
AtHB32(ZFHD)/col200-AtHB32-DAP-Seq(GSE60143)/Homer	CGAATTAT	0.001	-8.53	0.0007	1144	0.1247	4336.2	0.1128
Nanog(Homeobox)/mES-Nanog-ChIP-Seq(GSE11724)/Homer	RGCCATTAAC	0.001	-8.488	0.0007	3871	0.422	15523.4	0.4039
GLIS3(Zf)/Thyroid-Glis3.GFP-ChIP-Seq(GSE103297)/Homer	CTCCCTGGGAGGCCN	0.001	-8.435	0.0007	1408	0.1535	5403	0.1406
NFAT(RHD)/Jurkat-NFATC1-ChIP-Seq(Jolma_et_al.)/Homer	ATTTTCCATT	0.001	-8.322	0.0008	804	0.0877	2986.3	0.0777
RORgt(NR)/EL4-RORgt.Flag-ChIP-Seq(GSE56019)/Homer	AAYTAGGTCA	0.001	-8.2	0.0009	94	0.0102	269.2	0.007
RORgt(NR)/EL4-RORgt.Flag-ChIP-Seq(GSE56019)/Homer	AAYTAGGTCA	0.001	-8.2	0.0009	94	0.0102	269.2	0.007
TATA-Box(TBP)/Promoter/Homer	CCTTTTAWAGSC	0.001	-8.176	0.001	1070	0.1167	4051.6	0.1054
SeqBias: C/A-bias	MMMMMMMMMM	0.001	-8.145	0.001	9167	0.9995	38361.6	0.998
RORg(NR)/Liver-Rorc-ChIP-Seq(GSE101115)/Homer	WAABTAGGTCAV	0.001	-8.057	0.0011	77	0.0084	212.5	0.0055
Nur77(NR)/K562-NR4A1-ChIP-Seq(GSE31363)/Homer	TGACCTTTNCNT	0.001	-8.005	0.0011	168	0.0183	535.9	0.0139
BMYB(HTH)/Hela-BMYB-ChIP-Seq(GSE27030)/Homer	NHAACBGYYV	0.001	-7.944	0.0012	1674	0.1825	6499.9	0.1691
DEL2(E2FDP)/col-DEL2-DAP-Seq(GSE60143)/Homer	WTTTCSCGCC	0.001	-7.939	0.0012	286	0.0312	976.1	0.0254
LBD23(LOBAS2)/colamp-LBD23-DAP-Seq(GSE60143)/Homer	GCGNAWWWTNCGCYW	0.001	-7.896	0.0012	1122	0.1223	4269.8	0.1111
COUP-TFII(NR)/K562-NR2F1-ChIP-Seq(Encode)/Homer	GKBCARAGGTCA	0.001	-7.838	0.0013	1050	0.1145	3982.7	0.1036
ETS1(ETS)/Jurkat-ETS1-ChIP-Seq(GSE17954)/Homer	ACAGGAAGTG	0.001	-7.82	0.0013	784	0.0855	2921.4	0.076
CTCF-SatelliteElement(Zf?)/CD4+-CTCF-ChIP-Seq(Barski_et_al.)/Homer	TGCAGTTCCMVNWRTGGCCA	0.001	-7.786	0.0014	23	0.0025	43.9	0.0011
VRN1(ABI3VP1)/col-VRN1-DAP-Seq(GSE60143)/Homer	TTTTTTTTTT	0.001	-7.732	0.0014	256	0.0279	866.6	0.0225
Sox15(HMG)/CPA-Sox15-ChIP-Seq(GSE62909)/Homer	RAACAATGGN	0.001	-7.721	0.0015	818	0.0892	3059.8	0.0796
BIM3(bHLH)/col-BIM3-DAP-Seq(GSE60143)/Homer	TWVTCACGTGAB	0.001	-7.701	0.0015	120	0.0131	365.1	0.0095
MafA(bZIP)/Islet-MafA-ChIP-Seq(GSE30298)/Homer	TGCTGACTCA	0.001	-7.644	0.0016	990	0.1079	3748.5	0.0975
CAMTA5(CAMTA)/col-CAMTA5-DAP-Seq(GSE60143)/Homer	ACGCGTTTTANACRC	0.001	-7.604	0.0016	339	0.037	1184.4	0.0308
THRb(NR)/Liver-NR1A2-ChIP-Seq(GSE52613)/Homer	TRAGGTCA	0.001	-7.562	0.0017	3428	0.3737	13731.4	0.3572
TRPS1(Zf)/MCF7-TRPS1-ChIP-Seq(GSE107013)/Homer	AGATAAGANN	0.001	-7.558	0.0017	1688	0.184	6573	0.171
CELF2(RRM)/JSL1-CELF2-CLIP-Seq(GSE71264)/Homer	RGTGTCAG	0.001	-7.554	0.0017	407	0.0444	1447.5	0.0377
Foxh1(Forkhead)/hESC-FOXH1-ChIP-Seq(GSE29422)/Homer	NNTGTGGATTSS	0.001	-7.516	0.0017	475	0.0518	1712.4	0.0445
dof42(C2C2dof)/col-dof42-DAP-Seq(GSE60143)/Homer	AAAAAGGC	0.001	-7.515	0.0017	613	0.0668	2253.2	0.0586
REF6(Zf)/Arabidopsis-REF6-ChIP-Seq(GSE106942)/Homer	TVCTCTGTTT	0.001	-7.499	0.0018	620	0.0676	2281.7	0.0594
GBF5(bZIP)/colamp-GBF5-DAP-Seq(GSE60143)/Homer	WKNWSACGTGGCAWN	0.001	-7.482	0.0018	306	0.0334	1060.9	0.0276
AT3G58630(Trihelix)/col-AT3G58630-DAP-Seq(GSE60143)/Homer	TCTCCGGCGA	0.001	-7.406	0.0019	146	0.0159	462.2	0.012
MYB105(MYB)/colamp-MYB105-DAP-Seq(GSE60143)/Homer	RATWCCGTTA	0.001	-7.38	0.002	623	0.0679	2296.9	0.0598
Initiator/Drosophila-Promoters/Homer	NTCAGTYG	0.001	-7.339	0.002	2000	0.2181	7855.1	0.2044
GBF6(bZIP)/colamp-GBF6-DAP-Seq(GSE60143)/Homer	WWTGMCACGTCABCW	0.001	-7.303	0.0021	238	0.0259	805.7	0.021
Phox2b(Homeobox)/CLBGA-PHOX2B-ChIP-Seq(GSE90683)/Homer	TTAATTNAATTA	0.001	-7.253	0.0022	183	0.02	601	0.0156
Duxbl(Homeobox)/NIH3T3-Duxbl.HA-ChIP-Seq(GSE119782)/Homer	TAAYCYAATCAA	0.001	-7.249	0.0022	51	0.0056	131.6	0.0034
Smad3(MAD)/NPC-Smad3-ChIP-Seq(GSE36673)/Homer	TWGTCTGV	0.001	-7.204	0.0023	2595	0.2829	10305.4	0.2681
bZIP28(bZIP)/col-bZIP28-DAP-Seq(GSE60143)/Homer	TGCCACGTSABH	0.001	-7.162	0.0024	283	0.0309	978.3	0.0255
GFX(?)/Promoter/Homer	ATTCTCGCGAGA	0.001	-7.098	0.0026	9	0.001	10.1	0.0003
bZIP53(bZIP)/colamp-bZIP53-DAP-Seq(GSE60143)/Homer	NDNHSACGTGKMNNN	0.001	-7.06	0.0026	336	0.0366	1183.6	0.0308
IRF1(IRF)/PBMC-IRF1-ChIP-Seq(GSE43036)/Homer	GAAAGTGAAAGT	0.001	-6.959	0.0029	103	0.0112	312.3	0.0081
Pitx1:Ebox(Homeobox,bHLH)/Hindlimb-Pitx1-ChIP-Seq(GSE41591)/Homer	YTAATTRAWWCCAGATGT	0.01	-6.797	0.0034	200	0.0218	670.4	0.0174
Npas4(bHLH)/Neuron-Npas4-ChIP-Seq(GSE127793)/Homer	NHRTCACGACDN	0.01	-6.76	0.0035	1158	0.1263	4455.7	0.1159
AT2G20400(G2like)/colamp-AT2G20400-DAP-Seq(GSE60143)/Homer	DNVGAATATTCBNHN	0.01	-6.731	0.0036	116	0.0126	361	0.0094
HNF1b(Homeobox)/PDAC-HNF1B-ChIP-Seq(GSE64557)/Homer	GTTAATNATTAA	0.01	-6.718	0.0037	127	0.0138	401.4	0.0104
PAX5(Paired,Homeobox)/GM12878-PAX5-ChIP-Seq(GSE32465)/Homer	GCAGCCAAGCRTGACH	0.01	-6.623	0.004	431	0.047	1561.6	0.0406
STAT5(Stat)/mCD4+-Stat5-ChIP-Seq(GSE12346)/Homer	RTTTCTNAGAAA	0.01	-6.563	0.0043	220	0.024	749.2	0.0195
SeqBias: TA-repeat	TATATATATA	0.01	-6.551	0.0043	2444	0.2665	9717.9	0.2528
PABPC1(?)/MEL-PABC1-CLIP-Seq(GSE69755)/Homer	HAATAAAGNN	0.01	-6.479	0.0046	1692	0.1845	6636.2	0.1726
RORa(NR)/Liver-Rora-ChIP-Seq(GSE101115)/Homer	AAWCTAGGTCARDNN	0.01	-6.454	0.0047	106	0.0116	328	0.0085
bZIP:IRF(bZIP,IRF)/Th17-BatF-ChIP-Seq(GSE39756)/Homer	NAGTTTCABTHTGACTNW	0.01	-6.357	0.0052	302	0.0329	1066.4	0.0277
Unknown3/Arabidopsis-Promoters/Homer	AYTAAACCGG	0.01	-6.251	0.0057	181	0.0197	607.5	0.0158
At4g31060(AP2EREBP)/colamp-At4g31060-DAP-Seq(GSE60143)/Homer	CACCGACAAW	0.01	-6.234	0.0058	320	0.0349	1138.6	0.0296
Isl1(Homeobox)/Neuron-Isl1-ChIP-Seq(GSE31456)/Homer	CTAATKGV	0.01	-6.192	0.006	1810	0.1973	7132.5	0.1856
AGL63(MADS)/col-AGL63-DAP-Seq(GSE60143)/Homer	TTCCAAWWWTGG	0.01	-6.174	0.0061	621	0.0677	2322.8	0.0604
AREB3(bZIP)/col-AREB3-DAP-Seq(GSE60143)/Homer	NKGMCACGTGDCMNN	0.01	-6.081	0.0067	314	0.0342	1118.6	0.0291
Hoxa10(Homeobox)/ChickenMSG-Hoxa10.Flag-ChIP-Seq(GSE86088)/Homer	GGYAATGAAA	0.01	-6.067	0.0068	592	0.0645	2210.3	0.0575
SRS7(SRS)/colamp-SRS7-DAP-Seq(GSE60143)/Homer	HATAGGTTTH	0.01	-5.976	0.0074	2433	0.2653	9703.8	0.2525
ZNF317(Zf)/HEK293-ZNF317.GFP-ChIP-Seq(GSE58341)/Homer	GTCWGCTGTYYCTCT	0.01	-5.958	0.0075	92	0.01	283.7	0.0074
Pax7(Paired,Homeobox),long/Myoblast-Pax7-ChIP-Seq(GSE25064)/Homer	TAATCHGATTAC	0.01	-5.938	0.0076	29	0.0032	68.4	0.0018
bZIP48(bZIP)/colamp-bZIP48-DAP-Seq(GSE60143)/Homer	DDWWKVTSACGTGGC	0.01	-5.933	0.0077	315	0.0343	1125.3	0.0293
Pknox1(Homeobox)/ES-Prep1-ChIP-Seq(GSE63282)/Homer	SCTGTCAVTCAV	0.01	-5.874	0.0081	176	0.0192	594.7	0.0155
GBF3(bZIP)/Arabidopsis-GBF3-ChIP-Seq(GSE80564)/Homer	TGCCACGTSAYC	0.01	-5.854	0.0082	368	0.0401	1333.6	0.0347
Oct6(POU,Homeobox)/NPC-Pou3f1-ChIP-Seq(GSE35496)/Homer	WATGCAAATGAG	0.01	-5.827	0.0084	364	0.0397	1318.2	0.0343
SPCH(bHLH)/Seedling-SPCH-ChIP-Seq(GSE57497)/Homer	WNBCACGTGA	0.01	-5.753	0.0091	1072	0.1169	4147.2	0.1079
GRHL2(CP2)/HBE-GRHL2-ChIP-Seq(GSE46194)/Homer	AAACYKGTTWDACMRGTTTB	0.01	-5.736	0.0092	326	0.0355	1172.3	0.0305
Pax8(Paired,Homeobox)/Thyroid-Pax8-ChIP-Seq(GSE26938)/Homer	GTCATGCHTGRCTGS	0.01	-5.723	0.0093	338	0.0369	1220	0.0317
REB1/SacCer-Promoters/Homer	KCCGGGTAAYRR	0.01	-5.722	0.0093	153	0.0167	510.7	0.0133
Brachyury(T-box)/Mesoendoderm-Brachyury-ChIP-exo(GSE54963)/Homer	ANTTMRCASBNNNGTGYKAAN	0.01	-5.68	0.0096	294	0.0321	1049	0.0273
Sox17(HMG)/Endoderm-Sox17-ChIP-Seq(GSE61475)/Homer	CCATTGTTYB	0.01	-5.672	0.0097	519	0.0566	1932.5	0.0503
ANL2(HB)/col-ANL2-DAP-Seq(GSE60143)/Homer	CATTAATTGC	0.01	-5.571	0.0107	516	0.0563	1923.5	0.05
At4g28140(AP2EREBP)/colamp-At4g28140-DAP-Seq(GSE60143)/Homer	DCCACCGACCAW	0.01	-5.537	0.011	213	0.0232	740.5	0.0193
MYB118(MYB)/colamp-MYB118-DAP-Seq(GSE60143)/Homer	TAWCCGTTAC	0.01	-5.532	0.0111	322	0.0351	1161.9	0.0302
SPL14(SBP)/col-SPL14-DAP-Seq(GSE60143)/Homer	NNWHTGTACGGAHNH	0.01	-5.49	0.0115	196	0.0214	676.7	0.0176
At5g08750(C3H)/col-At5g08750-DAP-Seq(GSE60143)/Homer	NWDTTGCGGCTR	0.01	-5.374	0.0129	458	0.0499	1699.2	0.0442
EKLF(Zf)/Erythrocyte-Klf1-ChIP-Seq(GSE20478)/Homer	NWGGGTGTGGCY	0.01	-5.345	0.0132	65	0.0071	193.3	0.005
MafB(bZIP)/BMM-Mafb-ChIP-Seq(GSE75722)/Homer	WNTGCTGASTCAGCANWTTY	0.01	-5.316	0.0136	412	0.0449	1519.5	0.0395
LBD18(LOBAS2)/colamp-LBD18-DAP-Seq(GSE60143)/Homer	CKGAWWTTCHGS	0.01	-5.294	0.0138	2574	0.2806	10325.7	0.2686
ZNF341(Zf)/EBV-ZNF341-ChIP-Seq(GSE113194)/Homer	GGAACAGCCG	0.01	-5.285	0.0139	883	0.0963	3402.1	0.0885
Unknown3/Drosophila-Promoters/Homer	ACVAKCTGGCAGCGC	0.01	-5.241	0.0145	154	0.0168	521.4	0.0136
PU.1-IRF(ETS:IRF)/Bcell-PU.1-ChIP-Seq(GSE21512)/Homer	MGGAAGTGAAAC	0.01	-5.234	0.0146	1022	0.1114	3966.9	0.1032
LBD19(LOBAS2)/colamp-LBD19-DAP-Seq(GSE60143)/Homer	CCKGAAWTTCMGGAW	0.01	-5.21	0.0149	1776	0.1936	7043.5	0.1832
ZNF189(Zf)/HEK293-ZNF189.GFP-ChIP-Seq(GSE58341)/Homer	TGGAACAGMA	0.01	-5.21	0.0149	785	0.0856	3010.9	0.0783
HDG1(Homeobox)/col100-HDG1-DAP-Seq(GSE60143)/Homer	DDYAATTAATGH	0.01	-5.16	0.0156	486	0.053	1816.9	0.0473
GATA19(C2C2gata)/colamp-GATA19-DAP-Seq(GSE60143)/Homer	ATCSGATCVG	0.01	-5.151	0.0157	69	0.0075	209.4	0.0054
RBPJ:Ebox(?,bHLH)/Panc1-Rbpj1-ChIP-Seq(GSE47459)/Homer	GGGRAARRGRMCAGMTG	0.01	-5.147	0.0157	321	0.035	1166.6	0.0304
MYB73(MYB)/col-MYB73-DAP-Seq(GSE60143)/Homer	NNNNHAACNGHHDHN	0.01	-5.105	0.0163	1964	0.2141	7821	0.2035
EBNA1(EBV-virus)/Raji-EBNA1-ChIP-Seq(GSE30709)/Homer	GGYAGCAYDTGCTDCCCNNN	0.01	-5.099	0.0164	27	0.0029	66.3	0.0017
PRDM1(Zf)/Hela-PRDM1-ChIP-Seq(GSE31477)/Homer	ACTTTCACTTTC	0.01	-5.074	0.0167	385	0.042	1419.7	0.0369
PAX3:FKHR-fusion(Paired,Homeobox)/Rh4-PAX3:FKHR-ChIP-Seq(GSE19063)/Homer	ACCRTGACTAATTNN	0.01	-5.06	0.0169	194	0.0212	676.6	0.0176
ABF2(bZIP)/col-ABF2-DAP-Seq(GSE60143)/Homer	KGMCACGTGDCMHHH	0.01	-5.026	0.0175	223	0.0243	788	0.0205
MYB70(MYB)/col-MYB70-DAP-Seq(GSE60143)/Homer	WTAACNGTTA	0.01	-4.988	0.0181	1477	0.161	5830.5	0.1517
TAGL1(MADS)/Tomato-TAGL1-ChIP-Seq(GSE116581)/Homer	CCAAAAATRG	0.01	-4.983	0.0182	883	0.0963	3414.4	0.0888
SEP3(MADS)/Arabidoposis-Flower-Sep3-ChIP-Seq/Homer	CCAAAAAGGG	0.01	-4.956	0.0186	1006	0.1097	3913.7	0.1018
ISRE(IRF)/ThioMac-LPS-Expression(GSE23622)/Homer	AGTTTCASTTTC	0.01	-4.911	0.0194	40	0.0044	110.8	0.0029
At5g29000(G2like)/col-At5g29000-DAP-Seq(GSE60143)/Homer	RGAATATTCYHH	0.01	-4.853	0.0205	199	0.0217	699.2	0.0182
Hoxa9(Homeobox)/ChickenMSG-Hoxa9.Flag-ChIP-Seq(GSE86088)/Homer	RGCAATNAAA	0.01	-4.792	0.0217	2518	0.2745	10125	0.2634
Elf4(ETS)/BMDM-Elf4-ChIP-Seq(GSE88699)/Homer	ACTTCCKGKT	0.01	-4.772	0.0221	685	0.0747	2624.8	0.0683
OCT4-SOX2-TCF-NANOG(POU,Homeobox,HMG)/mES-Oct4-ChIP-Seq(GSE11431)/Homer	ATTTGCATAACAATG	0.01	-4.666	0.0245	141	0.0154	481.6	0.0125
EMB1789(C3H)/col-EMB1789-DAP-Seq(GSE60143)/Homer	TWTTTACCGYND	0.01	-4.659	0.0246	369	0.0402	1367.3	0.0356
SeqBias: G/A bias	RRRRRRRRRR	0.1	-4.603	0.026	9165	0.9992	38370.2	0.9982
SeqBias: GCW-triplet	GCWGCWGCWGCW	0.1	-4.565	0.0269	9170	0.9998	38402.6	0.9991
RIN(MADS)/Tomato-RIN-ChIP-Seq(GSE116581)/Homer	CYAAAAWWGG	0.1	-4.56	0.027	947	0.1032	3691.2	0.096
FRS9(ND)/col-FRS9-DAP-Seq(GSE60143)/Homer	RGAGAGAGAAAG	0.1	-4.551	0.0272	198	0.0216	701.3	0.0182
AT1G12630(AP2EREBP)/colamp-AT1G12630-DAP-Seq(GSE60143)/Homer	TGTCGGCA	0.1	-4.521	0.0279	387	0.0422	1442.5	0.0375
MYB119(MYB)/colamp-MYB119-DAP-Seq(GSE60143)/Homer	YRACCGTTACDD	0.1	-4.499	0.0285	306	0.0334	1123.6	0.0292
Sox4(HMG)/proB-Sox4-ChIP-Seq(GSE50066)/Homer	YCTTTGTTCC	0.1	-4.476	0.0291	716	0.0781	2760.7	0.0718
DREB26(AP2EREBP)/col-DREB26-DAP-Seq(GSE60143)/Homer	CCACCGACAH	0.1	-4.458	0.0295	220	0.024	788.7	0.0205
Cbf1(bHLH)/Yeast-Cbf1-ChIP-Seq(GSE29506)/Homer	TCACGTGAYH	0.1	-4.424	0.0304	266	0.029	968.1	0.0252
SPL11(SBP)/col100-SPL11-DAP-Seq(GSE60143)/Homer	YTGTACTTBH	0.1	-4.409	0.0308	618	0.0674	2368.6	0.0616
ZNF768(Zf)/Rajj-ZNF768-ChIP-Seq(GSE111879)/Homer	RHHCAGAGAGGB	0.1	-4.395	0.0312	38	0.0041	107.6	0.0028
ANAC042(NAC)/col-ANAC042-DAP-Seq(GSE60143)/Homer	CGTNDHNDHNACGKY	0.1	-4.376	0.0317	718	0.0783	2773	0.0721
bZIP3(bZIP)/col-bZIP3-DAP-Seq(GSE60143)/Homer	DWKNHSACGTGGCAD	0.1	-4.366	0.032	446	0.0486	1681.5	0.0437
OCT:OCT(POU,Homeobox)/NPC-Brn1-ChIP-Seq(GSE35496)/Homer	ATGAATATTCATGAG	0.1	-4.359	0.0321	10	0.0011	18.2	0.0005
ZNF519(Zf)/HEK293-ZNF519.GFP-ChIP-Seq(GSE58341)/Homer	GAGSCCGAGC	0.1	-4.309	0.0337	241	0.0263	873.1	0.0227
ETV4(ETS)/HepG2-ETV4-ChIP-Seq(ENCODE)/Homer	ACCGGAAGTG	0.1	-4.237	0.0361	796	0.0868	3094	0.0805
Slug(Zf)/Mesoderm-Snai2-ChIP-Seq(GSE61475)/Homer	SNGCACCTGCHS	0.1	-4.204	0.0372	591	0.0644	2267.5	0.059
EWS:FLI1-fusion(ETS)/SK_N_MC-EWS:FLI1-ChIP-Seq(SRA014231)/Homer	VACAGGAAAT	0.1	-4.127	0.0401	413	0.045	1557.2	0.0405
Pdx1(Homeobox)/Islet-Pdx1-ChIP-Seq(SRA008281)/Homer	YCATYAATCA	0.1	-4.108	0.0407	786	0.0857	3058	0.0796
bZIP16(bZIP)/colamp-bZIP16-DAP-Seq(GSE60143)/Homer	TGCCACGTGD	0.1	-4.015	0.0446	281	0.0306	1037.2	0.027
At4g16750(AP2EREBP)/col-At4g16750-DAP-Seq(GSE60143)/Homer	HACCGACAHA	0.1	-3.969	0.0466	498	0.0543	1902.1	0.0495
O2(bZIP)/Corn-O2-ChIP-Seq(GSE63991)/Homer	GCTGACGTGGCA	0.1	-3.96	0.0469	160	0.0174	566.9	0.0147
At3g60580(C2H2)/col-At3g60580-DAP-Seq(GSE60143)/Homer	WTTYTACT	0.1	-3.949	0.0473	4430	0.483	18148.2	0.4721
At2g03500(G2like)/col-At2g03500-DAP-Seq(GSE60143)/Homer	WWAGAATATTCT	0.1	-3.91	0.049	167	0.0182	594.4	0.0155
RBFox2(?)/Heart-RBFox2-CLIP-Seq(GSE57926)/Homer	TGCATGCA	0.1	-3.908	0.049	2093	0.2282	8427.1	0.2192
IRF3(IRF)/BMDM-Irf3-ChIP-Seq(GSE67343)/Homer	AGTTTCAKTTTC	0.1	-3.896	0.0495	225	0.0245	820	0.0213
Prop1(Homeobox)/GHFT1-PROP1.biotin-ChIP-Seq(GSE77302)/Homer	NTAATBNAATTA	0.1	-3.832	0.0526	552	0.0602	2124.5	0.0553
Erra(NR)/HepG2-Erra-ChIP-Seq(GSE31477)/Homer	CAAAGGTCAG	0.1	-3.818	0.0533	1784	0.1945	7158.8	0.1862
bZIP68(bZIP)/col-bZIP68-DAP-Seq(GSE60143)/Homer	WGCCACGTGK	0.1	-3.786	0.0549	336	0.0366	1261.2	0.0328
TBP3(MYBrelated)/col-TBP3-DAP-Seq(GSE60143)/Homer	VYTAGGGCAN	0.1	-3.776	0.0553	547	0.0596	2106.4	0.0548
Hoxa11(Homeobox)/ChickenMSG-Hoxa11.Flag-ChIP-Seq(GSE86088)/Homer	TTTTATGGCM	0.1	-3.731	0.0577	2332	0.2543	9428.8	0.2453
DEL1(E2FDP)/colamp-DEL1-DAP-Seq(GSE60143)/Homer	TTCCCGCCAA	0.1	-3.716	0.0584	2	0.0002	0.5	0
ZKSCAN1(Zf)/HepG2-ZKSCAN1-ChIP-Seq(Encode)/Homer	GCACAYAGTAGGKCY	0.1	-3.708	0.0587	14	0.0015	32	0.0008
Hoxd11(Homeobox)/ChickenMSG-Hoxd11.Flag-ChIP-Seq(GSE86088)/Homer	VGCCATAAAA	0.1	-3.68	0.0603	2376	0.259	9614.2	0.2501
Pbx3(Homeobox)/GM12878-PBX3-ChIP-Seq(GSE32465)/Homer	SCTGTCAMTCAN	0.1	-3.622	0.0637	175	0.0191	631.1	0.0164
LXRE(NR),DR4/RAW-LXRb.biotin-ChIP-Seq(GSE21512)/Homer	RGGTTACTANAGGTCA	0.1	-3.595	0.0653	33	0.0036	96.6	0.0025
GT3a(Trihelix)/col-GT3a-DAP-Seq(GSE60143)/Homer	WNACACGTGTYWWAW	0.1	-3.58	0.0662	184	0.0201	667.9	0.0174
EHF(ETS)/LoVo-EHF-ChIP-Seq(GSE49402)/Homer	AVCAGGAAGT	0.1	-3.578	0.0662	964	0.1051	3807.6	0.0991
Phox2a(Homeobox)/Neuron-Phox2a-ChIP-Seq(GSE31456)/Homer	YTAATYNRATTA	0.1	-3.553	0.0676	337	0.0367	1272.3	0.0331
DUX4(Homeobox)/Myoblasts-DUX4.V5-ChIP-Seq(GSE75791)/Homer	NWTAAYCYAATCAWN	0.1	-3.54	0.0683	30	0.0033	86.4	0.0022
ATHB20(Homeobox)/colamp-ATHB20-DAP-Seq(GSE60143)/Homer	CAATHATT	0.1	-3.536	0.0685	312	0.034	1173.2	0.0305
At1g22810(AP2EREBP)/colamp-At1g22810-DAP-Seq(GSE60143)/Homer	BCACCGACANNN	0.1	-3.519	0.0695	342	0.0373	1293.7	0.0337
BBX31(Orphan)/col-BBX31-DAP-Seq(GSE60143)/Homer	NAAAAAGTDA	0.1	-3.509	0.07	1565	0.1706	6276.4	0.1633
dof43(C2C2dof)/colamp-dof43-DAP-Seq(GSE60143)/Homer	NAAAAAGTDA	0.1	-3.505	0.0701	1414	0.1542	5655.6	0.1471
EFL-1(E2F)/cElegans-L1-EFL1-ChIP-Seq(modEncode)/Homer	TGCAARYGCGCTCYA	0.1	-3.474	0.0721	31	0.0034	90	0.0023
RLR1?/SacCer-Promoters/Homer	WTTTTCYYTTTT	0.1	-3.378	0.0793	502	0.0547	1940.7	0.0505
PRDM9(Zf)/Testis-DMC1-ChIP-Seq(GSE35498)/Homer	ADGGYAGYAGCATCT	0.1	-3.358	0.0807	559	0.0609	2171.8	0.0565
LOB(LOBAS2)/col-LOB-DAP-Seq(GSE60143)/Homer	CGCCGKAWWTTHCGS	0.1	-3.357	0.0807	213	0.0232	786.6	0.0205
SCRT1(Zf)/HEK293-SCRT1.eGFP-ChIP-Seq(Encode)/Homer	GCAACAGGTG	0.1	-3.324	0.0831	282	0.0307	1060.6	0.0276
ZNF41(Zf)/HEK293-ZNF41.GFP-ChIP-Seq(GSE58341)/Homer	CCTCATGGTGYCYTWYTCCCTTGTG	0.1	-3.231	0.091	20	0.0022	55	0.0014
MYB33(MYB)/col-MYB33-DAP-Seq(GSE60143)/Homer	DDTYNGTTAN	0.1	-3.196	0.094	1614	0.176	6499.9	0.1691
At1g64620(C2C2dof)/colamp-At1g64620-DAP-Seq(GSE60143)/Homer	CACTTTTT	0.1	-3.144	0.0988	1512	0.1648	6082.9	0.1583
AT1G77200(AP2EREBP)/colamp-AT1G77200-DAP-Seq(GSE60143)/Homer	ACCGACAHWD	0.1	-3.122	0.1008	496	0.0541	1926.1	0.0501
STAT4(Stat)/CD4-Stat4-ChIP-Seq(GSE22104)/Homer	NYTTCCWGGAAR	0.1	-3.107	0.102	774	0.0844	3056.7	0.0795
Zelda(Zf)/Embryo-zld-ChIP-Seq(GSE65441)/Homer	KBCTACCTGW	0.1	-3.097	0.1029	471	0.0514	1826.8	0.0475
SPL5(SBP)/colamp-SPL5-DAP-Seq(GSE60143)/Homer	NNHGTACGGHNN	0.1	-3.058	0.1067	525	0.0572	2046.7	0.0532
MYB98(MYB)/col-MYB98-DAP-Seq(GSE60143)/Homer	NWDCCGTTAC	0.1	-3.055	0.1067	305	0.0333	1160	0.0302
AP-2alpha(AP2)/Hela-AP2alpha-ChIP-Seq(GSE31477)/Homer	ATGCCCTGAGGC	0.1	-3.034	0.1087	777	0.0847	3073	0.0799
bHLH157(bHLH)/col-bHLH157-DAP-Seq(GSE60143)/Homer	KACACGTCTCTY	0.1	-3.033	0.1087	265	0.0289	1002	0.0261
MYB55(MYB)/colamp-MYB55-DAP-Seq(GSE60143)/Homer	YACCWAMC	0.1	-3.018	0.11	803	0.0875	3179.7	0.0827
NLP7(RWPRK)/col-NLP7-DAP-Seq(GSE60143)/Homer	TGRCCYTTCR	0.1	-3.013	0.1104	1543	0.1682	6219.2	0.1618
Twist(bHLH)/HMLE-TWIST1-ChIP-Seq(Chang_et_al)/Homer	VCAKCTGGNNNCCAGMTGBN	0.1	-2.982	0.1135	156	0.017	571.6	0.0149
CArG(MADS)/PUER-Srf-ChIP-Seq(Sullivan_et_al.)/Homer	CCATATATGGNM	0.1	-2.981	0.1135	187	0.0204	693.8	0.0181
ATHB18(Homeobox)/colamp-ATHB18-DAP-Seq(GSE60143)/Homer	YCAATSATTG	0.1	-2.918	0.1205	118	0.0129	424.8	0.0111
Oct4(POU,Homeobox)/mES-Oct4-ChIP-Seq(GSE11431)/Homer	ATTTGCATAW	0.1	-2.899	0.1225	423	0.0461	1640.3	0.0427
AT5G63260(C3H)/col-AT5G63260-DAP-Seq(GSE60143)/Homer	RAAAAAGTRA	0.1	-2.876	0.1252	2160	0.2355	8782.4	0.2285
RARg(NR)/ES-RARg-ChIP-Seq(GSE30538)/Homer	AGGTCAAGGTCA	0.1	-2.871	0.1255	19	0.0021	54	0.0014
WUS1(Homeobox)/colamp-WUS1-DAP-Seq(GSE60143)/Homer	CAWTCATTCA	0.1	-2.87	0.1255	283	0.0309	1078.5	0.0281
GATA14(C2C2gata)/col-GATA14-DAP-Seq(GSE60143)/Homer	AYCAGATCTG	0.1	-2.867	0.1255	519	0.0566	2030.2	0.0528
Tcfcp2l1(CP2)/mES-Tcfcp2l1-ChIP-Seq(GSE11431)/Homer	NRAACCRGTTYRAACCRGYT	0.1	-2.858	0.1263	120	0.0131	433.9	0.0113
Sox7(HMG)/ESC-Sox7-ChIP-Seq(GSE133899)/Homer	VVRRAACAATGG	0.1	-2.858	0.1263	191	0.0208	712	0.0185
GT2(Trihelix)/colamp-GT2-DAP-Seq(GSE60143)/Homer	AMGGTAAAWWWN	0.1	-2.837	0.1284	972	0.106	3881.5	0.101
AT5G02460(C2C2dof)/col-AT5G02460-DAP-Seq(GSE60143)/Homer	CHCCTTTT	0.1	-2.83	0.129	1890	0.2061	7667.4	0.1995
SOC1(MADS)/Seedling-SOC1-ChIP-Seq(GSE45846)/Homer	TWCCAWWTWTGG	0.1	-2.814	0.1308	237	0.0258	896.6	0.0233
Snail1(Zf)/LS174T-SNAIL1.HA-ChIP-Seq(GSE127183)/Homer	TRCACCTGCY	0.1	-2.802	0.1321	891	0.0971	3551	0.0924
MYB41(MYB)/col-MYB41-DAP-Seq(GSE60143)/Homer	BYTYACCTAA	0.1	-2.776	0.1353	265	0.0289	1010	0.0263
ELF5(ETS)/T47D-ELF5-ChIP-Seq(GSE30407)/Homer	ACVAGGAAGT	0.1	-2.765	0.1365	493	0.0538	1929.4	0.0502
Hoxd10(Homeobox)/ChickenMSG-Hoxd10.Flag-ChIP-Seq(GSE86088)/Homer	GGCMATGAAA	0.1	-2.74	0.1396	1075	0.1172	4310.9	0.1122
SPL13(SBP)/col-SPL13-DAP-Seq(GSE60143)/Homer	WAHTGTACGGAH	0.1	-2.71	0.1437	111	0.0121	401.5	0.0104
AT5G47660(Trihelix)/colamp-AT5G47660-DAP-Seq(GSE60143)/Homer	AWTTTTACCG	0.1	-2.699	0.1449	1299	0.1416	5235.3	0.1362
SpiB(ETS)/OCILY3-SPIB-ChIP-Seq(GSE56857)/Homer	AAAGRGGAAGTG	0.1	-2.692	0.1457	155	0.0169	574	0.0149
ATHB7(Homeobox)/col-ATHB7-DAP-Seq(GSE60143)/Homer	AATGATTG	0.1	-2.684	0.1464	466	0.0508	1823.7	0.0474
Tbx20(T-box)/Heart-Tbx20-ChIP-Seq(GSE29636)/Homer	GGTGYTGACAGS	0.1	-2.657	0.1502	276	0.0301	1057.9	0.0275
IRF:BATF(IRF:bZIP)/pDC-Irf8-ChIP-Seq(GSE66899)/Homer	CTTTCANTATGACTV	0.1	-2.618	0.1558	84	0.0092	298.2	0.0078
ETS:E-box(ETS,bHLH)/HPC7-Scl-ChIP-Seq(GSE22178)/Homer	AGGAARCAGCTG	0.1	-2.603	0.1578	86	0.0094	306.6	0.008
MYB3R1(MYB)/col-MYB3R1-DAP-Seq(GSE60143)/Homer	WWDTDACCGTTR	0.1	-2.589	0.1596	252	0.0275	963.3	0.0251
THRb(NR)/HepG2-THRb.Flag-ChIP-Seq(Encode)/Homer	GGTCACCTGAGGTCA	0.1	-2.586	0.1599	476	0.0519	1868	0.0486
LBD13(LOBAS2)/colamp-LBD13-DAP-Seq(GSE60143)/Homer	KCCGTNWTTTBCGGC	0.1	-2.58	0.1604	737	0.0804	2933.7	0.0763
Ets1-distal(ETS)/CD4+-PolII-ChIP-Seq(Barski_et_al.)/Homer	MACAGGAAGT	0.1	-2.567	0.1623	191	0.0208	721	0.0188
DDF1(AP2EREBP)/col-DDF1-DAP-Seq(GSE60143)/Homer	GCCGACAT	0.1	-2.557	0.1636	243	0.0265	929	0.0242
bHLH28(bHLH)/col-bHLH28-DAP-Seq(GSE60143)/Homer	NHHTGTACGGAH	0.1	-2.551	0.1642	293	0.0319	1129.7	0.0294
ATHB6(Homeobox)/Arabidopsis-HB6-ChIP-Seq(GSE80564)/Homer	CAATNATTBN	0.1	-2.546	0.1646	537	0.0585	2118.6	0.0551
SeqBias: CG-repeat	CGCGCGCGCG	0.1	-2.54	0.1652	1743	0.19	7082.1	0.1842
THRa(NR)/C17.2-THRa-ChIP-Seq(GSE38347)/Homer	GGTCANYTGAGGWCA	0.1	-2.539	0.1652	313	0.0341	1210.2	0.0315
FHY3(FAR1)/Arabidopsis-FHY3-ChIP-Seq(GSE30711)/Homer	HHCACGCGCBTN	0.1	-2.465	0.1774	344	0.0375	1338.6	0.0348
Znf263(Zf)/K562-Znf263-ChIP-Seq(GSE31477)/Homer	CVGTSCTCCC	0.1	-2.427	0.184	2170	0.2366	8863.4	0.2306
Hoxd12(Homeobox)/ChickenMSG-Hoxd12.Flag-ChIP-Seq(GSE86088)/Homer	HDGYAATGAAAN	0.1	-2.397	0.1891	1756	0.1915	7148.3	0.186
AT2G15740(C2H2)/col-AT2G15740-DAP-Seq(GSE60143)/Homer	DHNDWATCGATD	0.1	-2.39	0.19	611	0.0666	2428.9	0.0632
AT3G25990(Trihelix)/colamp-AT3G25990-DAP-Seq(GSE60143)/Homer	TTAACCATAG	0.1	-2.364	0.1946	524	0.0571	2074.4	0.054
Brn1(POU,Homeobox)/NPC-Brn1-ChIP-Seq(GSE35496)/Homer	TATGCWAATBAV	0.1	-2.357	0.1956	258	0.0281	995.6	0.0259
AS2(LOBAS2)/col-AS2-DAP-Seq(GSE60143)/Homer	CCGDAAWWHMCGSCG	0.1	-2.315	0.2037	65	0.0071	230.6	0.006
AT3G60490(AP2EREBP)/colamp-AT3G60490-DAP-Seq(GSE60143)/Homer	NNRCCGACANNNNNN	1	-2.298	0.2066	202	0.022	772.8	0.0201
Gfi1b(Zf)/HPC7-Gfi1b-ChIP-Seq(GSE22178)/Homer	MAATCACTGC	1	-2.29	0.2079	648	0.0706	2585.5	0.0673
AT1G47655(C2C2dof)/colamp-AT1G47655-DAP-Seq(GSE60143)/Homer	YHACTTTTTS	1	-2.283	0.2089	3350	0.3652	13792.6	0.3588
AT2G28810(C2C2dof)/colamp-AT2G28810-DAP-Seq(GSE60143)/Homer	VAAAAAGTWA	1	-2.252	0.215	2179	0.2376	8917.5	0.232
NGA4(ABI3VP1)/col-NGA4-DAP-Seq(GSE60143)/Homer	TKNTCAGGTG	1	-2.176	0.2317	2658	0.2898	10918.2	0.284
ABF1/SacCer-Promoters/Homer	CGTRNAAARTGA	1	-2.172	0.2321	238	0.0259	921.6	0.024
HAT1(Homeobox)/col-HAT1-DAP-Seq(GSE60143)/Homer	SCAATCATTGNN	1	-2.17	0.2321	110	0.012	410	0.0107
Unknown-ESC-element(?)/mES-Nanog-ChIP-Seq(GSE11724)/Homer	CACAGCAGGGGG	1	-2.156	0.2349	744	0.0811	2987.5	0.0777
Pax7(Paired,Homeobox)/Myoblast-Pax7-ChIP-Seq(GSE25064)/Homer	TAATCAATTA	1	-2.151	0.2355	73	0.008	264.2	0.0069
BMAL1(bHLH)/Liver-Bmal1-ChIP-Seq(GSE39860)/Homer	GNCACGTG	1	-2.134	0.2392	1671	0.1822	6819.5	0.1774
PU.1:IRF8(ETS:IRF)/pDC-Irf8-ChIP-Seq(GSE66899)/Homer	GGAAGTGAAAST	1	-2.108	0.2448	125	0.0136	470.1	0.0122
Hnf1(Homeobox)/Liver-Foxa2-Chip-Seq(GSE25694)/Homer	GGTTAAWCATTAA	1	-2.107	0.2448	99	0.0108	367.7	0.0096
MYB3R4(MYB)/col-MYB3R4-DAP-Seq(GSE60143)/Homer	AWWTAACCGTTR	1	-2.101	0.2456	135	0.0147	510.8	0.0133
ZBTB33(Zf)/GM12878-ZBTB33-ChIP-Seq(GSE32465)/Homer	GGVTCTCGCGAGAAC	1	-2.069	0.2531	23	0.0025	74.1	0.0019
Oct2(POU,Homeobox)/Bcell-Oct2-ChIP-Seq(GSE21512)/Homer	ATATGCAAAT	1	-2.065	0.2535	241	0.0263	937.8	0.0244
At3g45610(C2C2dof)/col-At3g45610-DAP-Seq(GSE60143)/Homer	TWACTTTTTS	1	-2.015	0.2662	1419	0.1547	5785.3	0.1505
Hoxd13(Homeobox)/ChickenMSG-Hoxd13.Flag-ChIP-Seq(GSE86088)/Homer	NCYAATAAAA	1	-1.991	0.2721	1521	0.1658	6210.2	0.1616
BPC6(BBRBPC)/col-BPC6-DAP-Seq(GSE60143)/Homer	YTYTCTCTCTCTCTA	1	-1.99	0.2721	26	0.0028	86.3	0.0022
dof45(C2C2dof)/col-dof45-DAP-Seq(GSE60143)/Homer	NVAWAAAGTN	1	-1.975	0.2753	2381	0.2596	9786.6	0.2546
At1g19000(MYBrelated)/colamp-At1g19000-DAP-Seq(GSE60143)/Homer	WWTGGATAADDT	1	-1.964	0.2777	569	0.062	2280	0.0593
MYB56(MYB)/colamp-MYB56-DAP-Seq(GSE60143)/Homer	HTAACGRMHY	1	-1.958	0.2789	719	0.0784	2897	0.0754
CES-1(Homeobox)/cElegans-L1-CES1-ChIP-Seq(modEncode)/Homer	AAATTSAATTTN	1	-1.946	0.2818	425	0.0463	1691.2	0.044
Hand2(bHLH)/Mesoderm-Hand2-ChIP-Seq(GSE61475)/Homer	TGACANARRCCAGRC	1	-1.942	0.2824	376	0.041	1491.6	0.0388
AT2G31460(REMB3)/col-AT2G31460-DAP-Seq(GSE60143)/Homer	WNWARWDGAAATGAT	1	-1.926	0.2864	270	0.0294	1060.3	0.0276
HDG7(HB)/col-HDG7-DAP-Seq(GSE60143)/Homer	WGCATTTAATGC	1	-1.9	0.2933	158	0.0172	608.9	0.0158
ZNF322(Zf)/HEK293-ZNF322.GFP-ChIP-Seq(GSE58341)/Homer	GAGCCTGGTACTGWGCCTGR	1	-1.864	0.3034	261	0.0285	1026.5	0.0267
TATA-box/Drosophila-Promoters/Homer	CTATAAAAGCSV	1	-1.858	0.3048	58	0.0063	211.5	0.0055
AT5G61620(MYBrelated)/colamp-AT5G61620-DAP-Seq(GSE60143)/Homer	CTTATCCA	1	-1.823	0.3148	1054	0.1149	4290.2	0.1116
ANAC094(NAC)/col-ANAC094-DAP-Seq(GSE60143)/Homer	DVCGTRNNNNNYACG	1	-1.798	0.3223	374	0.0408	1491	0.0388
STOP1(C2H2)/colamp-STOP1-DAP-Seq(GSE60143)/Homer	DTATCTGGKGRAGGT	1	-1.797	0.3223	340	0.0371	1352	0.0352
AT3G12130(C3H)/colamp-AT3G12130-DAP-Seq(GSE60143)/Homer	TMACTTTTTV	1	-1.794	0.3224	2276	0.2481	9369.5	0.2438
TINY(AP2EREBP)/col-TINY-DAP-Seq(GSE60143)/Homer	NNCACCGACA	1	-1.789	0.3233	192	0.0209	749.1	0.0195
HuR(?)/HEK293-HuR-CLIP-Seq(GSE87887)/Homer	BTTTGGTTTG	1	-1.783	0.3246	3342	0.3644	13818.5	0.3595
At1g77640(AP2EREBP)/col-At1g77640-DAP-Seq(GSE60143)/Homer	TGTCGGTGGA	1	-1.781	0.3246	162	0.0177	628	0.0163
ATHB6(Homeobox)/col-ATHB6-DAP-Seq(GSE60143)/Homer	AATGATTG	1	-1.769	0.3281	889	0.0969	3612	0.094
ERF38(AP2EREBP)/col-ERF38-DAP-Seq(GSE60143)/Homer	CACCGACA	1	-1.768	0.3281	346	0.0377	1377.4	0.0358
ZBTB18(Zf)/HEK293-ZBTB18.GFP-ChIP-Seq(GSE58341)/Homer	AACATCTGGA	1	-1.754	0.3316	561	0.0612	2260.4	0.0588
ZIM(C2C2gata)/col-ZIM-DAP-Seq(GSE60143)/Homer	ATCSRACGGTYRAGA	1	-1.753	0.3316	7	0.0008	19.8	0.0005
MYB3R5(MYB)/col-MYB3R5-DAP-Seq(GSE60143)/Homer	THYAACGGTHAWAWT	1	-1.742	0.3345	62	0.0068	229.2	0.006
Hoxa13(Homeobox)/ChickenMSG-Hoxa13.Flag-ChIP-Seq(GSE86088)/Homer	CYHATAAAAN	1	-1.72	0.3413	2356	0.2569	9711.6	0.2527
Oct11(POU,Homeobox)/NCIH1048-POU2F3-ChIP-seq(GSE115123)/Homer	GATTTGCATA	1	-1.72	0.3413	284	0.031	1126.8	0.0293
AT1G76880(Trihelix)/col-AT1G76880-DAP-Seq(GSE60143)/Homer	ACGGTAAAAW	1	-1.716	0.3413	294	0.0321	1167.3	0.0304
COG1(C2C2dof)/col-COG1-DAP-Seq(GSE60143)/Homer	DAAAAAGTGA	1	-1.7	0.346	1257	0.137	5142.2	0.1338
p63(p53)/Keratinocyte-p63-ChIP-Seq(GSE17611)/Homer	NNDRCATGYCYNRRCATGYH	1	-1.677	0.3535	296	0.0323	1177.9	0.0306
AT1G20910(ARID)/col-AT1G20910-DAP-Seq(GSE60143)/Homer	THAATTRAWN	1	-1.667	0.3564	1276	0.1391	5224.5	0.1359
ASL18(LOBAS2)/colamp-ASL18-DAP-Seq(GSE60143)/Homer	CCGGAAAWTCMGGAR	1	-1.625	0.3711	1541	0.168	6329.5	0.1647
ANAC057(NAC)/colamp-ANAC057-DAP-Seq(GSE60143)/Homer	DVCKTGNNNNNCAMG	1	-1.618	0.3729	562	0.0613	2273.2	0.0591
MYB92(MYB)/colamp-MYB92-DAP-Seq(GSE60143)/Homer	GGTAGGTR	1	-1.578	0.3874	696	0.0759	2829.3	0.0736
ATY13(MYB)/col-ATY13-DAP-Seq(GSE60143)/Homer	YYYAACYRHH	1	-1.565	0.3917	2629	0.2866	10869.2	0.2828
HAT2(Homeobox)/colamp-HAT2-DAP-Seq(GSE60143)/Homer	CYAATSATTR	1	-1.557	0.3941	553	0.0603	2240.7	0.0583
OBP3(C2C2dof)/col-OBP3-DAP-Seq(GSE60143)/Homer	NYWACTTTTT	1	-1.556	0.3941	2981	0.325	12340.4	0.321
Unknown1/Arabidopsis-Promoters/Homer	RGGGTAWWWTHGTAA	1	-1.555	0.3941	62	0.0068	233.5	0.0061
Hoxb4(Homeobox)/ES-Hoxb4-ChIP-Seq(GSE34014)/Homer	TGATTRATGGCY	1	-1.548	0.3956	158	0.0172	620.5	0.0161
At5g22890(C2H2)/col-At5g22890-DAP-Seq(GSE60143)/Homer	NSAGGTKWTATCTGD	1	-1.537	0.3992	32	0.0035	115.2	0.003
MYB51(MYB)/col-MYB51-DAP-Seq(GSE60143)/Homer	GGTAGGTG	1	-1.53	0.4012	616	0.0672	2502.3	0.0651
ZNF652/HepG2-ZNF652.Flag-ChIP-Seq(Encode)/Homer	TTAACCCTTTVNKKN	1	-1.51	0.4087	194	0.0212	768.9	0.02
WRKY45(WRKY)/col-WRKY45-DAP-Seq(GSE60143)/Homer	HNNNKTTGACTWWNH	1	-1.505	0.4098	216	0.0235	858.9	0.0223
AT3G52440(C2C2dof)/colamp-AT3G52440-DAP-Seq(GSE60143)/Homer	DTHACTTTTT	1	-1.501	0.4106	2138	0.2331	8829.6	0.2297
bHLH10(bHLH)/colamp-bHLH10-DAP-Seq(GSE60143)/Homer	YACCGACA	1	-1.487	0.4156	207	0.0226	822.5	0.0214
ANAC083(NAC)/col-ANAC083-DAP-Seq(GSE60143)/Homer	CKTRWNNNWYAMGTA	1	-1.47	0.4222	560	0.0611	2275.7	0.0592
NUC(C2H2)/col-NUC-DAP-Seq(GSE60143)/Homer	HAVAAAACGACAAAA	1	-1.467	0.4225	63	0.0069	239.4	0.0062
MYB99(MYB)/colamp-MYB99-DAP-Seq(GSE60143)/Homer	GGTAGGTG	1	-1.451	0.4288	639	0.0697	2603	0.0677
GATA:SCL(Zf,bHLH)/Ter119-SCL-ChIP-Seq(GSE18720)/Homer	CRGCTGBNGNSNNSAGATAA	1	-1.444	0.4309	112	0.0122	437.9	0.0114
Tbox:Smad(T-box,MAD)/ESCd5-Smad2_3-ChIP-Seq(GSE29422)/Homer	AGGTGHCAGACA	1	-1.439	0.4321	157	0.0171	620.5	0.0161
At2g44940(AP2EREBP)/colamp-At2g44940-DAP-Seq(GSE60143)/Homer	NYACCGACAHNNNNN	1	-1.432	0.4347	153	0.0167	604.1	0.0157
ANAC045(NAC)/col-ANAC045-DAP-Seq(GSE60143)/Homer	DNCKTVNNNNNNAMG	1	-1.412	0.4426	1714	0.1869	7073.9	0.184
At1g68670(G2like)/colamp-At1g68670-DAP-Seq(GSE60143)/Homer	WNWWHNRAAGATTCT	1	-1.374	0.4588	283	0.0309	1139.3	0.0296
TRP2(MYBrelated)/colamp-TRP2-DAP-Seq(GSE60143)/Homer	TAAACCCT	1	-1.369	0.46	148	0.0161	586.4	0.0153
AT1G69570(C2C2dof)/col-AT1G69570-DAP-Seq(GSE60143)/Homer	WAAAAGTGHH	1	-1.364	0.4618	1087	0.1185	4469.1	0.1163
CUC2(NAC)/colamp-CUC2-DAP-Seq(GSE60143)/Homer	TRCKTGTNNNWCAMG	1	-1.36	0.4629	258	0.0281	1037.2	0.027
AT3G16280(AP2EREBP)/colamp-AT3G16280-DAP-Seq(GSE60143)/Homer	HCACCGACAHHDHHN	1	-1.359	0.4629	239	0.0261	959.8	0.025
Zic(Zf)/Cerebellum-ZIC1.2-ChIP-Seq(GSE60731)/Homer	CCTGCTGAGH	1	-1.358	0.4629	1102	0.1201	4532.8	0.1179
DEAR5(AP2EREBP)/col-DEAR5-DAP-Seq(GSE60143)/Homer	NDWTGTCGGTGRWDN	1	-1.355	0.4629	113	0.0123	444.5	0.0116
Unknown1(NR/Ini-like)/Drosophila-Promoters/Homer	MYGGTCACACTG	1	-1.353	0.4629	140	0.0153	554.4	0.0144
dof24(C2C2dof)/col-dof24-DAP-Seq(GSE60143)/Homer	TWMCTTTTTG	1	-1.353	0.4629	1926	0.21	7965	0.2072
GT1(Trihelix)/col-GT1-DAP-Seq(GSE60143)/Homer	TTAACCATGGTTAAD	1	-1.345	0.4647	9	0.001	29.3	0.0008
FUS3(ABI3VP1)/col-FUS3-DAP-Seq(GSE60143)/Homer	DNNWTNTGCATGKNN	1	-1.324	0.4736	991	0.108	4074.2	0.106
At5g08520(MYBrelated)/colamp-At5g08520-DAP-Seq(GSE60143)/Homer	ADBSTTATCY	1	-1.315	0.4774	796	0.0868	3266	0.085
GATA3(Zf),DR8/iTreg-Gata3-ChIP-Seq(GSE20898)/Homer	AGATSTNDNNDSAGATAASN	1	-1.299	0.4841	58	0.0063	223.5	0.0058
SPL3(SBP)/colamp-SPL3-DAP-Seq(GSE60143)/Homer	WDTTGTACGGAH	1	-1.29	0.4874	46	0.005	175.2	0.0046
MYB63(MYB)/col-MYB63-DAP-Seq(GSE60143)/Homer	BHYACCWACCHH	1	-1.284	0.4897	300	0.0327	1214.2	0.0316
ANAC071(NAC)/col-ANAC071-DAP-Seq(GSE60143)/Homer	DNCKTNDNNNHNAAG	1	-1.277	0.4923	626	0.0683	2563.8	0.0667
At5g47390(MYBrelated)/col-At5g47390-DAP-Seq(GSE60143)/Homer	CTTATCCA	1	-1.276	0.4923	909	0.0991	3738.5	0.0973
Bapx1(Homeobox)/VertebralCol-Bapx1-ChIP-Seq(GSE36672)/Homer	TTRAGTGSYK	1	-1.27	0.4937	1669	0.182	6903.3	0.1796
MYB67(MYB)/col-MYB67-DAP-Seq(GSE60143)/Homer	YYYACCTAAC	1	-1.267	0.4944	668	0.0728	2738.5	0.0712
PRDM14(Zf)/H1-PRDM14-ChIP-Seq(GSE22767)/Homer	RGGTCTCTAACY	1	-1.266	0.4944	187	0.0204	750.7	0.0195
Unknown5/Drosophila-Promoters/Homer	GCTGATAASV	1	-1.258	0.4975	581	0.0633	2378.3	0.0619
MYB40(MYB)/col-MYB40-DAP-Seq(GSE60143)/Homer	TGGTAGGTRARA	1	-1.253	0.499	218	0.0238	878.4	0.0229
At1g49010(MYBrelated)/col-At1g49010-DAP-Seq(GSE60143)/Homer	RGATAASNTT	1	-1.251	0.499	1441	0.1571	5955.6	0.1549
GTL1(Trihelix)/colamp-GTL1-DAP-Seq(GSE60143)/Homer	WWTTTACCKY	1	-1.246	0.5009	972	0.106	4003.3	0.1041
CDF3(C2C2dof)/colamp-CDF3-DAP-Seq(GSE60143)/Homer	AAAAGTRM	1	-1.243	0.5011	1566	0.1707	6477.6	0.1685
Pax7(Paired,Homeobox),longest/Myoblast-Pax7-ChIP-Seq(GSE25064)/Homer	NTAATTDGCYAATTANNWWD	1	-1.24	0.5018	15	0.0016	53.6	0.0014
ANAC017(NAC)/colamp-ANAC017-DAP-Seq(GSE60143)/Homer	TMCTTGNNNNNCAAG	1	-1.24	0.5018	86	0.0094	338.5	0.0088
REST-NRSF(Zf)/Jurkat-NRSF-ChIP-Seq/Homer	GGMGCTGTCCATGGTGCTGA	1	-1.239	0.5018	5	0.0005	15.1	0.0004
AT1G76870(Trihelix)/col-AT1G76870-DAP-Seq(GSE60143)/Homer	AAAACCRGWW	1	-1.235	0.5018	355	0.0387	1444.5	0.0376
ELF3(ETS)/PDAC-ELF3-ChIP-Seq(GSE64557)/Homer	ANCAGGAAGT	1	-1.234	0.5018	485	0.0529	1982.9	0.0516
EIL4(EIL)/Tomato-EIL4-ChIP-Seq(GSE116581)/Homer	GATTCAWTGAAT	1	-1.228	0.5035	63	0.0069	246	0.0064
MYB62(MYB)/colamp-MYB62-DAP-Seq(GSE60143)/Homer	NTACCTAACT	1	-1.224	0.5046	1033	0.1126	4259.2	0.1108
Hoxc9(Homeobox)/Ainv15-Hoxc9-ChIP-Seq(GSE21812)/Homer	GGCCATAAATCA	1	-1.215	0.5085	468	0.051	1913.9	0.0498
WRKY14(WRKY)/colamp-WRKY14-DAP-Seq(GSE60143)/Homer	NCGTTGACTTTN	1	-1.206	0.5123	256	0.0279	1037.6	0.027
WRKY43(WRKY)/colamp-WRKY43-DAP-Seq(GSE60143)/Homer	NCGTTGACTTTT	1	-1.178	0.526	177	0.0193	713.9	0.0186
MYB10(MYB)/col-MYB10-DAP-Seq(GSE60143)/Homer	YCCACCTACCHH	1	-1.161	0.5338	252	0.0275	1023.5	0.0266
GATA12(C2C2gata)/col-GATA12-DAP-Seq(GSE60143)/Homer	YAGATCTRAW	1	-1.158	0.5345	390	0.0425	1594.8	0.0415
Rbpj1(?)/Panc1-Rbpj1-ChIP-Seq(GSE47459)/Homer	HTTTCCCASG	1	-1.143	0.5416	1160	0.1265	4797.2	0.1248
SMB(NAC)/colamp-SMB-DAP-Seq(GSE60143)/Homer	CTTVNNNNDBAAGHW	1	-1.129	0.5484	685	0.0747	2821.4	0.0734
REM19(REM)/colamp-REM19-DAP-Seq(GSE60143)/Homer	AAAAAAAA	1	-1.111	0.5575	649	0.0708	2673.8	0.0696
WRKY3(WRKY)/col-WRKY3-DAP-Seq(GSE60143)/Homer	NCKTTGACYDDN	1	-1.092	0.5672	344	0.0375	1408.6	0.0366
ZNF7(Zf)/HepG2-ZNF7.Flag-ChIP-Seq(Encode)/Homer	CTGCCWVCTTTTRTA	1	-1.079	0.5736	458	0.0499	1882.2	0.049
AT1G19040(NAC)/col-AT1G19040-DAP-Seq(GSE60143)/Homer	CTTGNDNHNCAAGYW	1	-1.071	0.5776	80	0.0087	319.8	0.0083
AT5G56840(MYBrelated)/colamp-AT5G56840-DAP-Seq(GSE60143)/Homer	TGGATAAGGT	1	-1.051	0.5882	911	0.0993	3770.4	0.0981
AT1G44830(AP2EREBP)/col-AT1G44830-DAP-Seq(GSE60143)/Homer	NCCACCGACA	1	-1.05	0.5882	283	0.0309	1158.4	0.0301
PRDM15(Zf)/ESC-Prdm15-ChIP-Seq(GSE73694)/Homer	YCCDNTCCAGGTTTT	1	-1.046	0.5892	854	0.0931	3533.4	0.0919
CHR(?)/Hela-CellCycle-Expression/Homer	SRGTTTCAAA	1	-1.044	0.5895	433	0.0472	1781.9	0.0464
TSO1(CPP)/col-TSO1-DAP-Seq(GSE60143)/Homer	RAATTTRAAW	1	-1.035	0.5935	78	0.0085	312.6	0.0081
HRE(HSF)/HepG2-HSF1-ChIP-Seq(GSE31477)/Homer	BSTTCTRGAABVTTCYAGAA	1	-1.017	0.6037	62	0.0068	247.5	0.0064
WRKY71(WRKY)/col-WRKY71-DAP-Seq(GSE60143)/Homer	CKTTGACYWW	1	-1.014	0.6045	392	0.0427	1613.3	0.042
At5g62940(C2C2dof)/col-At5g62940-DAP-Seq(GSE60143)/Homer	WHWHHACTTTTT	1	-1.007	0.6074	3138	0.3421	13083.4	0.3404
MafF(bZIP)/HepG2-MafF-ChIP-Seq(GSE31477)/Homer	HWWGTCAGCAWWTTT	1	-0.9968	0.6127	253	0.0276	1037.2	0.027
KANADI1(Myb)/Seedling-KAN1-ChIP-Seq(GSE48081)/Homer	ARGAATAWWN	1	-0.9966	0.6127	939	0.1024	3893.9	0.1013
CBF1(AP2EREBP)/colamp-CBF1-DAP-Seq(GSE60143)/Homer	YRCCGACATN	1	-0.9908	0.6143	406	0.0443	1673.5	0.0435
Reverb(NR),DR2/RAW-Reverba.biotin-ChIP-Seq(GSE45914)/Homer	GTRGGTCASTGGGTCA	1	-0.9859	0.6163	89	0.0097	359.7	0.0094
CEBP:CEBP(bZIP)/MEF-Chop-ChIP-Seq(GSE35681)/Homer	NTNATGCAAYMNNHTGMAAY	1	-0.9827	0.6173	135	0.0147	549.9	0.0143
AIL7(AP2EREBP)/colamp-AIL7-DAP-Seq(GSE60143)/Homer	KCACRAWTYYCGAGG	1	-0.9799	0.618	305	0.0333	1254.9	0.0326
ZNF16(Zf)/HEK293-ZNF16.GFP-ChIP-Seq(GSE58341)/Homer	MACCTTCYATGGCTCCCTAKTGCCY	1	-0.9791	0.618	4	0.0004	13.3	0.0003
SeqBias: CA-repeat	CACACACACA	1	-0.9767	0.618	4768	0.5198	19916.9	0.5182
MYB58(MYB)/colamp-MYB58-DAP-Seq(GSE60143)/Homer	YYYACCWACC	1	-0.9736	0.6188	653	0.0712	2703.1	0.0703
Unknown(Homeobox)/Limb-p300-ChIP-Seq/Homer	SSCMATWAAA	1	-0.9701	0.62	627	0.0684	2595.7	0.0675
ZFP3(Zf)/HEK293-ZFP3.GFP-ChIP-Seq(GSE58341)/Homer	GGGTTTTGAAGGATGARTAGGAGTT	1	-0.9688	0.62	1	0.0001	2.1	0.0001
AT4G12670(MYBrelated)/col-AT4G12670-DAP-Seq(GSE60143)/Homer	AGGGTTTAGGGTTTA	1	-0.9688	0.62	1	0.0001	2.1	0.0001
MYB17(MYB)/colamp-MYB17-DAP-Seq(GSE60143)/Homer	GGTAGGTGRG	1	-0.9681	0.62	338	0.0369	1392.7	0.0362
Knotted(Homeobox)/Corn-KN1-ChIP-Seq(GSE39161)/Homer	GAYGNGACRGGN	1	-0.9672	0.62	1194	0.1302	4962	0.1291
AP-2gamma(AP2)/MCF7-TFAP2C-ChIP-Seq(GSE21234)/Homer	SCCTSAGGSCAW	1	-0.9658	0.62	1010	0.1101	4193.3	0.1091
VND6(NAC)/col-VND6-DAP-Seq(GSE60143)/Homer	DCTTNHTTTTYAMGY	1	-0.9624	0.62	840	0.0916	3484.3	0.0906
VND2(NAC)/col-VND2-DAP-Seq(GSE60143)/Homer	DNCKTNNNNNNNAAG	1	-0.9577	0.6207	667	0.0727	2763	0.0719
ATHB5(HB)/colamp-ATHB5-DAP-Seq(GSE60143)/Homer	AATGATTG	1	-0.9543	0.6218	659	0.0718	2730.5	0.071
MYB3(MYB)/Arabidopsis-MYB3-ChIP-Seq(GSE80564)/Homer	GKTAGGTRGG	1	-0.9385	0.6307	1172	0.1278	4874	0.1268
CBF4(AP2EREBP)/colamp-CBF4-DAP-Seq(GSE60143)/Homer	NRCCGACDWNNNNNN	1	-0.9368	0.6307	379	0.0413	1566	0.0407
JGL(C2H2)/col-JGL-DAP-Seq(GSE60143)/Homer	ACYTTCAGTT	1	-0.9298	0.6342	1412	0.1539	5877.8	0.1529
AT3G51470(DBP)/col-AT3G51470-DAP-Seq(GSE60143)/Homer	TTWHGGTGCACC	1	-0.9273	0.6348	1382	0.1507	5752.6	0.1497
E2A(bHLH),near_PU.1/Bcell-PU.1-ChIP-Seq(GSE21512)/Homer	NVCACCTGBN	1	-0.9248	0.6353	1419	0.1547	5907.1	0.1537
VND1(NAC)/col-VND1-DAP-Seq(GSE60143)/Homer	CTTRWDNHWYAAGYW	1	-0.8922	0.6553	569	0.062	2361.8	0.0614
AGL13(MADS)/col-AGL13-DAP-Seq(GSE60143)/Homer	TWCCAWWTWTGGWAA	1	-0.8876	0.6573	27	0.0029	107.3	0.0028
bZIP44(bZIP)/colamp-bZIP44-DAP-Seq(GSE60143)/Homer	NDTGCCACGTCAGCH	1	-0.8852	0.6578	15	0.0016	58.7	0.0015
AT4G26030(C2H2)/col-AT4G26030-DAP-Seq(GSE60143)/Homer	BYYACCWACY	1	-0.8754	0.6633	668	0.0728	2776.6	0.0722
WRKY65(WRKY)/colamp-WRKY65-DAP-Seq(GSE60143)/Homer	AWWWAGTCAACG	1	-0.8719	0.6646	239	0.0261	987.4	0.0257
EWS:ERG-fusion(ETS)/CADO_ES1-EWS:ERG-ChIP-Seq(SRA014231)/Homer	ATTTCCTGTN	1	-0.8653	0.6679	513	0.0559	2130.4	0.0554
AT5G22990(C2H2)/col-AT5G22990-DAP-Seq(GSE60143)/Homer	WCGAHDTCGWHN	1	-0.8627	0.6686	76	0.0083	310	0.0081
WRKY22(WRKY)/colamp-WRKY22-DAP-Seq(GSE60143)/Homer	WWAAAGTCAACK	1	-0.8626	0.6686	325	0.0354	1347	0.035
MYB107(MYB)/col-MYB107-DAP-Seq(GSE60143)/Homer	RGTWGGTRRR	1	-0.8567	0.6705	1081	0.1179	4504.8	0.1172
At1g74840(MYBrelated)/col100-At1g74840-DAP-Seq(GSE60143)/Homer	YHTTATCCAWWT	1	-0.8542	0.6711	478	0.0521	1985.7	0.0517
Rap210(AP2EREBP)/col-Rap210-DAP-Seq(GSE60143)/Homer	TGTCGGCA	1	-0.8539	0.6711	362	0.0395	1501.1	0.0391
MYNN(Zf)/HEK293-MYNN.eGFP-ChIP-Seq(Encode)/Homer	TTCAAAWTAAAAGTC	1	-0.8531	0.6711	164	0.0179	676.2	0.0176
NF1:FOXA1(CTF,Forkhead)/LNCAP-FOXA1-ChIP-Seq(GSE27824)/Homer	WNTGTTTRYTTTGGCA	1	-0.8494	0.6712	44	0.0048	178	0.0046
AGL6(MADS)/col-AGL6-DAP-Seq(GSE60143)/Homer	TTWCCWWAWWDGGWA	1	-0.8475	0.6714	72	0.0078	294.4	0.0077
WRKY11(WRKY)/col-WRKY11-DAP-Seq(GSE60143)/Homer	SCGTTGACTTTN	1	-0.839	0.6761	63	0.0069	257.5	0.0067
PLT1(AP2EREBP)/colamp-PLT1-DAP-Seq(GSE60143)/Homer	GCACGAWTYCCGAGG	1	-0.8387	0.6761	56	0.0061	228.6	0.0059
SND3(NAC)/col-SND3-DAP-Seq(GSE60143)/Homer	CTTNHNNNDNAAGNH	1	-0.8307	0.6796	516	0.0563	2146	0.0558
ANAC013(NAC)/col-ANAC013-DAP-Seq(GSE60143)/Homer	CTTGNNNNNCAAGNA	1	-0.8261	0.6817	308	0.0336	1278.5	0.0333
AT4G00250(GeBP)/col-AT4G00250-DAP-Seq(GSE60143)/Homer	WDTGGATAAKRT	1	-0.8203	0.6846	357	0.0389	1483.9	0.0386
LIN-39(Homeobox)/cElegans.L3-LIN39-ChIP-Seq(modEncode)/Homer	ATGATTRATG	1	-0.8162	0.6863	918	0.1001	3828.6	0.0996
PBX2(Homeobox)/K562-PBX2-ChIP-Seq(Encode)/Homer	RTGATTKATRGN	1	-0.815	0.6863	641	0.0699	2670.2	0.0695
WRKY26(WRKY)/colamp-WRKY26-DAP-Seq(GSE60143)/Homer	CGTTGACTWDKN	1	-0.808	0.6899	271	0.0295	1125.8	0.0293
Gli2(Zf)/GM2-Gli2-ChIP-Chip(GSE112702)/Homer	YSTGGGTGGTCT	1	-0.7986	0.6953	157	0.0171	650.1	0.0169
p73(p53)/Trachea-p73-ChIP-Seq(PRJNA310161)/Homer	NRRRCAWGTCCDGRCATGYY	1	-0.7898	0.7004	32	0.0035	130.3	0.0034
RAR:RXR(NR),DR0/ES-RAR-ChIP-Seq(GSE56893)/Homer	AGGTCAAGGTCA	1	-0.7845	0.7019	63	0.0069	259.4	0.0067
AT1G01250(AP2EREBP)/col-AT1G01250-DAP-Seq(GSE60143)/Homer	YCACCGACAHTW	1	-0.7845	0.7019	63	0.0069	259.1	0.0067
Zic3(Zf)/mES-Zic3-ChIP-Seq(GSE37889)/Homer	GGCCYCCTGCTGDGH	1	-0.7786	0.705	825	0.0899	3444.6	0.0896
ABI5(bZIP)/col-ABI5-DAP-Seq(GSE60143)/Homer	GCCACGTG	1	-0.7694	0.7104	437	0.0476	1822.2	0.0474
USF1(bHLH)/GM12878-Usf1-ChIP-Seq(GSE32465)/Homer	SGTCACGTGR	1	-0.7694	0.7104	415	0.0452	1730.8	0.045
CUX1(Homeobox)/K562-CUX1-ChIP-Seq(GSE92882)/Homer	TATCGATNAN	1	-0.7625	0.7132	466	0.0508	1944.5	0.0506
AT3G42860(zfGRF)/col-AT3G42860-DAP-Seq(GSE60143)/Homer	CGTTGACTTN	1	-0.7602	0.7138	127	0.0138	527.4	0.0137
DMRT1(DM)/Testis-DMRT1-ChIP-Seq(GSE64892)/Homer	TWGHWACAWTGTWDC	1	-0.7592	0.7138	121	0.0132	502.9	0.0131
MYB93(MYB)/colamp-MYB93-DAP-Seq(GSE60143)/Homer	GGTAGGTGRD	1	-0.7574	0.7138	745	0.0812	3112.5	0.081
ZNF264(Zf)/HEK293-ZNF264.GFP-ChIP-Seq(GSE58341)/Homer	RGGGCACTAACY	1	-0.7543	0.7148	532	0.058	2221.6	0.0578
RARa(NR)/K562-RARa-ChIP-Seq(Encode)/Homer	TTGAMCTTTG	1	-0.7454	0.72	1973	0.2151	8256.2	0.2148
IDD2(C2H2)/colamp-IDD2-DAP-Seq(GSE60143)/Homer	HAVAAAAMGACAAAA	1	-0.7368	0.7252	92	0.01	382.7	0.01
HSF21(HSF)/col-HSF21-DAP-Seq(GSE60143)/Homer	CTTCTAGAAGMTTYW	1	-0.7366	0.7252	41	0.0045	169	0.0044
ANAC005(NAC)/col-ANAC005-DAP-Seq(GSE60143)/Homer	WVCTTVTWNHABAAG	1	-0.7295	0.7283	340	0.0371	1420.9	0.037
WRKY27(WRKY)/colamp-WRKY27-DAP-Seq(GSE60143)/Homer	NHGTTGACYTWD	1	-0.7278	0.7285	484	0.0528	2023.9	0.0527
VND3(NAC)/colamp-VND3-DAP-Seq(GSE60143)/Homer	TRCTTGWDNHWCAAG	1	-0.7237	0.7303	487	0.0531	2036.2	0.053
DMRT6(DM)/Testis-DMRT6-ChIP-Seq(GSE60440)/Homer	YDGHTACAWTGTADC	1	-0.7199	0.7321	93	0.0101	387.3	0.0101
GATA6(C2C2gata)/col200-GATA6-DAP-Seq(GSE60143)/Homer	TAGATCTARAHH	1	-0.7115	0.7371	80	0.0087	334	0.0087
Zfp57(Zf)/H1-ZFP57.HA-ChIP-Seq(GSE115387)/Homer	NANTGCSGCA	1	-0.7104	0.7371	511	0.0557	2138.3	0.0556
GATA3(Zf),DR4/iTreg-Gata3-ChIP-Seq(GSE20898)/Homer	AGATGKDGAGATAAG	1	-0.7069	0.7383	52	0.0057	216.8	0.0056
Dorsal(RHD)/Embryo-dl-ChIP-Seq(GSE65441)/Homer	GGGAAAAMCCCG	1	-0.706	0.7383	164	0.0179	685.9	0.0178
NTM1(NAC)/col-NTM1-DAP-Seq(GSE60143)/Homer	ACTTRTARAASAAGT	1	-0.7021	0.7396	353	0.0385	1477.9	0.0384
HOXA1(Homeobox)/mES-Hoxa1-ChIP-Seq(SRP084292)/Homer	TGATKGATGR	1	-0.7007	0.7396	178	0.0194	744.9	0.0194
WRKY75(WRKY)/col-WRKY75-DAP-Seq(GSE60143)/Homer	CGTTGACTWW	1	-0.6983	0.7403	509	0.0555	2131.8	0.0555
ANAC070(NAC)/colamp-ANAC070-DAP-Seq(GSE60143)/Homer	CTTRHDNHNBAAGHW	1	-0.6777	0.7546	830	0.0905	3479.1	0.0905
bHLH122(bHLH)/col100-bHLH122-DAP-Seq(GSE60143)/Homer	NDDCAASTTGHHNWW	1	-0.676	0.7547	532	0.058	2230.2	0.058
CBF2(AP2EREBP)/colamp-CBF2-DAP-Seq(GSE60143)/Homer	YBRCCGACATNNNNN	1	-0.6615	0.7646	266	0.029	1116.1	0.029
WRKY6(WRKY)/colamp-WRKY6-DAP-Seq(GSE60143)/Homer	NCGTTGACTWWD	1	-0.6586	0.7657	444	0.0484	1863.8	0.0485
PAX5(Paired,Homeobox),condensed/GM12878-PAX5-ChIP-Seq(GSE32465)/Homer	GTCACGCTCSCTGM	1	-0.6566	0.7661	92	0.01	386.8	0.0101
WRKY31(WRKY)/colamp-WRKY31-DAP-Seq(GSE60143)/Homer	NCGTTGACTWWK	1	-0.6535	0.7674	349	0.0381	1465	0.0381
ZNF675(Zf)/HEK293-ZNF675.GFP-ChIP-Seq(GSE58341)/Homer	ARGAGGMCAAAATGW	1	-0.6456	0.7723	99	0.0108	416.1	0.0108
MYB116(MYB)/colamp-MYB116-DAP-Seq(GSE60143)/Homer	AGTTAGGCAN	1	-0.6448	0.7723	533	0.0581	2238.2	0.0582
WRKY29(WRKY)/colamp-WRKY29-DAP-Seq(GSE60143)/Homer	MGTTGACTTT	1	-0.6377	0.7762	554	0.0604	2328	0.0606
BIM1(bHLH)/colamp-BIM1-DAP-Seq(GSE60143)/Homer	NNNNNNVTCACGTGM	1	-0.6337	0.7781	91	0.0099	383.8	0.01
PHV(HB)/col-PHV-DAP-Seq(GSE60143)/Homer	RTAATSATTA	1	-0.6184	0.789	247	0.0269	1040.9	0.0271
Adof1(C2C2dof)/col-Adof1-DAP-Seq(GSE60143)/Homer	NRWAAAGYDV	1	-0.615	0.7906	2582	0.2815	10837.2	0.2819
Unknown2/Drosophila-Promoters/Homer	CATCMCTA	1	-0.6144	0.7906	1363	0.1486	5725	0.1489
GATA11(C2C2gata)/col-GATA11-DAP-Seq(GSE60143)/Homer	DDHYYAGATCTR	1	-0.6043	0.7967	275	0.03	1159.3	0.0302
CUC3(NAC)/col-CUC3-DAP-Seq(GSE60143)/Homer	TRCKTGWNNNACAMG	1	-0.6007	0.7985	249	0.0271	1050.8	0.0273
RAP21(AP2EREBP)/colamp-RAP21-DAP-Seq(GSE60143)/Homer	BCACCGACAHNN	1	-0.5897	0.8061	112	0.0122	474.2	0.0123
WRKY15(WRKY)/col-WRKY15-DAP-Seq(GSE60143)/Homer	VGTTGACTWW	1	-0.588	0.8063	502	0.0547	2115.2	0.055
ANAC103(NAC)/col-ANAC103-DAP-Seq(GSE60143)/Homer	AACTTGNWNWNCAAG	1	-0.5861	0.8067	257	0.028	1085.6	0.0282
TATA-box/SacCer-Promoters/Homer	BBHWTATATA	1	-0.5823	0.8086	342	0.0373	1443.5	0.0376
HIF-1b(HLH)/T47D-HIF1b-ChIP-Seq(GSE59937)/Homer	RTACGTGC	1	-0.5756	0.8129	1756	0.1915	7382.9	0.1921
GATA(Zf),IR3/iTreg-Gata3-ChIP-Seq(GSE20898)/Homer	NNNNNBAGATAWYATCTVHN	1	-0.5643	0.8209	96	0.0105	408.7	0.0106
AT5G66940(C2C2dof)/col-AT5G66940-DAP-Seq(GSE60143)/Homer	NNHACTTTWT	1	-0.553	0.8291	1872	0.2041	7874.6	0.2049
Tbr1(T-box)/Cortex-Tbr1-ChIP-Seq(GSE71384)/Homer	AAGGTGTKAA	1	-0.5526	0.8291	1265	0.1379	5326.5	0.1386
FAR1(FAR1)/col-FAR1-DAP-Seq(GSE60143)/Homer	TKNNNYYCACGCGCY	1	-0.5526	0.8291	106	0.0116	451.7	0.0118
WRKY24(WRKY)/colamp-WRKY24-DAP-Seq(GSE60143)/Homer	CGTTGACTWW	1	-0.5503	0.8291	430	0.0469	1817.6	0.0473
GATA4(C2C2gata)/col-GATA4-DAP-Seq(GSE60143)/Homer	DDWTYAGATCTR	1	-0.5493	0.8291	516	0.0563	2179	0.0567
TOD6?/SacCer-Promoters/Homer	GCGATGAGMT	1	-0.5416	0.8326	178	0.0194	756.8	0.0197
BIM2(bHLH)/col-BIM2-DAP-Seq(GSE60143)/Homer	NNNNCACGTGNN	1	-0.5392	0.8334	781	0.0852	3295.1	0.0857
ZEB1(Zf)/PDAC-ZEB1-ChIP-Seq(GSE64557)/Homer	VCAGGTRDRY	1	-0.5375	0.8336	1752	0.191	7374.7	0.1919
HAT5(Homeobox)/colamp-HAT5-DAP-Seq(GSE60143)/Homer	DCAATWATTG	1	-0.5362	0.8336	93	0.0101	397.4	0.0103
ATY19(MYB)/col-ATY19-DAP-Seq(GSE60143)/Homer	YYCACCWACCAT	1	-0.5322	0.8357	476	0.0519	2013.7	0.0524
Nkx3.1(Homeobox)/LNCaP-Nkx3.1-ChIP-Seq(GSE28264)/Homer	AAGCACTTAA	1	-0.5292	0.8371	1939	0.2114	8161	0.2123
ANAC092(NAC)/colamp-ANAC092-DAP-Seq(GSE60143)/Homer	WRCKTGWNNNWCAMG	1	-0.5282	0.8371	300	0.0327	1272.8	0.0331
At5g66730(C2H2)/colamp-At5g66730-DAP-Seq(GSE60143)/Homer	TTTGTCKTTTTK	1	-0.5261	0.8372	190	0.0207	808.1	0.021
GATA1(C2C2gata)/colamp-GATA1-DAP-Seq(GSE60143)/Homer	DDWWYYAGATCTRRW	1	-0.5101	0.8496	219	0.0239	932.4	0.0243
AT5G25475(ABI3VP1)/col-AT5G25475-DAP-Seq(GSE60143)/Homer	RNNRNCAAGCADNDB	1	-0.5042	0.8534	1353	0.1475	5706.5	0.1485
MGP(C2H2)/colamp-MGP-DAP-Seq(GSE60143)/Homer	TTTTGTCGTTTW	1	-0.4885	0.8657	167	0.0182	714.1	0.0186
WRKY33(WRKY)/col-WRKY33-DAP-Seq(GSE60143)/Homer	CGTTGACYAW	1	-0.485	0.8675	409	0.0446	1737.3	0.0452
ANAC087(NAC)/col-ANAC087-DAP-Seq(GSE60143)/Homer	WVCKTGHNNNWCAMG	1	-0.4789	0.8716	223	0.0243	952.3	0.0248
OBP1(C2C2dof)/col-OBP1-DAP-Seq(GSE60143)/Homer	NHHACTTTWT	1	-0.4737	0.8749	2658	0.2898	11194	0.2912
ANAC016(NAC)/col-ANAC016-DAP-Seq(GSE60143)/Homer	WNCTTGNNNNNCAMG	1	-0.4731	0.8749	604	0.0659	2561.3	0.0666
BPC1(BBRBPC)/colamp-BPC1-DAP-Seq(GSE60143)/Homer	GARGAGAGAGAA	1	-0.4729	0.8749	397	0.0433	1688.8	0.0439
PIF5ox(bHLH)/Arabidopsis-PIF5ox-ChIP-Seq(GSE35062)/Homer	BCACGTGVDN	1	-0.4662	0.8779	900	0.0981	3809.3	0.0991
VND4(NAC)/colamp-VND4-DAP-Seq(GSE60143)/Homer	WRCTTGWANWWCAAG	1	-0.4656	0.8779	506	0.0552	2149.5	0.0559
WRKY20(WRKY)/col-WRKY20-DAP-Seq(GSE60143)/Homer	CKTTGACYWD	1	-0.4639	0.8779	396	0.0432	1685.9	0.0439
ANAC096(NAC)/colamp-ANAC096-DAP-Seq(GSE60143)/Homer	TACTTGWNNNWCAAG	1	-0.4576	0.8817	437	0.0476	1859.6	0.0484
NTM2(NAC)/col-NTM2-DAP-Seq(GSE60143)/Homer	CTTRTNNNAYAAGBH	1	-0.446	0.8908	385	0.042	1641.4	0.0427
T1ISRE(IRF)/ThioMac-Ifnb-Expression/Homer	ACTTTCGTTTCT	1	-0.4459	0.8908	7	0.0008	32.1	0.0008
Replumless(BLH)/Arabidopsis-RPL.GFP-ChIP-Seq(GSE78727)/Homer	HGTCWHATCA	1	-0.4458	0.8908	810	0.0883	3434.9	0.0894
CRC(C2C2YABBY)/col-CRC-DAP-Seq(GSE60143)/Homer	TWATSATA	1	-0.4449	0.8908	828	0.0903	3510	0.0913
CBF3(AP2EREBP)/colamp-CBF3-DAP-Seq(GSE60143)/Homer	YNRCCGACATNN	1	-0.4437	0.8908	258	0.0281	1104.6	0.0287
WRKY47(WRKY)/colamp-WRKY47-DAP-Seq(GSE60143)/Homer	WAAGTCAACGBT	1	-0.4393	0.8908	118	0.0129	510.9	0.0133
ANAC062(NAC)/colamp-ANAC062-DAP-Seq(GSE60143)/Homer	TACTTANTNWNYAAG	1	-0.4217	0.9052	239	0.0261	1026.9	0.0267
WRKY25(WRKY)/colamp-WRKY25-DAP-Seq(GSE60143)/Homer	NNNNHRGTCAAMNNN	1	-0.4195	0.9059	603	0.0657	2566.7	0.0668
Oct4:Sox17(POU,Homeobox,HMG)/F9-Sox17-ChIP-Seq(GSE44553)/Homer	CCATTGTATGCAAAT	1	-0.4147	0.909	96	0.0105	418.7	0.0109
NST1(NAC)/colamp-NST1-DAP-Seq(GSE60143)/Homer	WRCTTRWWNWWYAAG	1	-0.4121	0.9101	615	0.0671	2618.8	0.0681
MYB44(MYB)/colamp-MYB44-DAP-Seq(GSE60143)/Homer	CVGTTWWKTCNGTTA	1	-0.4098	0.911	57	0.0062	251.3	0.0065
Barx1(Homeobox)/Stomach-Barx1.3xFlag-ChIP-Seq(GSE69483)/Homer	AAACMATTAN	1	-0.4091	0.911	388	0.0423	1659.2	0.0432
p53(p53)/Saos-p53-ChIP-Seq(GSE15780)/Homer	RRCATGYCYRGRCATGYYYN	1	-0.407	0.911	63	0.0069	277.4	0.0072
p53(p53)/Saos-p53-ChIP-Seq/Homer	RRCATGYCYRGRCATGYYYN	1	-0.407	0.911	63	0.0069	277.4	0.0072
HSFB3(HSF)/colamp-HSFB3-DAP-Seq(GSE60143)/Homer	TTCTAGAAGMTTHTW	1	-0.4069	0.911	21	0.0023	95.5	0.0025
GLI3(Zf)/Limb-GLI3-ChIP-Chip(GSE11077)/Homer	CGTGGGTGGTCC	1	-0.4008	0.913	65	0.0071	286.9	0.0075
HSFB4(HSF)/col-HSFB4-DAP-Seq(GSE60143)/Homer	TTCTAGAAGCTTCTA	1	-0.4008	0.913	9	0.001	42.2	0.0011
MYB113(MYB)/col-MYB113-DAP-Seq(GSE60143)/Homer	HNDAWTCMGTTAYWN	1	-0.3995	0.913	429	0.0468	1834.7	0.0477
Zfp809(Zf)/ES-Zfp809-ChIP-Seq(GSE70799)/Homer	GGGGCTYGKCTGGGA	1	-0.3983	0.913	208	0.0227	898	0.0234
ANAC004(NAC)/colamp-ANAC004-DAP-Seq(GSE60143)/Homer	WNCTTVYNNNRBAAG	1	-0.3943	0.914	242	0.0264	1042.8	0.0271
NFkB-p65-Rel(RHD)/ThioMac-LPS-Expression(GSE23622)/Homer	GGAAATTCCC	1	-0.3935	0.914	33	0.0036	148.4	0.0039
CUC1(NAC)/col-CUC1-DAP-Seq(GSE60143)/Homer	TACTTGTNNNACAAG	1	-0.3922	0.914	302	0.0329	1297.6	0.0338
GATA20(C2C2gata)/colamp-GATA20-DAP-Seq(GSE60143)/Homer	TNGATCNDNM	1	-0.3741	0.9289	1589	0.1732	6732.8	0.1752
DDF2(AP2EREBP)/col-DDF2-DAP-Seq(GSE60143)/Homer	GATGTCGRCR	1	-0.3699	0.9316	20	0.0022	92.2	0.0024
MYB13(MYB)/col-MYB13-DAP-Seq(GSE60143)/Homer	HYCACCWACCHH	1	-0.3698	0.9316	396	0.0432	1700	0.0442
MYB121(MYB)/col-MYB121-DAP-Seq(GSE60143)/Homer	YNTACCTAACWW	1	-0.3622	0.9363	234	0.0255	1012.9	0.0264
SVP(MADS)/col-SVP-DAP-Seq(GSE60143)/Homer	ANTTWCCHAATTTGG	1	-0.3536	0.9431	316	0.0345	1362.9	0.0355
GEI-11(Myb?)/cElegans-L4-GEI11-ChIP-Seq(modEncode)/Homer	CCGACAYYTYACGGG	1	-0.348	0.9471	43	0.0047	194	0.005
ATHB21(HB)/colamp-ATHB21-DAP-Seq(GSE60143)/Homer	YCAATWAT	1	-0.3453	0.9484	311	0.0339	1342.2	0.0349
ZNF382(Zf)/HEK293-ZNF382.GFP-ChIP-Seq(GSE58341)/Homer	GNCTGTASTRNTGBCTCHTT	1	-0.3451	0.9484	20	0.0022	93.7	0.0024
AT1G72740(MYBrelated)/colamp-AT1G72740-DAP-Seq(GSE60143)/Homer	NNWWAMCCTAAHWNN	1	-0.3379	0.9529	716	0.0781	3060.1	0.0796
bHLH80(bHLH)/col-bHLH80-DAP-Seq(GSE60143)/Homer	NNNNDCAASTTGHNN	1	-0.3366	0.9529	611	0.0666	2616	0.0681
ANAC020(NAC)/col-ANAC020-DAP-Seq(GSE60143)/Homer	DVCKTGHNNNDCAAG	1	-0.3357	0.9529	442	0.0482	1900.1	0.0494
ATHB15(HB)/col-ATHB15-DAP-Seq(GSE60143)/Homer	GYAATSATTA	1	-0.3294	0.9572	203	0.0221	884.4	0.023
AT2G01818(PLATZ)/col-AT2G01818-DAP-Seq(GSE60143)/Homer	TCTAGAABSTTC	1	-0.3288	0.9572	65	0.0071	291.9	0.0076
ANAC028(NAC)/col-ANAC028-DAP-Seq(GSE60143)/Homer	WRCTTGNNNNNCAAG	1	-0.3257	0.9582	492	0.0536	2114.9	0.055
CLOCK(bHLH)/Liver-Clock-ChIP-Seq(GSE39860)/Homer	GHCACGTG	1	-0.3175	0.9648	510	0.0556	2192.2	0.057
M1BP(Zf)/S2R+-M1BP-ChIP-Seq(GSE49842)/Homer	CAGTGTGACCGT	1	-0.3068	0.9739	161	0.0176	707.8	0.0184
RKD2(RWPRK)/colamp-RKD2-DAP-Seq(GSE60143)/Homer	GACKTTTCRDCTTCC	1	-0.3004	0.979	463	0.0505	1997	0.052
ZFX(Zf)/mES-Zfx-ChIP-Seq(GSE11431)/Homer	AGGCCTRG	1	-0.2996	0.979	771	0.0841	3302.7	0.0859
HOXA9(Homeobox)/HSC-Hoxa9-ChIP-Seq(GSE33509)/Homer	GGCCATAAATCA	1	-0.2948	0.9818	564	0.0615	2426.6	0.0631
WRKY8(WRKY)/colamp-WRKY8-DAP-Seq(GSE60143)/Homer	CGTTGACTTT	1	-0.2948	0.9818	55	0.006	250.6	0.0065
At3g11280(MYBrelated)/col-At3g11280-DAP-Seq(GSE60143)/Homer	GATAAGRT	1	-0.2941	0.9818	613	0.0668	2634.6	0.0685
At5g05790(MYBrelated)/col-At5g05790-DAP-Seq(GSE60143)/Homer	AYCTTATC	1	-0.2896	0.9831	646	0.0704	2775.9	0.0722
dHNF4(NR)/Fly-HNF4-ChIP-Seq(GSE73675)/Homer	GGTCCAAAGTCCAMT	1	-0.289	0.9831	21	0.0023	100.5	0.0026
AGL15(MADS)/col-AGL15-DAP-Seq(GSE60143)/Homer	TTTCCHWATWDGGAA	1	-0.2873	0.9831	84	0.0092	377.8	0.0098
HOXA2(Homeobox)/mES-Hoxa2-ChIP-Seq(Donaldson_et_al.)/Homer	GYCATCMATCAT	1	-0.2746	0.9941	64	0.007	291.9	0.0076
RUNX-AML(Runt)/CD4+-PolII-ChIP-Seq(Barski_et_al.)/Homer	GCTGTGGTTW	1	-0.2679	0.9994	591	0.0644	2547.5	0.0663
AtIDD11(C2H2)/colamp-AtIDD11-DAP-Seq(GSE60143)/Homer	TTTGTCGTTT	1	-0.2658	1	259	0.0282	1133.4	0.0295
AT3G10580(MYBrelated)/colamp-AT3G10580-DAP-Seq(GSE60143)/Homer	TACCTAACWNHW	1	-0.2591	1	287	0.0313	1254.4	0.0326
ZBTB12(Zf)/HEK293-ZBTB12.GFP-ChIP-Seq(GSE58341)/Homer	NGNTCTAGAACCNGV	1	-0.2591	1	170	0.0185	753	0.0196
Unknown2/Arabidopsis-Promoters/Homer	AAACGACGTCGTTTT	1	-0.2572	1	6	0.0007	32	0.0008
SPDEF(ETS)/VCaP-SPDEF-ChIP-Seq(SRA014231)/Homer	ASWTCCTGBT	1	-0.2567	1	793	0.0865	3407.5	0.0886
HSFC1(HSF)/col-HSFC1-DAP-Seq(GSE60143)/Homer	HTTCTAGAADCTTCT	1	-0.2534	1	83	0.009	376.3	0.0098
Eomes(T-box)/H9-Eomes-ChIP-Seq(GSE26097)/Homer	ATTAACACCT	1	-0.2524	1	1900	0.2072	8085.1	0.2103
DUX(Homeobox)/C2C12-Dux-ChIP-Seq(GSE87279)/Homer	BCWGATTCAATCAAN	1	-0.249	1	2	0.0002	12.8	0.0003
ZNF528(Zf)/HEK293-ZNF528.GFP-ChIP-Seq(GSE58341)/Homer	AGAAATGACTTCCCT	1	-0.249	1	2	0.0002	12.4	0.0003
Ik-1	NHTTGGGAATRCC	1	-0.2386	1	9172	1	38437.9	1
PIF7(bHLH)/col-PIF7-DAP-Seq(GSE60143)/Homer	CCACGTGGNH	1	-0.2379	1	192	0.0209	850.8	0.0221
GATA3(Zf)/iTreg-Gata3-ChIP-Seq(GSE20898)/Homer	AGATAASR	1	-0.2298	1	1177	0.1283	5042	0.1312
bHLH34(bHLH)/colamp-bHLH34-DAP-Seq(GSE60143)/Homer	HGWGRHWGACACGTG	1	-0.2294	1	288	0.0314	1264.9	0.0329
Gata2(Zf)/K562-GATA2-ChIP-Seq(GSE18829)/Homer	BBCTTATCTS	1	-0.2284	1	523	0.057	2268.8	0.059
bHLH130(bHLH)/col-bHLH130-DAP-Seq(GSE60143)/Homer	GCAACTTG	1	-0.2196	1	446	0.0486	1943	0.0505
JKD(C2H2)/col-JKD-DAP-Seq(GSE60143)/Homer	TTTTGTCGTTTT	1	-0.2188	1	119	0.013	538	0.014
LMI1(HB)/colamp-LMI1-DAP-Seq(GSE60143)/Homer	AATTATTG	1	-0.209	1	533	0.0581	2316.1	0.0603
PU.1(ETS)/ThioMac-PU.1-ChIP-Seq(GSE21512)/Homer	AGAGGAAGTG	1	-0.2021	1	282	0.0307	1245	0.0324
MYB57(MYB)/col-MYB57-DAP-Seq(GSE60143)/Homer	TTACCTAACT	1	-0.2019	1	333	0.0363	1463.9	0.0381
WRKY30(WRKY)/colamp-WRKY30-DAP-Seq(GSE60143)/Homer	CGTTGACTTN	1	-0.1991	1	125	0.0136	566.9	0.0147
DREF/Drosophila-Promoters/Homer	AVYTATCGATAD	1	-0.1986	1	7	0.0008	39	0.001
ATHB13(Homeobox)/col-ATHB13-DAP-Seq(GSE60143)/Homer	CAATAATT	1	-0.1974	1	820	0.0894	3541.1	0.0921
ABF1(bZIP)/Arabidopsis-ABF1-ChIP-Seq(GSE80564)/Homer	CACGTGGC	1	-0.1972	1	844	0.092	3643.9	0.0948
HSF6(HSF)/col-HSF6-DAP-Seq(GSE60143)/Homer	TTYTAGAAGCTTCTA	1	-0.1971	1	92	0.01	422.9	0.011
PRDM10(Zf)/HEK293-PRDM10.eGFP-ChIP-Seq(Encode)/Homer	TGGTACATTCCA	1	-0.1967	1	381	0.0415	1670.5	0.0435
At5g58900(MYBrelated)/colamp-At5g58900-DAP-Seq(GSE60143)/Homer	WWWTYTTATCTWWWW	1	-0.1952	1	1009	0.11	4344.9	0.113
WRKY55(WRKY)/col-WRKY55-DAP-Seq(GSE60143)/Homer	NCGTTGACTT	1	-0.1929	1	598	0.0652	2598.5	0.0676
AGL95(ND)/col-AGL95-DAP-Seq(GSE60143)/Homer	TTCTAGAAGCTTCTA	1	-0.1925	1	36	0.0039	174.4	0.0045
At1g13300(G2like)/col-At1g13300-DAP-Seq(GSE60143)/Homer	GAATCTWAGATTCYN	1	-0.186	1	3	0.0003	19.2	0.0005
CDM1(C3H)/colamp-CDM1-DAP-Seq(GSE60143)/Homer	CCGAWAWTWTCGGAN	1	-0.1796	1	74	0.0081	346	0.009
LBD2(LOBAS2)/colamp-LBD2-DAP-Seq(GSE60143)/Homer	TCCGAWTTTTTCGGN	1	-0.1754	1	215	0.0234	961.2	0.025
Nkx2.5(Homeobox)/HL1-Nkx2.5.biotin-ChIP-Seq(GSE21529)/Homer	RRSCACTYAA	1	-0.1741	1	1684	0.1836	7211.3	0.1876
ANAC058(NAC)/col-ANAC058-DAP-Seq(GSE60143)/Homer	TWCTTGTDNNACAAG	1	-0.1653	1	382	0.0416	1683.4	0.0438
BAM8(BES1)/col-BAM8-DAP-Seq(GSE60143)/Homer	NNWSACACGTGTSWN	1	-0.1647	1	153	0.0167	694.7	0.0181
TCFL2(HMG)/K562-TCF7L2-ChIP-Seq(GSE29196)/Homer	ACWTCAAAGG	1	-0.1636	1	52	0.0057	249.5	0.0065
NPAS(bHLH)/Liver-NPAS-ChIP-Seq(GSE39860)/Homer	NVCACGTG	1	-0.1583	1	1489	0.1623	6395.4	0.1664
ANAC053(NAC)/colamp-ANAC053-DAP-Seq(GSE60143)/Homer	TDCTTGNNNNNCAAG	1	-0.1571	1	347	0.0378	1535.1	0.0399
At4g32800(AP2EREBP)/colamp-At4g32800-DAP-Seq(GSE60143)/Homer	DYCACCGACAHWWWH	1	-0.1484	1	71	0.0077	336.7	0.0088
NFAT:AP1(RHD,bZIP)/Jurkat-NFATC1-ChIP-Seq(Jolma_et_al.)/Homer	SARTGGAAAAWRTGAGTCAB	1	-0.1472	1	98	0.0107	456.2	0.0119
LEF1(HMG)/H1-LEF1-ChIP-Seq(GSE64758)/Homer	CCTTTGATST	1	-0.1465	1	506	0.0552	2221.9	0.0578
HIF2a(bHLH)/785_O-HIF2a-ChIP-Seq(GSE34871)/Homer	GCACGTACCC	1	-0.1462	1	606	0.0661	2649.6	0.0689
AGL25(MADS)/colamp-AGL25-DAP-Seq(GSE60143)/Homer	TTTCCATWTWTGGAA	1	-0.1449	1	25	0.0027	128	0.0033
DEAR3(AP2EREBP)/colamp-DEAR3-DAP-Seq(GSE60143)/Homer	BCACCGACAWNNNNN	1	-0.1409	1	186	0.0203	843.3	0.0219
GATA15(C2C2gata)/col-GATA15-DAP-Seq(GSE60143)/Homer	KATGATCA	1	-0.1391	1	1010	0.1101	4374.9	0.1138
FOXA1:AR(Forkhead,NR)/LNCAP-AR-ChIP-Seq(GSE27824)/Homer	AGTAAACAAAAAAGAACAND	1	-0.1373	1	35	0.0038	175.3	0.0046
MYB30(MYB)/colamp-MYB30-DAP-Seq(GSE60143)/Homer	AGGTAGTTGG	1	-0.1336	1	674	0.0735	2945.6	0.0766
WRKY40(WRKY)/colamp-WRKY40-DAP-Seq(GSE60143)/Homer	AHWAGTCAAC	1	-0.1274	1	271	0.0295	1216.9	0.0317
WRKY42(WRKY)/colamp-WRKY42-DAP-Seq(GSE60143)/Homer	NAAAGTCAACGN	1	-0.1273	1	158	0.0172	724.8	0.0189
Mouse_Recombination_Hotspot(Zf)/Testis-DMC1-ChIP-Seq(GSE24438)/Homer	ACTYKNATTCGTGNTACTTC	1	-0.1253	1	41	0.0045	204.5	0.0053
WRKY18(WRKY)/col-WRKY18-DAP-Seq(GSE60143)/Homer	NNNTTGACYWNNNNN	1	-0.1238	1	869	0.0947	3782.4	0.0984
ZNF669(Zf)/HEK293-ZNF669.GFP-ChIP-Seq(GSE58341)/Homer	GARTGGTCATCGCCC	1	-0.121	1	47	0.0051	232.1	0.006
AT3G10113(MYBrelated)/col-AT3G10113-DAP-Seq(GSE60143)/Homer	WNAAATATCWWN	1	-0.1176	1	331	0.0361	1479.5	0.0385
WRKY28(WRKY)/col-WRKY28-DAP-Seq(GSE60143)/Homer	BGTTGACTWH	1	-0.1172	1	660	0.072	2893.6	0.0753
BOS1(MYB)/col-BOS1-DAP-Seq(GSE60143)/Homer	NNRCCTAACT	1	-0.1156	1	675	0.0736	2958.5	0.077
SFP1/SacCer-Promoters/Homer	DDAAAAATTTTY	1	-0.1097	1	39	0.0043	197.9	0.0051
TCX2(CPP)/colamp-TCX2-DAP-Seq(GSE60143)/Homer	NNWWTTYRAAHN	1	-0.1062	1	1075	0.1172	4670.3	0.1215
FXR(NR),IR1/Liver-FXR-ChIP-Seq(Chong_et_al.)/Homer	AGGTCANTGACCTB	1	-0.1053	1	230	0.0251	1045.7	0.0272
At2g45680(TCP)/colamp-At2g45680-DAP-Seq(GSE60143)/Homer	GTGGGNCCCACNDND	1	-0.1033	1	27	0.0029	142.9	0.0037
OBP4(C2C2dof)/col-OBP4-DAP-Seq(GSE60143)/Homer	WTTHACTTTTTB	1	-0.103	1	1180	0.1287	5119.5	0.1332
Bcl6(Zf)/Liver-Bcl6-ChIP-Seq(GSE31578)/Homer	NNNCTTTCCAGGAAA	1	-0.1015	1	910	0.0992	3970.8	0.1033
ANAC050(NAC)/colamp-ANAC050-DAP-Seq(GSE60143)/Homer	WNCTTGNNNNNCAAG	1	-0.1012	1	382	0.0416	1707	0.0444
MYB61(MYB)/colamp-MYB61-DAP-Seq(GSE60143)/Homer	HCYACCTACC	1	-0.1006	1	991	0.108	4316.7	0.1123
Srebp1a(bHLH)/HepG2-Srebp1a-ChIP-Seq(GSE31477)/Homer	RTCACSCCAY	1	-0.09353	1	131	0.0143	614.2	0.016
E-box/Arabidopsis-Promoters/Homer	GCCACGTG	1	-0.09216	1	489	0.0533	2172.9	0.0565
MYB4(MYB)/col200-MYB4-DAP-Seq(GSE60143)/Homer	WAGKTAGGTARR	1	-0.09182	1	381	0.0415	1706.9	0.0444
Max(bHLH)/K562-Max-ChIP-Seq(GSE31477)/Homer	RCCACGTGGYYN	1	-0.09127	1	570	0.0621	2521.9	0.0656
NFkB-p65(RHD)/GM12787-p65-ChIP-Seq(GSE19485)/Homer	WGGGGATTTCCC	1	-0.09063	1	349	0.0381	1568.3	0.0408
Zic2(Zf)/ESC-Zic2-ChIP-Seq(SRP197560)/Homer	CHCAGCRGGRGG	1	-0.09058	1	640	0.0698	2822.2	0.0734
AT1G10720(BSD)/col-AT1G10720-DAP-Seq(GSE60143)/Homer	TTCTAGAAKCTTCTA	1	-0.09022	1	6	0.0007	40.3	0.001
Unknown4/Drosophila-Promoters/Homer	AAAAATACCRMA	1	-0.09009	1	100	0.0109	477.8	0.0124
ARF16(ARF)/col-ARF16-DAP-Seq(GSE60143)/Homer	ATTTTACGAT	1	-0.088	1	125	0.0136	589.7	0.0153
bHLHE40(bHLH)/HepG2-BHLHE40-ChIP-Seq(GSE31477)/Homer	KCACGTGMCN	1	-0.08589	1	316	0.0345	1427.4	0.0371
SGR5(C2H2)/colamp-SGR5-DAP-Seq(GSE60143)/Homer	TTTGTCTTTTTT	1	-0.08581	1	481	0.0524	2141.5	0.0557
IDD7(C2H2)/col-IDD7-DAP-Seq(GSE60143)/Homer	TTTGTCKTTTTN	1	-0.08528	1	256	0.0279	1166.8	0.0304
PIF4(bHLH)/Seedling-PIF4-ChIP-Seq(GSE35315)/Homer	NNBCACGTGN	1	-0.08493	1	997	0.1087	4353.2	0.1133
ZNF711(Zf)/SHSY5Y-ZNF711-ChIP-Seq(GSE20673)/Homer	AGGCCTAG	1	-0.0844	1	1194	0.1302	5193.9	0.1351
MYB27(MYB)/colamp-MYB27-DAP-Seq(GSE60143)/Homer	TACCTAACWT	1	-0.0832	1	113	0.0123	537.6	0.014
AT3G09735(S1Falike)/col-AT3G09735-DAP-Seq(GSE60143)/Homer	TTCTAGAANMTTCTA	1	-0.08313	1	183	0.02	847.3	0.022
HRE(HSF)/Striatum-HSF1-ChIP-Seq(GSE38000)/Homer	TTCTAGAABNTTCTA	1	-0.08242	1	74	0.0081	362.5	0.0094
NAC2(NAC)/colamp-NAC2-DAP-Seq(GSE60143)/Homer	TDCTTGNNNNNCAAG	1	-0.08058	1	437	0.0476	1954.5	0.0508
AT1G24250(Orphan)/col-AT1G24250-DAP-Seq(GSE60143)/Homer	KTDGTTGGTDGTTGG	1	-0.0804	1	178	0.0194	826.4	0.0215
NPAS2(bHLH)/Liver-NPAS2-ChIP-Seq(GSE39860)/Homer	KCCACGTGAC	1	-0.07963	1	959	0.1046	4195.4	0.1091
Nkx2.2(Homeobox)/NPC-Nkx2.2-ChIP-Seq(GSE61673)/Homer	BTBRAGTGSN	1	-0.07952	1	1555	0.1695	6732.8	0.1752
bHLH74(bHLH)/col-bHLH74-DAP-Seq(GSE60143)/Homer	DRATCACGTGAB	1	-0.07724	1	228	0.0249	1047.8	0.0273
STAT6(Stat)/Macrophage-Stat6-ChIP-Seq(GSE38377)/Homer	TTCCKNAGAA	1	-0.07322	1	338	0.0369	1529.8	0.0398
bHLHE41(bHLH)/proB-Bhlhe41-ChIP-Seq(GSE93764)/Homer	KCACGTGMCN	1	-0.07318	1	1314	0.1433	5714.8	0.1487
ANAC075(NAC)/col-ANAC075-DAP-Seq(GSE60143)/Homer	CTTSWWNWWSAAGYT	1	-0.07311	1	231	0.0252	1062.5	0.0276
ZNF692(Zf)/HEK293-ZNF692.GFP-ChIP-Seq(GSE58341)/Homer	GTGGGCCCCA	1	-0.0719	1	69	0.0075	342.8	0.0089
OCT:OCT(POU,Homeobox)/NPC-OCT6-ChIP-Seq(GSE43916)/Homer	YATGCATATRCATRT	1	-0.06913	1	73	0.008	361	0.0094
Bcl11a(Zf)/HSPC-BCL11A-ChIP-Seq(GSE104676)/Homer	TYTGACCASWRG	1	-0.06812	1	500	0.0545	2234.4	0.0581
GATA(Zf),IR4/iTreg-Gata3-ChIP-Seq(GSE20898)/Homer	NAGATWNBNATCTNN	1	-0.06717	1	47	0.0051	242.9	0.0063
HINFP(Zf)/K562-HINFP.eGFP-ChIP-Seq(Encode)/Homer	TWVGGTCCGC	1	-0.06691	1	184	0.0201	859	0.0223
EGL-5(Homeobox)/cElegans-L3-EGL5-ChIP-Seq(modEncode)/Homer	ATTTAATGGG	1	-0.06438	1	1138	0.1241	4973.6	0.1294
Srebp2(bHLH)/HepG2-Srebp2-ChIP-Seq(GSE31477)/Homer	CGGTCACSCCAC	1	-0.06431	1	85	0.0093	417.7	0.0109
WRKY21(WRKY)/colamp-WRKY21-DAP-Seq(GSE60143)/Homer	DCGTTGACTTTT	1	-0.06313	1	44	0.0048	229	0.006
ZNF165(Zf)/WHIM12-ZNF165-ChIP-Seq(GSE65937)/Homer	AAGGKGRCGCAGGCA	1	-0.06242	1	107	0.0117	517.6	0.0135
RVE1(MYBrelated)/col-RVE1-DAP-Seq(GSE60143)/Homer	AAATATCT	1	-0.06195	1	414	0.0451	1866.9	0.0486
bHLH18(bHLH)/col-bHLH18-DAP-Seq(GSE60143)/Homer	CACGTGTTYCACGTG	1	-0.06141	1	9	0.001	59.3	0.0015
CDX4(Homeobox)/ZebrafishEmbryos-Cdx4.Myc-ChIP-Seq(GSE48254)/Homer	NGYCATAAAWCH	1	-0.05989	1	777	0.0847	3433.7	0.0893
AGL16(MADS)/col-AGL16-DAP-Seq(GSE60143)/Homer	TWCCHWATWDGGAAA	1	-0.05922	1	44	0.0048	230	0.006
Hnf6b(Homeobox)/LNCaP-Hnf6b-ChIP-Seq(GSE106305)/Homer	TATTGAYY	1	-0.05815	1	558	0.0608	2492.6	0.0648
RUNX(Runt)/HPC7-Runx1-ChIP-Seq(GSE22178)/Homer	SAAACCACAG	1	-0.05712	1	521	0.0568	2333.3	0.0607
Gata1(Zf)/K562-GATA1-ChIP-Seq(GSE18829)/Homer	SAGATAAGRV	1	-0.05666	1	462	0.0504	2079	0.0541
Gata4(Zf)/Heart-Gata4-ChIP-Seq(GSE35151)/Homer	NBWGATAAGR	1	-0.0545	1	800	0.0872	3537.1	0.092
HSF7(HSF)/colamp-HSF7-DAP-Seq(GSE60143)/Homer	TTCTAGAAGCTTCTA	1	-0.05391	1	75	0.0082	375.2	0.0098
ATHB40(HB)/col-ATHB40-DAP-Seq(GSE60143)/Homer	HCAATWATTG	1	-0.05329	1	545	0.0594	2441	0.0635
IDD4(C2H2)/col-IDD4-DAP-Seq(GSE60143)/Homer	TTTGTCTTTWTB	1	-0.05305	1	636	0.0693	2833.5	0.0737
AT1G23810(Orphan)/col-AT1G23810-DAP-Seq(GSE60143)/Homer	TTCTAGAAGSTTCTA	1	-0.05004	1	10	0.0011	66.7	0.0017
WRKY46(WRKY)/colamp-WRKY46-DAP-Seq(GSE60143)/Homer	AAAGTCAACGSN	1	-0.04948	1	23	0.0025	132	0.0034
IDD5(C2H2)/colamp-IDD5-DAP-Seq(GSE60143)/Homer	TTTTGTCTTTTTBTK	1	-0.04839	1	504	0.0549	2267.4	0.059
MNT(bHLH)/HepG2-MNT-ChIP-Seq(Encode)/Homer	DGCACACGTG	1	-0.04659	1	818	0.0892	3623	0.0943
AT4G27900(C2C2COlike)/col-AT4G27900-DAP-Seq(GSE60143)/Homer	TCTCVACCGTTSATT	1	-0.04597	1	1	0.0001	13	0.0003
EIN3(EIL)/col-EIN3-DAP-Seq(GSE60143)/Homer	ARATTCAATGWATYT	1	-0.04555	1	78	0.0085	392.5	0.0102
ATHB53(HB)/col-ATHB53-DAP-Seq(GSE60143)/Homer	CAATAATT	1	-0.04344	1	346	0.0377	1584.4	0.0412
WRKY50(WRKY)/col-WRKY50-DAP-Seq(GSE60143)/Homer	NNTTGACTWNNGNNN	1	-0.04102	1	512	0.0558	2309.6	0.0601
At1g25550(G2like)/colamp-At1g25550-DAP-Seq(GSE60143)/Homer	NAGATTCY	1	-0.03894	1	577	0.0629	2593.4	0.0675
AT5G59990(C2C2COlike)/colamp-AT5G59990-DAP-Seq(GSE60143)/Homer	TCTCAACCGTTCATT	1	-0.0387	1	6	0.0007	46.2	0.0012
ZML1(C2C2gata)/colamp-ZML1-DAP-Seq(GSE60143)/Homer	ATCWYRACCGTTSRW	1	-0.0383	1	3	0.0003	28.2	0.0007
TCP17(TCP)/col-TCP17-DAP-Seq(GSE60143)/Homer	GTGGTCCCCA	1	-0.03796	1	19	0.0021	115.6	0.003
NFkB-p50,p52(RHD)/Monocyte-p50-ChIP-Chip(Schreiber_et_al.)/Homer	GGGGGAATCCCC	1	-0.03562	1	92	0.01	461.2	0.012
MYB96(MYB)/colamp-MYB96-DAP-Seq(GSE60143)/Homer	WGGTRGTTGG	1	-0.03526	1	522	0.0569	2360	0.0614
Cux2(Homeobox)/Liver-Cux2-ChIP-Seq(GSE35985)/Homer	HNRAATCAAT	1	-0.03515	1	266	0.029	1240.8	0.0323
ZML2(C2C2gata)/col-ZML2-DAP-Seq(GSE60143)/Homer	CATCATCATC	1	-0.03387	1	138	0.015	671.7	0.0175
MYB83(MYB)/colamp-MYB83-DAP-Seq(GSE60143)/Homer	CACCAACCWH	1	-0.0333	1	1229	0.134	5404.5	0.1406
ELT-3(Gata)/cElegans-L1-ELT3-ChIP-Seq(modEncode)/Homer	AWTGATAAGA	1	-0.03292	1	273	0.0298	1273.8	0.0331
Tbet(T-box)/CD8-Tbet-ChIP-Seq(GSE33802)/Homer	AGGTGTGAAM	1	-0.0317	1	826	0.0901	3678.3	0.0957
bZIP42(bZIP)/colamp-bZIP42-DAP-Seq(GSE60143)/Homer	GCCACGTCAGCA	1	-0.02827	1	1	0.0001	15.5	0.0004
ASHR1(ND)/col-ASHR1-DAP-Seq(GSE60143)/Homer	NTGGTGAN	1	-0.02815	1	981	0.107	4351.9	0.1132
At2g41835(C2H2)/col-At2g41835-DAP-Seq(GSE60143)/Homer	TTTGAAAA	1	-0.02393	1	333	0.0363	1548.6	0.0403
HIF-1a(bHLH)/MCF7-HIF1a-ChIP-Seq(GSE28352)/Homer	TACGTGCV	1	-0.02361	1	424	0.0462	1948.2	0.0507
DAG2(C2C2dof)/col-DAG2-DAP-Seq(GSE60143)/Homer	WWTTHACTTTTT	1	-0.02191	1	1375	0.1499	6054.6	0.1575
HSFA6B(HSF)/colamp-HSFA6B-DAP-Seq(GSE60143)/Homer	NTTCTAGAANHTTCT	1	-0.02179	1	235	0.0256	1117.9	0.0291
MYB39(MYB)/col-MYB39-DAP-Seq(GSE60143)/Homer	WWAARKTAGGTGRAA	1	-0.02121	1	78	0.0085	406.6	0.0106
ZNF136(Zf)/HEK293-ZNF136.GFP-ChIP-Seq(GSE58341)/Homer	YTKGATAHAGTATTCTWGGTNGGCA	1	-0.0206	1	40	0.0044	226.8	0.0059
HSFA6A(HSF)/col-HSFA6A-DAP-Seq(GSE60143)/Homer	RGAAGNTTCTAGAAN	1	-0.02039	1	8	0.0009	62.2	0.0016
RUNX2(Runt)/PCa-RUNX2-ChIP-Seq(GSE33889)/Homer	NWAACCACADNN	1	-0.01906	1	605	0.066	2746.9	0.0715
SND2(NAC)/colamp-SND2-DAP-Seq(GSE60143)/Homer	CTTVWNNNWBAAGNW	1	-0.01842	1	388	0.0423	1799.3	0.0468
p53(p53)/mES-cMyc-ChIP-Seq(GSE11431)/Homer	ACATGCCCGGGCAT	1	-0.01822	1	7	0.0008	57.5	0.0015
Tcf4(HMG)/Hct116-Tcf4-ChIP-Seq(SRA012054)/Homer	ASATCAAAGGVA	1	-0.01743	1	306	0.0334	1439.8	0.0375
HOXB13(Homeobox)/ProstateTumor-HOXB13-ChIP-Seq(GSE56288)/Homer	TTTTATKRGG	1	-0.01669	1	927	0.1011	4146.9	0.1079
At1g14580(C2H2)/colamp-At1g14580-DAP-Seq(GSE60143)/Homer	CASAAAAMGACAAAA	1	-0.01586	1	117	0.0128	592.1	0.0154
HOXD13(Homeobox)/Chicken-Hoxd13-ChIP-Seq(GSE38910)/Homer	NCYAATAAAA	1	-0.01549	1	868	0.0946	3895.5	0.1013
MYB74(MYB)/colamp-MYB74-DAP-Seq(GSE60143)/Homer	YYYACCTACCWH	1	-0.01414	1	354	0.0386	1659	0.0432
SOL1(CPP)/colamp-SOL1-DAP-Seq(GSE60143)/Homer	ATTTAAATHN	1	-0.01397	1	1014	0.1106	4530.4	0.1179
AT2G20110(CPP)/colamp-AT2G20110-DAP-Seq(GSE60143)/Homer	ATTYAAATHY	1	-0.01377	1	1002	0.1092	4479.4	0.1165
HSFA1E(HSF)/col-HSFA1E-DAP-Seq(GSE60143)/Homer	TTCTAGAAGCTTCTA	1	-0.01188	1	21	0.0023	137.9	0.0036
PTF1(TCP)/colamp-PTF1-DAP-Seq(GSE60143)/Homer	RDDGGGACCACA	1	-0.01181	1	42	0.0046	243.2	0.0063
At3g24120(G2like)/col-At3g24120-DAP-Seq(GSE60143)/Homer	NWWAGMATMW	1	-0.01151	1	2738	0.2985	11894	0.3094
ZNF415(Zf)/HEK293-ZNF415.GFP-ChIP-Seq(GSE58341)/Homer	GRTGMTRGAGCC	1	-0.01133	1	479	0.0522	2216.9	0.0577
At1g69690(TCP)/colamp-At1g69690-DAP-Seq(GSE60143)/Homer	NHGTGGGGCCCACHW	1	-0.01096	1	92	0.01	483.1	0.0126
Unknown6/Drosophila-Promoters/Homer	AATTTTAAAA	1	-0.01086	1	493	0.0538	2279.5	0.0593
WRKY17(WRKY)/colamp-WRKY17-DAP-Seq(GSE60143)/Homer	GCGTTGACTTTT	1	-0.01078	1	1	0.0001	19.7	0.0005
ZNF416(Zf)/HEK293-ZNF416.GFP-ChIP-Seq(GSE58341)/Homer	WDNCTGGGCA	1	-0.01071	1	1146	0.1249	5112.7	0.133
ANAC011(NAC)/col-ANAC011-DAP-Seq(GSE60143)/Homer	TDCTTGYRNNDCAAG	1	-0.01046	1	221	0.0241	1074.1	0.0279
Tcf3(HMG)/mES-Tcf3-ChIP-Seq(GSE11724)/Homer	ASWTCAAAGG	1	-0.01005	1	159	0.0173	794.4	0.0207
Tcf7(HMG)/GM12878-TCF7-ChIP-Seq(Encode)/Homer	CTTTGATGTGSB	1	-0.009869	1	230	0.0251	1116.9	0.0291
STAT6(Stat)/CD4-Stat6-ChIP-Seq(GSE22104)/Homer	ABTTCYYRRGAA	1	-0.009709	1	318	0.0347	1510.9	0.0393
TCP20(TCP)/col-TCP20-DAP-Seq(GSE60143)/Homer	GGDCCCAC	1	-0.009139	1	199	0.0217	978.9	0.0255
MYB94(MYB)/col-MYB94-DAP-Seq(GSE60143)/Homer	WGGTRGTTGGKA	1	-0.008898	1	215	0.0234	1051.3	0.0274
PPARa(NR),DR1/Liver-Ppara-ChIP-Seq(GSE47954)/Homer	VNAGGKCAAAGGTCA	1	-0.008736	1	647	0.0705	2961.4	0.077
ZEB2(Zf)/SNU398-ZEB2-ChIP-Seq(GSE103048)/Homer	GNMCAGGTGTGC	1	-0.008696	1	800	0.0872	3627.5	0.0944
ETS:RUNX(ETS,Runt)/Jurkat-RUNX1-ChIP-Seq(GSE17954)/Homer	RCAGGATGTGGT	1	-0.008212	1	28	0.0031	177.1	0.0046
AT2G33550(Trihelix)/colamp-AT2G33550-DAP-Seq(GSE60143)/Homer	TTTAAGGGCAYTTTT	1	-0.008088	1	1578	0.172	6981.7	0.1816
AT1G49560(G2like)/colamp-AT1G49560-DAP-Seq(GSE60143)/Homer	GAWTCTNWDA	1	-0.00787	1	716	0.0781	3266.2	0.085
KAN2(G2like)/colamp-KAN2-DAP-Seq(GSE60143)/Homer	ATATTCTY	1	-0.007824	1	881	0.0961	3983.9	0.1036
Gata6(Zf)/HUG1N-GATA6-ChIP-Seq(GSE51936)/Homer	YCTTATCTBN	1	-0.007452	1	693	0.0756	3169	0.0824
PCF/Arabidopsis-Promoters/Homer	NNWWWTGGGCYTDDN	1	-0.007053	1	116	0.0126	603.3	0.0157
At1g72010(TCP)/colamp-At1g72010-DAP-Seq(GSE60143)/Homer	GGDCCCAC	1	-0.006954	1	252	0.0275	1224.3	0.0319
PSE(SNAPc)/K562-mStart-Seq/Homer	WAVTCACCMTAASYDAAAAG	1	-0.006595	1	309	0.0337	1481.1	0.0385
LHY(Myb)/Seedling-LHY-ChIP-Seq(GSE52175)/Homer	ADAAATATCT	1	-0.006484	1	675	0.0736	3095.5	0.0805
At4g36780(BZR)/col-At4g36780-DAP-Seq(GSE60143)/Homer	NNNNNNCACGTGNNN	1	-0.00635	1	311	0.0339	1491.7	0.0388
Tbx6(T-box)/ESC-Tbx6-ChIP-Seq(GSE93524)/Homer	DAGGTGTBAA	1	-0.006166	1	927	0.1011	4193.4	0.1091
PLT3(AP2EREBP)/col-PLT3-DAP-Seq(GSE60143)/Homer	GCACGNWTHYCGAGG	1	-0.005984	1	33	0.0036	206.7	0.0054
HNF6(Homeobox)/Liver-Hnf6-ChIP-Seq(ERP000394)/Homer	NTATYGATCH	1	-0.005244	1	323	0.0352	1550.5	0.0403
RUNX1(Runt)/Jurkat-RUNX1-ChIP-Seq(GSE29180)/Homer	AAACCACARM	1	-0.005038	1	780	0.085	3564	0.0927
Tbx21(T-box)/GM12878-TBX21-ChIP-Seq(Encode)/Homer	AGGTGTGAAA	1	-0.004915	1	766	0.0835	3503.1	0.0911
TEAD4(TEA)/Tropoblast-Tead4-ChIP-Seq(GSE37350)/Homer	CCWGGAATGY	1	-0.004698	1	429	0.0468	2025.5	0.0527
At5g08330(TCP)/col-At5g08330-DAP-Seq(GSE60143)/Homer	GGRCCCAC	1	-0.004346	1	306	0.0334	1480	0.0385
LCL1(MYBrelated)/colamp-LCL1-DAP-Seq(GSE60143)/Homer	NAAAATATCTWHWWN	1	-0.00391	1	79	0.0086	438.4	0.0114
MYB49(MYB)/col-MYB49-DAP-Seq(GSE60143)/Homer	ARKTAGGTRR	1	-0.003721	1	685	0.0747	3160.5	0.0822
Unknown4/Arabidopsis-Promoters/Homer	CKTCKTCTTY	1	-0.003459	1	731	0.0797	3364.9	0.0875
PQM-1(?)/cElegans-L3-ChIP-Seq(modEncode)/Homer	ACTGATAAGA	1	-0.003056	1	255	0.0278	1258.3	0.0327
EPR1(MYBrelated)/colamp-EPR1-DAP-Seq(GSE60143)/Homer	AAATATCT	1	-0.003029	1	249	0.0271	1231.7	0.032
LHY1(MYBrelated)/col-LHY1-DAP-Seq(GSE60143)/Homer	AAATATCT	1	-0.003029	1	249	0.0271	1231.7	0.032
AT2G28920(ND)/col-AT2G28920-DAP-Seq(GSE60143)/Homer	WAGATATTTWTW	1	-0.003023	1	164	0.0179	842.3	0.0219
Nkx2.1(Homeobox)/LungAC-Nkx2.1-ChIP-Seq(GSE43252)/Homer	RSCACTYRAG	1	-0.002799	1	2288	0.2495	10073.4	0.2621
c-Myc(bHLH)/LNCAP-cMyc-ChIP-Seq(Unpublished)/Homer	VCCACGTG	1	-0.002362	1	530	0.0578	2494.4	0.0649
n-Myc(bHLH)/mES-nMyc-ChIP-Seq(GSE11431)/Homer	VRCCACGTGG	1	-0.002269	1	624	0.068	2910.7	0.0757
TR4(NR),DR1/Hela-TR4-ChIP-Seq(GSE24685)/Homer	GAGGTCAAAGGTCA	1	-0.002201	1	22	0.0024	158	0.0041
RAV1(RAV)/colamp-RAV1-DAP-Seq(GSE60143)/Homer	TWWTTTCTGTTG	1	-0.001716	1	525	0.0572	2482.9	0.0646
TCP1(TCP)/col-TCP1-DAP-Seq(GSE60143)/Homer	GGGGGCCCMMCN	1	-0.001542	1	167	0.0182	869.8	0.0226
At3g12730(G2like)/colamp-At3g12730-DAP-Seq(GSE60143)/Homer	AAGATTCT	1	-0.001524	1	926	0.101	4247.2	0.1105
At2g01060(G2like)/colamp-At2g01060-DAP-Seq(GSE60143)/Homer	AGATKCBNWW	1	-0.001518	1	2429	0.2648	10708	0.2786
EBF(EBF)/proBcell-EBF-ChIP-Seq(GSE21978)/Homer	DGTCCCYRGGGA	1	-0.001388	1	167	0.0182	871.8	0.0227
VDR(NR),DR3/GM10855-VDR+vitD-ChIP-Seq(GSE22484)/Homer	ARAGGTCANWGAGTTCANNN	1	-0.001381	1	108	0.0118	593	0.0154
PPARE(NR),DR1/3T3L1-Pparg-ChIP-Seq(GSE13511)/Homer	TGACCTTTGCCCCA	1	-0.001188	1	561	0.0612	2653.9	0.069
MS188(MYB)/colamp-MS188-DAP-Seq(GSE60143)/Homer	WARKTAGGTRRA	1	-0.001113	1	456	0.0497	2188.3	0.0569
AT5G60130(ABI3VP1)/col-AT5G60130-DAP-Seq(GSE60143)/Homer	WTTYTAAGVAAA	1	-0.000757	1	1413	0.1541	6389.8	0.1662
HSF3(HSF)/colamp-HSF3-DAP-Seq(GSE60143)/Homer	NTTCTAGAAKCTTCT	1	-0.000652	1	490	0.0534	2355.1	0.0613
At4g38000(C2C2dof)/col-At4g38000-DAP-Seq(GSE60143)/Homer	WWWTWACTTTTT	1	-0.000622	1	868	0.0946	4027	0.1048
TCP7(TCP)/col-TCP7-DAP-Seq(GSE60143)/Homer	GTGGGSCCCACHHNN	1	-0.000494	1	267	0.0291	1354	0.0352
TEAD2(TEA)/Py2T-Tead2-ChIP-Seq(GSE55709)/Homer	CCWGGAATGY	1	-0.000477	1	228	0.0249	1175.1	0.0306
At5g52660(MYBrelated)/colamp-At5g52660-DAP-Seq(GSE60143)/Homer	HAAAAATATCTW	1	-0.000467	1	303	0.033	1520.6	0.0396
RXR(NR),DR1/3T3L1-RXR-ChIP-Seq(GSE13511)/Homer	TAGGGCAAAGGTCA	1	-0.000445	1	731	0.0797	3437	0.0894
At3g04030(G2like)/col-At3g04030-DAP-Seq(GSE60143)/Homer	DRGAATCT	1	-0.000424	1	486	0.053	2349.8	0.0611
TCP3(TCP)/colamp-TCP3-DAP-Seq(GSE60143)/Homer	WGTGGTCCCAAHWWW	1	-0.000397	1	107	0.0117	607.1	0.0158
CCA(Myb)/Arabidopsis-CCA.GFP-ChIP-Seq(GSE70533)/Homer	AGATATYTTT	1	-0.000263	1	532	0.058	2568.4	0.0668
TEAD3(TEA)/HepG2-TEAD3-ChIP-Seq(Encode)/Homer	TRCATTCCAG	1	-0.000214	1	571	0.0623	2748.6	0.0715
AT4G37180(G2like)/col-AT4G37180-DAP-Seq(GSE60143)/Homer	AGAATCTTNN	1	-0.000213	1	634	0.0691	3029.9	0.0788
At1g78700(BZR)/col-At1g78700-DAP-Seq(GSE60143)/Homer	NNNNCACGTGNNNNN	1	-0.000184	1	309	0.0337	1568.4	0.0408
Cdx2(Homeobox)/mES-Cdx2-ChIP-Seq(GSE14586)/Homer	GYMATAAAAH	1	-0.000136	1	498	0.0543	2433.1	0.0633
At3g09600(MYBrelated)/colamp-At3g09600-DAP-Seq(GSE60143)/Homer	AAAATATCTT	1	-0.000135	1	290	0.0316	1487	0.0387
BZR1(BZR)/col-BZR1-DAP-Seq(GSE60143)/Homer	NNCRCACGTGCG	1	-0.000125	1	96	0.0105	569.6	0.0148
At4g01280(MYBrelated)/colamp-At4g01280-DAP-Seq(GSE60143)/Homer	AAATATCT	1	-5.6e-05	1	368	0.0401	1864.3	0.0485
AT1G04880(ARID)/colamp-AT1G04880-DAP-Seq(GSE60143)/Homer	AAACTATATADTATA	1	-5.6e-05	1	37	0.004	273	0.0071
caudal(Homeobox)/Drosophila-Embryos-ChIP-Chip(modEncode)/Homer	GGYCATAAAW	1	-3.8e-05	1	609	0.0664	2965.7	0.0772
At4g18890(BZR)/col-At4g18890-DAP-Seq(GSE60143)/Homer	NDBRCACGTGYR	1	-2.6e-05	1	182	0.0198	1010.1	0.0263
IBL1(bHLH)/Seedling-IBL1-ChIP-Seq(GSE51120)/Homer	CACGTGCC	1	-2.5e-05	1	1828	0.1993	8323.3	0.2165
EBF2(EBF)/BrownAdipose-EBF2-ChIP-Seq(GSE97114)/Homer	NABTCCCWDGGGAVH	1	-2.4e-05	1	645	0.0703	3138.8	0.0817
AT2G38300(G2like)/col-AT2G38300-DAP-Seq(GSE60143)/Homer	ADRGAATGTT	1	-2.2e-05	1	768	0.0837	3690.3	0.096
TEAD1(TEAD)/HepG2-TEAD1-ChIP-Seq(Encode)/Homer	CYRCATTCCA	1	-2.2e-05	1	447	0.0487	2246.2	0.0584
EBF1(EBF)/Near-E2A-ChIP-Seq(GSE21512)/Homer	GTCCCCWGGGGA	1	-2.1e-05	1	854	0.0931	4074.8	0.106
TCP16(TCP)/colamp-TCP16-DAP-Seq(GSE60143)/Homer	GTGGDCCYNNNNNNN	1	-1.7e-05	1	290	0.0316	1528	0.0398
HAP3(CCAATHAP3)/col-HAP3-DAP-Seq(GSE60143)/Homer	TGATGGAW	1	-5e-06	1	208	0.0227	1159.8	0.0302
Zac1(Zf)/Neuro2A-Plagl1-ChIP-Seq(GSE75942)/Homer	HAWGRGGCCM	1	-5e-06	1	2059	0.2245	9384.5	0.2441
WIP5(C2H2)/colamp-WIP5-DAP-Seq(GSE60143)/Homer	TDTTCTCMAGGT	1	-2e-06	1	875	0.0954	4240.1	0.1103
c-Myc(bHLH)/mES-cMyc-ChIP-Seq(GSE11431)/Homer	VVCCACGTGG	1	-1e-06	1	405	0.0442	2110.5	0.0549
HNF4a(NR),DR1/HepG2-HNF4a-ChIP-Seq(GSE25021)/Homer	CARRGKBCAAAGTYCA	1	-1e-06	1	205	0.0224	1170.9	0.0305
TEAD(TEA)/Fibroblast-PU.1-ChIP-Seq(Unpublished)/Homer	YCWGGAATGY	1	0	1	266	0.029	1507	0.0392
AT2G40260(G2like)/colamp-AT2G40260-DAP-Seq(GSE60143)/Homer	WAAAYATTCTTT	1	0	1	905	0.0987	4468.7	0.1163
Pho4(bHLH)/Yeast-Pho4-ChIP-Seq(GSE29506)/Homer	AAGCACGTGBGD	1	0	1	195	0.0213	1169.8	0.0304
AT5G45580(G2like)/colamp-AT5G45580-DAP-Seq(GSE60143)/Homer	ADRGAATCTH	1	0	1	941	0.1026	4684.3	0.1219
Pho2(bHLH)/Yeast-Pho2-ChIP-Seq(GSE29506)/Homer	CCCACGTGCT	1	0	1	438	0.0478	2391.5	0.0622
LRF(Zf)/Erythroblasts-ZBTB7A-ChIP-Seq(GSE74977)/Homer	AAGACCCYYN	1	0	1	929	0.1013	4916.7	0.1279
REM16(ABI3VP1)/col-REM16-DAP-Seq(GSE60143)/Homer	DTTTTTSCCGSMAAA	1	0	1	0	0	0.5	0
WRKY7(WRKY)/colamp-WRKY7-DAP-Seq(GSE60143)/Homer	AAAAGTCAACGSHWD	1	0	1	0	0	11.9	0.0003

## Sheet: Table S3
Table S3 Binding motifs of transcription factors identified in pituitary of brooding stage by HOMER
Motif Name	Consensus	P-value	Log P-value	q-value (Benjamini)	# of Target Sequences with Motif(of 7158)	% of Target Sequences with Motif	# of Background Sequences with Motif(of 40203)	% of Background Sequences with Motif
CTCF(Zf)/CD4+-CTCF-ChIP-Seq(Barski_et_al.)/Homer	AYAGTGCCMYCTRGTGGCCA	1e-228	-526	0	413	0.0577	277.4	0.0069
Six2(Homeobox)/NephronProgenitor-Six2-ChIP-Seq(GSE39837)/Homer	GWAAYHTGAKMC	1e-147	-339.1	0	1254	0.1753	3218.9	0.0804
RFX(HTH)/K562-RFX3-ChIP-Seq(SRA012198)/Homer	CGGTTGCCATGGCAAC	1e-125	-288.4	0	233	0.0326	162.4	0.0041
BORIS(Zf)/K562-CTCFL-ChIP-Seq(GSE32465)/Homer	CNNBRGCGCCCCCTGSTGGC	1e-119	-274.9	0	381	0.0533	493.5	0.0123
Rfx2(HTH)/LoVo-RFX2-ChIP-Seq(GSE49402)/Homer	GTTGCCATGGCAACM	1e-114	-264.7	0	233	0.0326	182.7	0.0046
Six1(Homeobox)/Myoblast-Six1-ChIP-Chip(GSE20150)/Homer	GKVTCADRTTWC	1e-89	-206.8	0	403	0.0563	691	0.0173
Rfx1(HTH)/NPC-H3K4me1-ChIP-Seq(GSE16256)/Homer	KGTTGCCATGGCAA	1e-73	-168.3	0	329	0.046	564.7	0.0141
X-box(HTH)/NPC-H3K4me1-ChIP-Seq(GSE16256)/Homer	GGTTGCCATGGCAA	1e-71	-165.4	0	219	0.0306	271.3	0.0068
Rfx5(HTH)/GM12878-Rfx5-ChIP-Seq(GSE31477)/Homer	SCCTAGCAACAG	1e-67	-155.1	0	426	0.0595	911.5	0.0228
Ronin(THAP)/ES-Thap11-ChIP-Seq(GSE51522)/Homer	RACTACAACTCCCAGVAKGC	1e-62	-144.5	0	77	0.0108	27	0.0007
Otx2(Homeobox)/EpiLC-Otx2-ChIP-Seq(GSE56098)/Homer	NYTAATCCYB	1e-53	-122.8	0	856	0.1197	2760.7	0.0689
KLF14(Zf)/HEK293-KLF14.GFP-ChIP-Seq(GSE58341)/Homer	RGKGGGCGKGGC	1e-51	-117.9	0	1037	0.145	3594.3	0.0898
bcd(Homeobox)/Embryo-Bcd-ChIP-Seq(GSE86966)/Homer	VNNGGATTADNN	1e-50	-117.1	0	1142	0.1596	4076.9	0.1018
Sp5(Zf)/mES-Sp5.Flag-ChIP-Seq(GSE72989)/Homer	RGKGGGCGGAGC	1e-50	-116.3	0	562	0.0786	1581.5	0.0395
GRE(NR),IR3/RAW264.7-GRE-ChIP-Seq(Unpublished)/Homer	VAGRACAKWCTGTYC	1e-50	-115.6	0	357	0.0499	814.3	0.0203
GSC(Homeobox)/FrogEmbryos-GSC-ChIP-Seq(DRA000576)/Homer	RGGATTAR	1e-49	-115	0	1141	0.1595	4090.1	0.1021
GFY-Staf(?,Zf)/Promoter/Homer	RACTACAATTCCCAGAAKGC	1e-48	-112.3	0	92	0.0129	66.6	0.0017
NF1(CTF)/LNCAP-NF1-ChIP-Seq(Unpublished)/Homer	CYTGGCABNSTGCCAR	1e-46	-106.2	0	478	0.0668	1304.4	0.0326
GRE(NR),IR3/A549-GR-ChIP-Seq(GSE32465)/Homer	NRGVACABNVTGTYCY	1e-36	-84.64	0	233	0.0326	499.3	0.0125
NFIL3(bZIP)/HepG2-NFIL3-ChIP-Seq(Encode)/Homer	VTTACGTAAYNNNNN	1e-36	-84.03	0	666	0.0931	2224.9	0.0556
CRX(Homeobox)/Retina-Crx-ChIP-Seq(GSE20012)/Homer	GCTAATCC	1e-36	-84.03	0	1999	0.2794	8636.1	0.2157
Six4(Homeobox)/MCF7-SIX4-ChIP-Seq(Encode)/Homer	TGWAAYCTGABACCB	1e-35	-80.86	0	100	0.014	117.2	0.0029
Tlx?(NR)/NPC-H3K4me1-ChIP-Seq(GSE16256)/Homer	CTGGCAGSCTGCCA	1e-34	-79.99	0	505	0.0706	1566.9	0.0391
NeuroD1(bHLH)/Islet-NeuroD1-ChIP-Seq(GSE30298)/Homer	GCCATCTGTT	1e-34	-79.99	0	940	0.1314	3495.4	0.0873
Sp1(Zf)/Promoter/Homer	GGCCCCGCCCCC	1e-34	-78.61	0	131	0.0183	200.4	0.005
PGR(NR)/EndoStromal-PGR-ChIP-Seq(GSE69539)/Homer	AAGAACATWHTGTTC	1e-33	-76.31	0	304	0.0425	786.9	0.0197
ARE(NR)/LNCAP-AR-ChIP-Seq(GSE27824)/Homer	RGRACASNSTGTYCYB	1e-32	-75.71	0	341	0.0477	930.1	0.0232
GFY(?)/Promoter/Homer	ACTACAATTCCC	1e-30	-70.13	0	91	0.0127	112.8	0.0028
Jun-AP1(bZIP)/K562-cJun-ChIP-Seq(GSE31477)/Homer	GATGASTCATCN	1e-30	-70.11	0	224	0.0313	521.8	0.013
Fos(bZIP)/TSC-Fos-ChIP-Seq(GSE110950)/Homer	NDATGASTCAYN	1e-27	-64.16	0	493	0.0689	1628.4	0.0407
YY1(Zf)/Promoter/Homer	CAAGATGGCGGC	1e-27	-63.04	0	93	0.013	129.1	0.0032
NeuroG2(bHLH)/Fibroblast-NeuroG2-ChIP-Seq(GSE75910)/Homer	ACCATCTGTT	1e-27	-62.34	0	1603	0.2241	6954.2	0.1737
SeqBias: A/T bias	WWWWWWWWWW	1e-26	-61.7	0	6060	0.8471	31930.8	0.7974
Fra1(bZIP)/BT549-Fra1-ChIP-Seq(GSE46166)/Homer	NNATGASTCATH	1e-25	-59.32	0	466	0.0651	1549.1	0.0387
Fosl2(bZIP)/3T3L1-Fosl2-ChIP-Seq(GSE56872)/Homer	NATGASTCABNN	1e-25	-58.12	0	279	0.039	782.7	0.0195
Atoh1(bHLH)/Cerebellum-Atoh1-ChIP-Seq(GSE22111)/Homer	VNRVCAGCTGGY	1e-24	-57.23	0	1239	0.1732	5208.9	0.1301
Olig2(bHLH)/Neuron-Olig2-ChIP-Seq(GSE30882)/Homer	RCCATMTGTT	1e-24	-55.43	0	1868	0.2611	8429.1	0.2105
JunB(bZIP)/DendriticCells-Junb-ChIP-Seq(GSE36099)/Homer	RATGASTCAT	1e-23	-53.6	0	435	0.0608	1460.7	0.0365
HLF(bZIP)/HSC-HLF.Flag-ChIP-Seq(GSE69817)/Homer	RTTATGYAAB	1e-23	-53.48	0	824	0.1152	3241.8	0.081
Fra2(bZIP)/Striatum-Fra2-ChIP-Seq(GSE43429)/Homer	GGATGACTCATC	1e-23	-53.26	0	386	0.054	1252.7	0.0313
BATF(bZIP)/Th17-BATF-ChIP-Seq(GSE39756)/Homer	DATGASTCAT	1e-23	-53.03	0	490	0.0685	1706.1	0.0426
Lhx3(Homeobox)/Neuron-Lhx3-ChIP-Seq(GSE31456)/Homer	ADBTAATTAR	1e-22	-52.52	0	1627	0.2274	7240.4	0.1808
Rfx6(HTH)/Min6b1-Rfx6.HA-ChIP-Seq(GSE62844)/Homer	TGTTKCCTAGCAACM	1e-22	-50.91	0	1106	0.1546	4643.2	0.1159
En1(Homeobox)/SUM149-EN1-ChIP-Seq(GSE120957)/Homer	NDCTAATTAS	1e-21	-50.46	0	1724	0.241	7776	0.1942
Atf3(bZIP)/GBM-ATF3-ChIP-Seq(GSE33912)/Homer	DATGASTCATHN	1e-21	-49.5	0	525	0.0734	1896	0.0473
PHA-4(Forkhead)/cElegans-Embryos-PHA4-ChIP-Seq(modEncode)/Homer	KTGTTTGC	1e-21	-49.41	0	2719	0.3801	13056.9	0.3261
KLF5(Zf)/LoVo-KLF5-ChIP-Seq(GSE49402)/Homer	DGGGYGKGGC	1e-20	-48.22	0	557	0.0779	2053.6	0.0513
NFY(CCAAT)/Promoter/Homer	RGCCAATSRG	1e-20	-47.8	0	434	0.0607	1504.9	0.0376
RAP212(AP2EREBP)/col-RAP212-DAP-Seq(GSE60143)/Homer	CGCCGCCATTTT	1e-20	-46.57	0	582	0.0814	2185.2	0.0546
Tal1	CATCTG	1e-19	-45.61	0	1291	0.1805	5651	0.1411
AP-1(bZIP)/ThioMac-PU.1-ChIP-Seq(GSE21512)/Homer	VTGACTCATC	1e-19	-45.59	0	565	0.079	2117.6	0.0529
KLF1(Zf)/HUDEP2-KLF1-CutnRun(GSE136251)/Homer	VDGGGYGGGGCY	1e-19	-45.5	0	328	0.0458	1063.2	0.0266
TGA6(bZIP)/colamp-TGA6-DAP-Seq(GSE60143)/Homer	TGACGTCABC	1e-19	-44.69	0	480	0.0671	1738.9	0.0434
Atf1(bZIP)/K562-ATF1-ChIP-Seq(GSE31477)/Homer	GATGACGTCA	1e-19	-44.53	0	512	0.0716	1885.5	0.0471
FOXK1(Forkhead)/HEK293-FOXK1-ChIP-Seq(GSE51673)/Homer	NVWTGTTTAC	1e-19	-43.99	0	884	0.1236	3654.6	0.0913
Egr2(Zf)/Thymocytes-Egr2-ChIP-Seq(GSE34254)/Homer	NGCGTGGGCGGR	1e-19	-43.84	0	136	0.019	314.6	0.0079
E2F6(E2F)/Hela-E2F6-ChIP-Seq(GSE31477)/Homer	GGCGGGAARN	1e-18	-42.71	0	392	0.0548	1363.3	0.034
bZIP50(bZIP)/colamp-bZIP50-DAP-Seq(GSE60143)/Homer	GATGACGTCA	1e-18	-41.89	0	766	0.1071	3111.7	0.0777
E2F3(E2F)/MEF-E2F3-ChIP-Seq(GSE71376)/Homer	BTKGGCGGGAAA	1e-18	-41.87	0	422	0.059	1504.2	0.0376
Foxo3(Forkhead)/U2OS-Foxo3-ChIP-Seq(E-MTAB-2701)/Homer	DGTAAACA	1e-17	-41.43	0	671	0.0938	2662.6	0.0665
BHLHA15(bHLH)/NIH3T3-BHLHB8.HA-ChIP-Seq(GSE119782)/Homer	NAMCAGCTGK	1e-17	-40.71	0	1457	0.2037	6586.4	0.1645
Twist2(bHLH)/Myoblast-Twist2.Ty1-ChIP-Seq(GSE127998)/Homer	MCAGCTGBYH	1e-17	-40.4	0	1797	0.2512	8356.5	0.2087
TCF4(bHLH)/SHSY5Y-TCF4-ChIP-Seq(GSE96915)/Homer	SMCATCTGKH	1e-17	-39.63	0	1483	0.2073	6741.6	0.1684
ATHB23(ZFHD)/col-ATHB23-DAP-Seq(GSE60143)/Homer	HTAATTARNN	1e-17	-39.53	0	904	0.1264	3818.1	0.0953
Foxf1(Forkhead)/Lung-Foxf1-ChIP-Seq(GSE77951)/Homer	WWATRTAAACAN	1e-17	-39.2	0	828	0.1157	3450	0.0862
Klf9(Zf)/GBM-Klf9-ChIP-Seq(GSE62211)/Homer	GCCACRCCCACY	1e-16	-38.42	0	122	0.0171	287	0.0072
CEBP(bZIP)/ThioMac-CEBPb-ChIP-Seq(GSE21512)/Homer	ATTGCGCAAC	1e-16	-38.24	0	627	0.0876	2493.5	0.0623
ATHB25(ZFHD)/colamp-ATHB25-DAP-Seq(GSE60143)/Homer	TAATTAVB	1e-16	-38.11	0	1063	0.1486	4632.7	0.1157
FOXK2(Forkhead)/U2OS-FOXK2-ChIP-Seq(E-MTAB-2204)/Homer	SCHTGTTTACAT	1e-16	-37.68	0	581	0.0812	2282.4	0.057
KLF3(Zf)/MEF-Klf3-ChIP-Seq(GSE44748)/Homer	NRGCCCCRCCCHBNN	1e-16	-37.29	0	151	0.0211	397.8	0.0099
NAP(NAC)/col-NAP-DAP-Seq(GSE60143)/Homer	ARGTTACGTRTN	1e-16	-37.2	0	827	0.1156	3475.6	0.0868
ATHB34(ZFHD)/colamp-ATHB34-DAP-Seq(GSE60143)/Homer	TRATTARS	1e-16	-37.08	0	805	0.1125	3369.4	0.0841
RAP26(AP2EREBP)/colamp-RAP26-DAP-Seq(GSE60143)/Homer	HDATGGCGGCGG	1e-16	-36.92	0	967	0.1352	4172.6	0.1042
SeqBias: polyA-repeat	AAAAAAAAAA	1e-15	-36.82	0	7031	0.9828	38719.1	0.9669
ERF4(AP2EREBP)/colamp-ERF4-DAP-Seq(GSE60143)/Homer	WDWTGGCGGCGG	1e-15	-35.31	0	815	0.1139	3445.1	0.086
ATAF1(NAC)/col-ATAF1-DAP-Seq(GSE60143)/Homer	YACGTMAY	1e-15	-34.99	0	2384	0.3332	11601.4	0.2897
ERF115(AP2EREBP)/colamp-ERF115-DAP-Seq(GSE60143)/Homer	WTKRCGGCGB	1e-15	-34.85	0	1279	0.1788	5789	0.1446
Nkx6.1(Homeobox)/Islet-Nkx6.1-ChIP-Seq(GSE40975)/Homer	GKTAATGR	1e-15	-34.56	0	2311	0.323	11220.3	0.2802
ERF8(AP2EREBP)/colamp-ERF8-DAP-Seq(GSE60143)/Homer	CGCCGYCATW	1e-14	-34.49	0	846	0.1183	3611.7	0.0902
Sp2(Zf)/HEK293-Sp2.eGFP-ChIP-Seq(Encode)/Homer	YGGCCCCGCCCC	1e-14	-34.2	0	841	0.1176	3591.8	0.0897
ERF15(AP2EREBP)/colamp-ERF15-DAP-Seq(GSE60143)/Homer	WDHAGCMGCCAT	1e-14	-34.13	0	2083	0.2912	10012.4	0.25
HIC1(Zf)/Treg-ZBTB29-ChIP-Seq(GSE99889)/Homer	TGCCAGCB	1e-14	-33.9	0	2261	0.316	10969.9	0.2739
Tgif2(Homeobox)/mES-Tgif2-ChIP-Seq(GSE55404)/Homer	TGTCANYT	1e-14	-33.77	0	2676	0.3741	13212.8	0.3299
TGA1(bZIP)/colamp-TGA1-DAP-Seq(GSE60143)/Homer	TGACGTCAKC	1e-14	-33.72	0	299	0.0418	1032.8	0.0258
CRE(bZIP)/Promoter/Homer	CSGTGACGTCAC	1e-14	-33.69	0	211	0.0295	656.6	0.0164
DLX1(Homeobox)/BasalGanglia-Dlx1-ChIP-seq(GSE124936)/Homer	NSNNTAATTA	1e-14	-33.44	0	1325	0.1852	6053.9	0.1512
Bach2(bZIP)/OCILy7-Bach2-ChIP-Seq(GSE44420)/Homer	TGCTGAGTCA	1e-14	-33.28	0	178	0.0249	524.3	0.0131
ABR1(AP2EREBP)/colamp-ABR1-DAP-Seq(GSE60143)/Homer	AAATGGCGGCGG	1e-14	-33.13	0	735	0.1027	3086.5	0.0771
PR(NR)/T47D-PR-ChIP-Seq(GSE31130)/Homer	VAGRACAKNCTGTBC	1e-14	-33.06	0	1855	0.2593	8829.9	0.2205
Atf7(bZIP)/3T3L1-Atf7-ChIP-Seq(GSE56872)/Homer	NGRTGACGTCAY	1e-14	-32.85	0	321	0.0449	1137.7	0.0284
HLH-1(bHLH)/cElegans-Embryo-HLH1-ChIP-Seq(modEncode)/Homer	RACAGCTGTTBH	1e-14	-32.66	0	802	0.1121	3423.9	0.0855
Egr1(Zf)/K562-Egr1-ChIP-Seq(GSE32465)/Homer	TGCGTGGGYG	1e-14	-32.49	0	448	0.0626	1720.8	0.043
Foxo1(Forkhead)/RAW-Foxo1-ChIP-Seq(Fan_et_al.)/Homer	CTGTTTAC	1e-13	-32.17	0	1579	0.2207	7399.7	0.1848
Ascl1(bHLH)/NeuralTubes-Ascl1-ChIP-Seq(GSE55840)/Homer	NNVVCAGCTGBN	1e-13	-31.95	0	1625	0.2271	7645.9	0.1909
SeqBias: CG bias	SSSSSSSSSS	1e-13	-31.78	0	5562	0.7775	29578.8	0.7386
Lhx1(Homeobox)/EmbryoCarcinoma-Lhx1-ChIP-Seq(GSE70957)/Homer	NNYTAATTAR	1e-13	-31.74	0	1117	0.1561	5022.4	0.1254
Pitx1(Homeobox)/Chicken-Pitx1-ChIP-Seq(GSE38910)/Homer	TAATCCCN	1e-13	-31.25	0	3496	0.4887	17792.3	0.4443
At2g33710(AP2EREBP)/colamp-At2g33710-DAP-Seq(GSE60143)/Homer	WTKGCGGCKR	1e-13	-31.13	0	1488	0.208	6948.4	0.1735
FOXP1(Forkhead)/H9-FOXP1-ChIP-Seq(GSE31006)/Homer	NYYTGTTTACHN	1e-13	-30.26	0	399	0.0558	1518.8	0.0379
DLX2(Homeobox)/BasalGanglia-Dlx2-ChIP-seq(GSE124936)/Homer	NNNTAATTAS	1e-13	-30.25	0	1434	0.2004	6687.1	0.167
ERF1(AP2EREBP)/colamp-ERF1-DAP-Seq(GSE60143)/Homer	GGCGGCTR	1e-13	-30.12	0	528	0.0738	2127.3	0.0531
FoxL2(Forkhead)/Ovary-FoxL2-ChIP-Seq(GSE60858)/Homer	WWTRTAAACAVG	1e-13	-30.09	0	732	0.1023	3119	0.0779
E2FA(E2FDP)/colamp-E2FA-DAP-Seq(GSE60143)/Homer	WWTGGCGCCAWWWNN	1e-12	-29.92	0	263	0.0368	907.4	0.0227
ATHB24(ZFHD)/colamp-ATHB24-DAP-Seq(GSE60143)/Homer	TAATTAAS	1e-12	-29.03	0	740	0.1034	3176.3	0.0793
ERF9(AP2EREBP)/colamp-ERF9-DAP-Seq(GSE60143)/Homer	AWATGGCGGCGG	1e-12	-28.96	0	211	0.0295	690.8	0.0173
ESE1(AP2EREBP)/col-ESE1-DAP-Seq(GSE60143)/Homer	GGCGGCGG	1e-12	-28.83	0	651	0.091	2741.1	0.0684
ERF7(AP2EREBP)/col-ERF7-DAP-Seq(GSE60143)/Homer	ATGRCGGCGG	1e-12	-28.07	0	982	0.1373	4408.9	0.1101
ERF2(AP2EREBP)/colamp-ERF2-DAP-Seq(GSE60143)/Homer	GGCGGCTG	1e-11	-27.45	0	592	0.0828	2475	0.0618
RAP211(AP2EREBP)/colamp-RAP211-DAP-Seq(GSE60143)/Homer	RGCCGGCYWW	1e-11	-27.22	0	1786	0.2497	8613.3	0.2151
ERF13(AP2EREBP)/colamp-ERF13-DAP-Seq(GSE60143)/Homer	TYAGCCGCCATT	1e-11	-26.97	0	857	0.1198	3797.1	0.0948
At5g65130(AP2EREBP)/colamp-At5g65130-DAP-Seq(GSE60143)/Homer	CCRCCGACAWTN	1e-11	-26.74	0	157	0.0219	480.3	0.012
Pit1(Homeobox)/GCrat-Pit1-ChIP-Seq(GSE58009)/Homer	ATGMATATDC	1e-11	-26.6	0	828	0.1157	3658.2	0.0914
ERF104(AP2EREBP)/col-ERF104-DAP-Seq(GSE60143)/Homer	GGCGGCGG	1e-11	-26.01	0	823	0.115	3644.4	0.091
NRF1(NRF)/MCF7-NRF1-ChIP-Seq(Unpublished)/Homer	CTGCGCATGCGC	1e-11	-25.88	0	94	0.0131	238.1	0.0059
TGA4(bZIP)/colamp-TGA4-DAP-Seq(GSE60143)/Homer	RTGACGTCAKCW	1e-11	-25.66	0	213	0.0298	725.7	0.0181
NAM(NAC)/col-NAM-DAP-Seq(GSE60143)/Homer	RGTTRCGTRW	1e-11	-25.51	0	1057	0.1477	4844.7	0.121
Esrrb(NR)/mES-Esrrb-ChIP-Seq(GSE11431)/Homer	KTGACCTTGA	1e-11	-25.39	0	438	0.0612	1761.2	0.044
ZNF143|STAF(Zf)/CUTLL-ZNF143-ChIP-Seq(GSE29600)/Homer	ATTTCCCAGVAKSCY	1e-11	-25.38	0	212	0.0296	723.6	0.0181
DLX5(Homeobox)/BasalGanglia-Dlx5-ChIP-seq(GSE124936)/Homer	SSTAATTA	1e-10	-25.32	0	844	0.118	3763.6	0.094
KLF6(Zf)/PDAC-KLF6-ChIP-Seq(GSE64557)/Homer	MKGGGYGTGGCC	1e-10	-25.1	0	537	0.0751	2242.1	0.056
WT1(Zf)/Kidney-WT1-ChIP-Seq(GSE90016)/Homer	MCTCCCMCRCAB	1e-10	-24.74	0	404	0.0565	1608.5	0.0402
Dlx3(Homeobox)/Kerainocytes-Dlx3-ChIP-Seq(GSE89884)/Homer	NDGTAATTAC	1e-10	-24.26	0	738	0.1032	3250.2	0.0812
FEA4(bZIP)/Corn-FEA4-ChIP-Seq(GSE61954)/Homer	TGACGTCACS	1e-10	-23.92	0	815	0.1139	3644.5	0.091
E2F4(E2F)/K562-E2F4-ChIP-Seq(GSE31477)/Homer	GGCGGGAAAH	1e-10	-23.44	0	274	0.0383	1018.7	0.0254
LHX9(Homeobox)/Hct116-LHX9.V5-ChIP-Seq(GSE116822)/Homer	NGCTAATTAG	1e-09	-22.99	0	1249	0.1746	5897.1	0.1473
ANAC047(NAC)/colamp-ANAC047-DAP-Seq(GSE60143)/Homer	WACACGTAACTT	1e-09	-22.75	0	637	0.089	2773.8	0.0693
ERF105(AP2EREBP)/colamp-ERF105-DAP-Seq(GSE60143)/Homer	TGGCGGCT	1e-09	-22.69	0	1138	0.1591	5327.9	0.133
TGA2(bZIP)/colamp-TGA2-DAP-Seq(GSE60143)/Homer	ACGTCAYCHH	1e-09	-22.6	0	442	0.0618	1819.7	0.0454
NF1-halfsite(CTF)/LNCaP-NF1-ChIP-Seq(Unpublished)/Homer	YTGCCAAG	1e-09	-22.55	0	1850	0.2586	9087.5	0.2269
ERF3(AP2EREBP)/colamp-ERF3-DAP-Seq(GSE60143)/Homer	ATGGCGGCGG	1e-09	-22.49	0	509	0.0711	2146.2	0.0536
Atf2(bZIP)/3T3L1-Atf2-ChIP-Seq(GSE56872)/Homer	NRRTGACGTCAT	1e-09	-21.85	0	202	0.0282	710	0.0177
Maz(Zf)/HepG2-Maz-ChIP-Seq(GSE31477)/Homer	GGGGGGGG	1e-09	-21.71	0	847	0.1184	3852.9	0.0962
GAGA-repeat/SacCer-Promoters/Homer	CTYTCTYTCTCTCTC	1e-09	-21.55	0	2877	0.4022	14695	0.367
Nr5a2(NR)/Pancreas-LRH1-ChIP-Seq(GSE34295)/Homer	BTCAAGGTCA	1e-09	-21.38	0	430	0.0601	1779.8	0.0444
AT4G18450(AP2EREBP)/col-AT4G18450-DAP-Seq(GSE60143)/Homer	ATGGCGGCKG	1e-09	-20.97	0	322	0.045	1269.4	0.0317
HY5(bZIP)/colamp-HY5-DAP-Seq(GSE60143)/Homer	RRTSACGTSD	1e-09	-20.95	0	648	0.0906	2861.4	0.0715
TGA10(bZIP)/colamp-TGA10-DAP-Seq(GSE60143)/Homer	ATGACGTC	1e-09	-20.82	0	426	0.0595	1768.8	0.0442
ERF5(AP2EREBP)/colamp-ERF5-DAP-Seq(GSE60143)/Homer	DCMGCCGCCA	1e-08	-20.5	0	357	0.0499	1441.4	0.036
AT1G28160(AP2EREBP)/colamp-AT1G28160-DAP-Seq(GSE60143)/Homer	GGCGGCGG	1e-08	-20.36	0	1536	0.2147	7480.4	0.1868
Atf4(bZIP)/MEF-Atf4-ChIP-Seq(GSE35681)/Homer	MTGATGCAAT	1e-08	-20.3	0	291	0.0407	1132.4	0.0283
AT5G23930(mTERF)/col-AT5G23930-DAP-Seq(GSE60143)/Homer	GGCGGCTG	1e-08	-20.23	0	1704	0.2382	8378.1	0.2092
Nr5a2(NR)/mES-Nr5a2-ChIP-Seq(GSE19019)/Homer	BTCAAGGTCA	1e-08	-20.21	0	314	0.0439	1241.2	0.031
MyoG(bHLH)/C2C12-MyoG-ChIP-Seq(GSE36024)/Homer	AACAGCTG	1e-08	-20.16	0	1185	0.1656	5636.2	0.1407
ATHB33(ZFHD)/col-ATHB33-DAP-Seq(GSE60143)/Homer	NGTRATTAAK	1e-08	-20	0	1197	0.1673	5703.8	0.1424
Elk4(ETS)/Hela-Elk4-ChIP-Seq(GSE31477)/Homer	NRYTTCCGGY	1e-08	-19.97	0	279	0.039	1080.2	0.027
ERF73(AP2EREBP)/col-ERF73-DAP-Seq(GSE60143)/Homer	CCGCCGCC	1e-08	-19.88	0	599	0.0837	2636.7	0.0658
ERRg(NR)/Kidney-ESRRG-ChIP-Seq(GSE104905)/Homer	GTGACCTTGRVN	1e-08	-19.73	0	580	0.0811	2544.4	0.0635
Fox:Ebox(Forkhead,bHLH)/Panc1-Foxa2-ChIP-Seq(GSE47459)/Homer	NNNVCTGWGYAAACASN	1e-08	-19.68	0	806	0.1127	3687.3	0.0921
FOXA1(Forkhead)/LNCAP-FOXA1-ChIP-Seq(GSE27824)/Homer	WAAGTAAACA	1e-08	-19.66	0	1012	0.1415	4748.2	0.1186
At5g18450(AP2EREBP)/col-At5g18450-DAP-Seq(GSE60143)/Homer	CACCGCTT	1e-08	-19.59	0	1338	0.187	6455.9	0.1612
Myf5(bHLH)/GM-Myf5-ChIP-Seq(GSE24852)/Homer	BAACAGCTGT	1e-08	-19.58	0	838	0.1171	3853.7	0.0962
bZIP18(bZIP)/colamp-bZIP18-DAP-Seq(GSE60143)/Homer	KGMCAGCTND	1e-08	-19.48	0	4505	0.6297	23876	0.5962
VRN1(ABI3VP1)/col-VRN1-DAP-Seq(GSE60143)/Homer	TTTTTTTTTT	1e-08	-19.44	0	303	0.0424	1199.9	0.03
SHN3(AP2EREBP)/col-SHN3-DAP-Seq(GSE60143)/Homer	CCGCCGCC	1e-08	-19.25	0	266	0.0372	1028.9	0.0257
PABPC1(?)/MEL-PABC1-CLIP-Seq(GSE69755)/Homer	HAATAAAGNN	1e-08	-18.82	0	1592	0.2225	7825.8	0.1954
STZ(C2H2)/colamp-STZ-DAP-Seq(GSE60143)/Homer	HNBTCACT	1e-08	-18.78	0	4067	0.5685	21425.7	0.535
Sox3(HMG)/NPC-Sox3-ChIP-Seq(GSE33059)/Homer	CCWTTGTY	1e-07	-18.42	0	1269	0.1774	6125	0.153
Sox21(HMG)/ESC-SOX21-ChIP-Seq(GSE110505)/Homer	BCCWTTGTBYKV	1e-07	-18.22	0	1359	0.19	6607	0.165
Brn2(POU,Homeobox)/NPC-Brn2-ChIP-Seq(GSE35496)/Homer	ATGAATATTC	1e-07	-18.12	0	109	0.0152	340.3	0.0085
At1g75490(AP2EREBP)/colamp-At1g75490-DAP-Seq(GSE60143)/Homer	CACCGMCT	1e-07	-18.06	0	1488	0.208	7295.5	0.1822
SeqBias: TA-repeat	TATATATATA	1e-07	-17.85	0	2283	0.3191	11583	0.2892
Ap4(bHLH)/AML-Tfap4-ChIP-Seq(GSE45738)/Homer	NAHCAGCTGD	1e-07	-17.81	0	1408	0.1968	6878.5	0.1718
Elk1(ETS)/Hela-Elk1-ChIP-Seq(GSE31477)/Homer	HACTTCCGGY	1e-07	-17.76	0	257	0.0359	1004.7	0.0251
E2F7(E2F)/Hela-E2F7-ChIP-Seq(GSE32673)/Homer	VDTTTCCCGCCA	1e-07	-17.47	0	54	0.0075	129.1	0.0032
CRF10(AP2EREBP)/col100-CRF10-DAP-Seq(GSE60143)/Homer	DCCGCCGYHA	1e-07	-17.37	0	1025	0.1433	4875.2	0.1217
Lhx2(Homeobox)/HFSC-Lhx2-ChIP-Seq(GSE48068)/Homer	TAATTAGN	1e-07	-17.29	0	1006	0.1406	4778.8	0.1193
Sox2(HMG)/mES-Sox2-ChIP-Seq(GSE11431)/Homer	BCCATTGTTC	1e-07	-16.86	0	622	0.0869	2812.2	0.0702
At1g76110(ARID)/colamp-At1g76110-DAP-Seq(GSE60143)/Homer	ATTTAATG	1e-07	-16.74	0	615	0.086	2779.6	0.0694
TFE3(bHLH)/MEF-TFE3-ChIP-Seq(GSE75757)/Homer	GTCACGTGACYV	1e-07	-16.71	0	44	0.0062	97.3	0.0024
ERF11(AP2EREBP)/col-ERF11-DAP-Seq(GSE60143)/Homer	RTGGCGGCGG	1e-07	-16.69	0	675	0.0944	3085.5	0.077
Tcf21(bHLH)/ArterySmoothMuscle-Tcf21-ChIP-Seq(GSE61369)/Homer	NAACAGCTGG	1e-07	-16.67	0	1080	0.151	5182.6	0.1294
TGA9(bZIP)/colamp-TGA9-DAP-Seq(GSE60143)/Homer	VTGACGTC	1e-07	-16.65	0	864	0.1208	4057.2	0.1013
CREB5(bZIP)/LNCaP-CREB5.V5-ChIP-Seq(GSE137775)/Homer	VVATGACGTCAT	1e-07	-16.6	0	233	0.0326	906.8	0.0226
AtGRF6(GRF)/col-AtGRF6-DAP-Seq(GSE60143)/Homer	NTGTCAGADNNNNNN	1e-07	-16.57	0	990	0.1384	4714.8	0.1177
c-Jun-CRE(bZIP)/K562-cJun-ChIP-Seq(GSE31477)/Homer	ATGACGTCATCY	1e-07	-16.52	0	178	0.0249	655	0.0164
Sox10(HMG)/SciaticNerve-Sox3-ChIP-Seq(GSE35132)/Homer	CCWTTGTYYB	1e-07	-16.51	0	1213	0.1696	5886.9	0.147
SCL(bHLH)/HPC7-Scl-ChIP-Seq(GSE13511)/Homer	AVCAGCTG	1e-07	-16.36	0	4477	0.6258	23844.7	0.5954
RRTF1(AP2EREBP)/colamp-RRTF1-DAP-Seq(GSE60143)/Homer	CCGCCGCHATTT	1e-07	-16.24	0	182	0.0254	676	0.0169
FOXA1(Forkhead)/MCF7-FOXA1-ChIP-Seq(GSE26831)/Homer	WAAGTAAACA	1e-06	-16.07	0	836	0.1169	3927.4	0.0981
PUCHI(AP2EREBP)/colamp-PUCHI-DAP-Seq(GSE60143)/Homer	GCGCCGTY	1e-06	-16.06	0	556	0.0777	2495.8	0.0623
Smad4(MAD)/ESC-SMAD4-ChIP-Seq(GSE29422)/Homer	VBSYGTCTGG	1e-06	-16.06	0	1269	0.1774	6196.1	0.1547
SeqBias: GA-repeat	GAGAGAGAGA	1e-06	-15.9	0	4586	0.641	24483.2	0.6114
Fli1(ETS)/CD8-FLI-ChIP-Seq(GSE20898)/Homer	NRYTTCCGGH	1e-06	-15.79	0	671	0.0938	3085.9	0.0771
Chop(bZIP)/MEF-Chop-ChIP-Seq(GSE35681)/Homer	ATTGCATCAT	1e-06	-15.71	0	209	0.0292	805.3	0.0201
MITF(bHLH)/MastCells-MITF-ChIP-Seq(GSE48085)/Homer	RTCATGTGAC	1e-06	-15.59	0	576	0.0805	2606.5	0.0651
E2F1(E2F)/Hela-E2F1-ChIP-Seq(GSE22478)/Homer	CWGGCGGGAA	1e-06	-15.57	0	127	0.0178	436.3	0.0109
Stat3(Stat)/mES-Stat3-ChIP-Seq(GSE11431)/Homer	CTTCCGGGAA	1e-06	-15.38	0	329	0.046	1381.2	0.0345
Meis1(Homeobox)/MastCells-Meis1-ChIP-Seq(GSE48085)/Homer	VGCTGWCAVB	1e-06	-15.33	0	1408	0.1968	6958.7	0.1738
VIP1(bZIP)/col-VIP1-DAP-Seq(GSE60143)/Homer	NTTGACAGCTGTCAN	1e-06	-15.32	0	205	0.0287	791.1	0.0198
NF-E2(bZIP)/K562-NFE2-ChIP-Seq(GSE31477)/Homer	GATGACTCAGCA	1e-06	-15.27	0	56	0.0078	146.7	0.0037
Mef2d(MADS)/Retina-Mef2d-ChIP-Seq(GSE61391)/Homer	GCTATTTTTAGC	1e-06	-15.08	0	191	0.0267	729.2	0.0182
DREB19(AP2EREBP)/colamp-DREB19-DAP-Seq(GSE60143)/Homer	AATGTCGGTK	1e-06	-14.96	0	318	0.0445	1334.3	0.0333
JunD(bZIP)/K562-JunD-ChIP-Seq/Homer	ATGACGTCATCN	1e-06	-14.92	0	51	0.0071	129.3	0.0032
ANAC079(NAC)/colamp-ANAC079-DAP-Seq(GSE60143)/Homer	TACACGCAACCT	1e-06	-14.91	0	373	0.0521	1604.6	0.0401
HuR(?)/HEK293-HuR-CLIP-Seq(GSE87887)/Homer	BTTTGGTTTG	1e-06	-14.72	0	3006	0.4202	15679.1	0.3915
ERG(ETS)/VCaP-ERG-ChIP-Seq(GSE14097)/Homer	ACAGGAAGTG	1e-06	-14.69	0	1018	0.1423	4914.9	0.1227
PAX6(Paired,Homeobox)/Forebrain-Pax6-ChIP-Seq(GSE66961)/Homer	NGTGTTCAVTSAAGCGKAAA	1e-06	-14.28	0	86	0.012	271.1	0.0068
SF1(NR)/H295R-Nr5a1-ChIP-Seq(GSE44220)/Homer	CAAGGHCANV	1e-06	-14.27	0	303	0.0424	1272.7	0.0318
ETS(ETS)/Promoter/Homer	AACCGGAAGT	1e-06	-14.21	0	122	0.0171	426.6	0.0107
Ptf1a(bHLH)/Panc1-Ptf1a-ChIP-Seq(GSE47459)/Homer	ACAGCTGTTN	1e-06	-14.15	0	2518	0.352	13016.8	0.3251
Foxa2(Forkhead)/Liver-Foxa2-ChIP-Seq(GSE25694)/Homer	CYTGTTTACWYW	1e-06	-14.14	0	639	0.0893	2960.9	0.0739
Klf4(Zf)/mES-Klf4-ChIP-Seq(GSE11431)/Homer	GCCACACCCA	1e-06	-14.08	0	105	0.0147	353.6	0.0088
Snail1(Zf)/LS174T-SNAIL1.HA-ChIP-Seq(GSE127183)/Homer	TRCACCTGCY	1e-06	-14.07	0	729	0.1019	3425.6	0.0855
TGA5(bZIP)/col-TGA5-DAP-Seq(GSE60143)/Homer	NNGATGACGTCATCN	1e-06	-14.01	0	57	0.008	156.5	0.0039
bZIP69(bZIP)/col-bZIP69-DAP-Seq(GSE60143)/Homer	GACAGCTGKCAW	1e-06	-14	0	136	0.019	490.3	0.0122
Slug(Zf)/Mesoderm-Snai2-ChIP-Seq(GSE61475)/Homer	SNGCACCTGCHS	1e-05	-13.41	0	483	0.0675	2182.3	0.0545
SUT1?/SacCer-Promoters/Homer	CCCCGCGC	1e-05	-13.41	0	4725	0.6605	25386.8	0.634
Trl(Zf)/S2-GAGAfactor-ChIP-Seq(GSE40646)/Homer	RGAGAGAG	1e-05	-13.37	0	2089	0.292	10705.1	0.2673
Bach1(bZIP)/K562-Bach1-ChIP-Seq(GSE31477)/Homer	AWWNTGCTGAGTCAT	1e-05	-13.27	0	50	0.007	133.9	0.0033
ERF10(AP2EREBP)/col-ERF10-DAP-Seq(GSE60143)/Homer	RTGGCGGCGG	1e-05	-13.21	0	494	0.0691	2242.2	0.056
ELF1(ETS)/Jurkat-ELF1-ChIP-Seq(SRA014231)/Homer	AVCCGGAAGT	1e-05	-13.17	0	215	0.0301	865.3	0.0216
AT1G71450(AP2EREBP)/col-AT1G71450-DAP-Seq(GSE60143)/Homer	DHDWTGTCGGTG	1e-05	-13.02	0	972	0.1359	4723.7	0.118
bZIP52(bZIP)/colamp-bZIP52-DAP-Seq(GSE60143)/Homer	NDNHCAGCTGTCANN	1e-05	-12.93	0	1340	0.1873	6679.5	0.1668
SPL1(SBP)/colamp-SPL1-DAP-Seq(GSE60143)/Homer	HYGTACDTWH	1e-05	-12.64	0	1531	0.214	7714.9	0.1927
GABPA(ETS)/Jurkat-GABPa-ChIP-Seq(GSE17954)/Homer	RACCGGAAGT	1e-05	-12.61	0	462	0.0646	2093.3	0.0523
Pit1+1bp(Homeobox)/GCrat-Pit1-ChIP-Seq(GSE58009)/Homer	ATGCATAATTCA	1e-05	-12.44	0	337	0.0471	1470.7	0.0367
Etv2(ETS)/ES-ER71-ChIP-Seq(GSE59402)/Homer	NNAYTTCCTGHN	1e-05	-12.35	0	542	0.0758	2506.3	0.0626
Stat3+il21(Stat)/CD4-Stat3-ChIP-Seq(GSE19198)/Homer	SVYTTCCNGGAARB	1e-05	-12.27	0	505	0.0706	2319.8	0.0579
HEB(bHLH)/mES-Heb-ChIP-Seq(GSE53233)/Homer	VCAGCTGBNN	1e-05	-12.2	0	1817	0.254	9277.3	0.2317
E2A(bHLH)/proBcell-E2A-ChIP-Seq(GSE21978)/Homer	DNRCAGCTGY	1e-05	-12	0	1451	0.2028	7310	0.1825
CRF4(AP2EREBP)/colamp-CRF4-DAP-Seq(GSE60143)/Homer	CGCCGCCA	1e-05	-11.94	0	436	0.0609	1976.2	0.0493
SPL9(SBP)/colamp-SPL9-DAP-Seq(GSE60143)/Homer	BTGTACTT	1e-05	-11.79	0	1768	0.2471	9029.6	0.2255
COUP-TFII(NR)/Artia-Nr2f2-ChIP-Seq(GSE46497)/Homer	AGRGGTCA	1e-05	-11.69	0	1010	0.1412	4967.3	0.124
Tgif1(Homeobox)/mES-Tgif1-ChIP-Seq(GSE55404)/Homer	YTGWCADY	0.0001	-11.43	0	2299	0.3214	11940.7	0.2982
OCT:OCT(POU,Homeobox,IR1)/NPC-Brn2-ChIP-Seq(GSE35496)/Homer	ATGAATWATTCATGA	0.0001	-11.3	0.0001	29	0.0041	65.6	0.0016
EWS:FLI1-fusion(ETS)/SK_N_MC-EWS:FLI1-ChIP-Seq(SRA014231)/Homer	VACAGGAAAT	0.0001	-11.27	0.0001	338	0.0472	1497.9	0.0374
AZF1(C2H2)/colamp-AZF1-DAP-Seq(GSE60143)/Homer	DKSWCACT	0.0001	-11.19	0.0001	3509	0.4905	18648.8	0.4657
Tcf12(bHLH)/GM12878-Tcf12-ChIP-Seq(GSE32465)/Homer	VCAGCTGYTG	0.0001	-11.16	0.0001	1145	0.1601	5703.9	0.1424
OCT:OCT-short(POU,Homeobox)/NPC-OCT6-ChIP-Seq(GSE43916)/Homer	ATGCATWATGCATRW	0.0001	-11.15	0.0001	589	0.0823	2778.2	0.0694
SeqBias: polyC-repeat	CCCCCCCCCC	0.0001	-11.04	0.0001	7102	0.9927	39549.3	0.9876
ETS1(ETS)/Jurkat-ETS1-ChIP-Seq(GSE17954)/Homer	ACAGGAAGTG	0.0001	-10.85	0.0001	611	0.0854	2900.6	0.0724
Sox6(HMG)/Myotubes-Sox6-ChIP-Seq(GSE32627)/Homer	CCATTGTTNY	0.0001	-10.82	0.0001	1160	0.1621	5796.8	0.1448
AR-halfsite(NR)/LNCaP-AR-ChIP-Seq(GSE27824)/Homer	CCAGGAACAG	0.0001	-10.79	0.0001	3059	0.4276	16165.3	0.4037
NGA4(ABI3VP1)/col-NGA4-DAP-Seq(GSE60143)/Homer	TKNTCAGGTG	0.0001	-10.78	0.0001	2104	0.2941	10904.6	0.2723
Smad3(MAD)/NPC-Smad3-ChIP-Seq(GSE36673)/Homer	TWGTCTGV	0.0001	-10.68	0.0001	2035	0.2845	10532.5	0.263
Usf2(bHLH)/C2C12-Usf2-ChIP-Seq(GSE36030)/Homer	GTCACGTGGT	0.0001	-10.66	0.0001	199	0.0278	824.3	0.0206
ARF2(ARF)/col-ARF2-DAP-Seq(GSE60143)/Homer	TTGTCGGMWN	0.0001	-10.54	0.0001	2018	0.2821	10446.9	0.2609
ETV4(ETS)/HepG2-ETV4-ChIP-Seq(ENCODE)/Homer	ACCGGAAGTG	0.0001	-10.53	0.0001	621	0.0868	2961.7	0.074
WUS1(Homeobox)/colamp-WUS1-DAP-Seq(GSE60143)/Homer	CAWTCATTCA	0.0001	-10.39	0.0001	262	0.0366	1136.2	0.0284
Brachyury(T-box)/Mesoendoderm-Brachyury-ChIP-exo(GSE54963)/Homer	ANTTMRCASBNNNGTGYKAAN	0.0001	-10.34	0.0001	247	0.0345	1063.6	0.0266
Zfp281(Zf)/ES-Zfp281-ChIP-Seq(GSE81042)/Homer	CCCCTCCCCCAC	0.0001	-10.33	0.0001	47	0.0066	137.2	0.0034
MYB101(MYB)/colamp-MYB101-DAP-Seq(GSE60143)/Homer	TAACNRMY	0.0001	-10.29	0.0001	1700	0.2376	8727.5	0.2179
ETV1(ETS)/GIST48-ETV1-ChIP-Seq(GSE22441)/Homer	AACCGGAAGT	0.0001	-10.27	0.0001	798	0.1115	3895	0.0973
IRF8(IRF)/BMDM-IRF8-ChIP-Seq(GSE77884)/Homer	GRAASTGAAAST	0.0001	-10.23	0.0001	217	0.0303	918.4	0.0229
At5g04390(C2H2)/col200-At5g04390-DAP-Seq(GSE60143)/Homer	AGTGANDN	0.0001	-10.2	0.0002	3832	0.5356	20511	0.5122
KLF10(Zf)/HEK293-KLF10.GFP-ChIP-Seq(GSE58341)/Homer	GGGGGTGTGTCC	0.0001	-10.15	0.0002	251	0.0351	1086.4	0.0271
NFAT(RHD)/Jurkat-NFATC1-ChIP-Seq(Jolma_et_al.)/Homer	ATTTTCCATT	0.0001	-10.13	0.0002	692	0.0967	3343.1	0.0835
MYB88(MYB)/col-MYB88-DAP-Seq(GSE60143)/Homer	HNACGCTCCT	0.0001	-10.13	0.0002	1619	0.2263	8295.9	0.2072
Smad2(MAD)/ES-SMAD2-ChIP-Seq(GSE29422)/Homer	CTGTCTGG	0.0001	-10.13	0.0002	1223	0.171	6160.5	0.1538
GATA19(C2C2gata)/colamp-GATA19-DAP-Seq(GSE60143)/Homer	ATCSGATCVG	0.0001	-9.923	0.0002	60	0.0084	193.8	0.0048
TF3A(C2H2)/col-TF3A-DAP-Seq(GSE60143)/Homer	NNDDGAGGAGGWNNN	0.0001	-9.872	0.0002	989	0.1382	4920.1	0.1229
E-box/Drosophila-Promoters/Homer	AACAGCTGTTHN	0.0001	-9.839	0.0002	260	0.0363	1136.2	0.0284
NRF(NRF)/Promoter/Homer	STGCGCATGCGC	0.0001	-9.816	0.0002	108	0.0151	406.2	0.0101
Tbx5(T-box)/HL1-Tbx5.biotin-ChIP-Seq(GSE21529)/Homer	AGGTGTCA	0.0001	-9.776	0.0002	2580	0.3606	13570.2	0.3389
DREB2(AP2EREBP)/col-DREB2-DAP-Seq(GSE60143)/Homer	TMACCGACATWA	0.0001	-9.594	0.0003	249	0.0348	1086.3	0.0271
Erra(NR)/HepG2-Erra-ChIP-Seq(GSE31477)/Homer	CAAAGGTCAG	0.0001	-9.577	0.0003	1419	0.1984	7238.6	0.1808
DPL-1(E2F)/cElegans-Adult-ChIP-Seq(modEncode)/Homer	TAGCGCGC	0.0001	-9.545	0.0003	534	0.0746	2537.3	0.0634
HNF1b(Homeobox)/PDAC-HNF1B-ChIP-Seq(GSE64557)/Homer	GTTAATNATTAA	0.0001	-9.545	0.0003	124	0.0173	483.2	0.0121
Nrf2(bZIP)/Lymphoblast-Nrf2-ChIP-Seq(GSE37589)/Homer	HTGCTGAGTCAT	0.0001	-9.493	0.0003	40	0.0056	114.1	0.0028
Hnf1(Homeobox)/Liver-Foxa2-Chip-Seq(GSE25694)/Homer	GGTTAAWCATTAA	0.0001	-9.434	0.0003	111	0.0155	424.2	0.0106
GRF9(GRF)/colamp-GRF9-DAP-Seq(GSE60143)/Homer	NWCTGACANNNNNNN	0.0001	-9.424	0.0003	768	0.1074	3765.1	0.094
EHF(ETS)/LoVo-EHF-ChIP-Seq(GSE49402)/Homer	AVCAGGAAGT	0.0001	-9.341	0.0003	783	0.1094	3847.1	0.0961
PAX5(Paired,Homeobox)/GM12878-PAX5-ChIP-Seq(GSE32465)/Homer	GCAGCCAAGCRTGACH	0.0001	-9.325	0.0003	333	0.0465	1512.4	0.0378
IRF4(IRF)/GM12878-IRF4-ChIP-Seq(GSE32465)/Homer	ACTGAAACCA	0.0001	-9.318	0.0003	392	0.0548	1812.5	0.0453
LBD19(LOBAS2)/colamp-LBD19-DAP-Seq(GSE60143)/Homer	CCKGAAWTTCMGGAW	0.0001	-9.262	0.0004	1458	0.2038	7463.4	0.1864
IRF1(IRF)/PBMC-IRF1-ChIP-Seq(GSE43036)/Homer	GAAAGTGAAAGT	0.0001	-9.218	0.0004	102	0.0143	385.4	0.0096
Arnt:Ahr(bHLH)/MCF7-Arnt-ChIP-Seq(Lo_et_al.)/Homer	TBGCACGCAA	0.0001	-9.216	0.0004	789	0.1103	3883.6	0.097
AtHB32(ZFHD)/col200-AtHB32-DAP-Seq(GSE60143)/Homer	CGAATTAT	0.001	-9.161	0.0004	1007	0.1408	5043.2	0.1259
FoxD3(forkhead)/ZebrafishEmbryo-Foxd3.biotin-ChIP-seq(GSE106676)/Homer	TGTTTAYTTAGC	0.001	-9.143	0.0004	699	0.0977	3411.4	0.0852
ANAC046(NAC)/colamp-ANAC046-DAP-Seq(GSE60143)/Homer	ACACGYWAYC	0.001	-9.087	0.0004	1617	0.226	8333.3	0.2081
GAGA-repeat/Arabidopsis-Promoters/Homer	CTCTCTCTCY	0.001	-8.91	0.0005	681	0.0952	3324.7	0.083
Elf4(ETS)/BMDM-Elf4-ChIP-Seq(GSE88699)/Homer	ACTTCCKGKT	0.001	-8.892	0.0005	541	0.0756	2592	0.0647
MyoD(bHLH)/Myotube-MyoD-ChIP-Seq(GSE21614)/Homer	RRCAGCTGYTSY	0.001	-8.637	0.0007	987	0.138	4957	0.1238
AT1G20910(ARID)/col-AT1G20910-DAP-Seq(GSE60143)/Homer	THAATTRAWN	0.001	-8.567	0.0007	1194	0.1669	6070.5	0.1516
IRF3(IRF)/BMDM-Irf3-ChIP-Seq(GSE67343)/Homer	AGTTTCAKTTTC	0.001	-8.3	0.0009	223	0.0312	981.9	0.0245
Mef2c(MADS)/GM12878-Mef2c-ChIP-Seq(GSE32465)/Homer	DCYAAAAATAGM	0.001	-8.278	0.0009	345	0.0482	1597.6	0.0399
Hoxa10(Homeobox)/ChickenMSG-Hoxa10.Flag-ChIP-Seq(GSE86088)/Homer	GGYAATGAAA	0.001	-8.26	0.0009	504	0.0705	2418.3	0.0604
MafK(bZIP)/C2C12-MafK-ChIP-Seq(GSE36030)/Homer	GCTGASTCAGCA	0.001	-8.248	0.0009	155	0.0217	648.4	0.0162
AARE(HLH)/mES-cMyc-ChIP-Seq/Homer	GATTGCATCA	0.001	-8.241	0.001	80	0.0112	295	0.0074
FOXM1(Forkhead)/MCF7-FOXM1-ChIP-Seq(GSE72977)/Homer	TRTTTACTTW	0.001	-8.134	0.0011	818	0.1143	4076.8	0.1018
Foxa3(Forkhead)/Liver-Foxa3-ChIP-Seq(GSE77670)/Homer	BSNTGTTTACWYWGN	0.001	-8.086	0.0011	247	0.0345	1105.1	0.0276
Ascl2(bHLH)/ESC-Ascl2-ChIP-Seq(GSE97712)/Homer	SSRGCAGCTGCH	0.001	-8.003	0.0012	1188	0.1661	6063.8	0.1514
At1g36060(AP2EREBP)/colamp-At1g36060-DAP-Seq(GSE60143)/Homer	NNWWKGTCGGTG	0.001	-7.985	0.0012	360	0.0503	1681.2	0.042
LBD18(LOBAS2)/colamp-LBD18-DAP-Seq(GSE60143)/Homer	CKGAWWTTCHGS	0.001	-7.781	0.0015	2116	0.2958	11129.6	0.2779
E2A(bHLH),near_PU.1/Bcell-PU.1-ChIP-Seq(GSE21512)/Homer	NVCACCTGBN	0.001	-7.763	0.0015	1126	0.1574	5740	0.1433
ZSCAN22(Zf)/HEK293-ZSCAN22.GFP-ChIP-Seq(GSE58341)/Homer	SMCAGTCWGAKGGAGGAGGC	0.001	-7.751	0.0015	43	0.006	137.6	0.0034
MYB(HTH)/ERMYB-Myb-ChIPSeq(GSE22095)/Homer	GGCVGTTR	0.001	-7.649	0.0017	1547	0.2162	8025.1	0.2004
Sox4(HMG)/proB-Sox4-ChIP-Seq(GSE50066)/Homer	YCTTTGTTCC	0.001	-7.552	0.0018	610	0.0853	2996.1	0.0748
Sox17(HMG)/Endoderm-Sox17-ChIP-Seq(GSE61475)/Homer	CCATTGTTYB	0.001	-7.473	0.002	444	0.0621	2129.7	0.0532
SPL15(SBP)/colamp-SPL15-DAP-Seq(GSE60143)/Homer	WDWMMGTACADW	0.001	-7.469	0.002	1173	0.164	6007.9	0.15
AT2G28810(C2C2dof)/colamp-AT2G28810-DAP-Seq(GSE60143)/Homer	VAAAAAGTWA	0.001	-7.428	0.0021	1909	0.2668	10014.3	0.2501
DEL2(E2FDP)/col-DEL2-DAP-Seq(GSE60143)/Homer	WTTTCSCGCC	0.001	-7.376	0.0022	216	0.0302	964.6	0.0241
ANAC038(NAC)/col-ANAC038-DAP-Seq(GSE60143)/Homer	ACACGTWAYC	0.001	-7.366	0.0022	1749	0.2445	9142.2	0.2283
CEBP:AP1(bZIP)/ThioMac-CEBPb-ChIP-Seq(GSE21512)/Homer	DRTGTTGCAA	0.001	-7.343	0.0022	655	0.0916	3241.1	0.0809
LEP(AP2EREBP)/col-LEP-DAP-Seq(GSE60143)/Homer	CDCCGCCGTC	0.001	-7.337	0.0022	229	0.032	1031	0.0257
At1g19210(AP2EREBP)/colamp-At1g19210-DAP-Seq(GSE60143)/Homer	HCACCGACCAHN	0.001	-7.269	0.0024	760	0.1062	3801.9	0.0949
IRF2(IRF)/Erythroblas-IRF2-ChIP-Seq(GSE36985)/Homer	GAAASYGAAASY	0.001	-7.228	0.0025	82	0.0115	315.4	0.0079
Isl1(Homeobox)/Neuron-Isl1-ChIP-Seq(GSE31456)/Homer	CTAATKGV	0.001	-7.113	0.0028	1516	0.2119	7885.5	0.1969
SPL11(SBP)/col100-SPL11-DAP-Seq(GSE60143)/Homer	YTGTACTTBH	0.001	-7.067	0.0029	500	0.0699	2434.4	0.0608
Prop1(Homeobox)/GHFT1-PROP1.biotin-ChIP-Seq(GSE77302)/Homer	NTAATBNAATTA	0.001	-7.057	0.0029	523	0.0731	2555.6	0.0638
FRS9(ND)/col-FRS9-DAP-Seq(GSE60143)/Homer	RGAGAGAGAAAG	0.001	-7.027	0.003	164	0.0229	713	0.0178
dof24(C2C2dof)/col-dof24-DAP-Seq(GSE60143)/Homer	TWMCTTTTTG	0.001	-7.027	0.003	1688	0.236	8828.4	0.2205
NFE2L2(bZIP)/HepG2-NFE2L2-ChIP-Seq(Encode)/Homer	AWWWTGCTGAGTCAT	0.001	-6.963	0.0031	35	0.0049	109.6	0.0027
EAR2(NR)/K562-NR2F6-ChIP-Seq(Encode)/Homer	NRBCARRGGTCA	0.001	-6.926	0.0032	699	0.0977	3490.5	0.0872
DEAR2(AP2EREBP)/colamp-DEAR2-DAP-Seq(GSE60143)/Homer	HCACCGACAWHD	0.001	-6.925	0.0032	574	0.0802	2828.7	0.0706
CELF2(RRM)/JSL1-CELF2-CLIP-Seq(GSE71264)/Homer	RGTGTCAG	0.001	-6.911	0.0033	297	0.0415	1385	0.0346
TRPS1(Zf)/MCF7-TRPS1-ChIP-Seq(GSE107013)/Homer	AGATAAGANN	0.01	-6.895	0.0033	1387	0.1939	7195.5	0.1797
Sox15(HMG)/CPA-Sox15-ChIP-Seq(GSE62909)/Homer	RAACAATGGN	0.01	-6.864	0.0034	672	0.0939	3349	0.0836
MYB77(MYB)/col-MYB77-DAP-Seq(GSE60143)/Homer	NYAACBGYMC	0.01	-6.811	0.0036	1068	0.1493	5472.8	0.1367
SeqBias: G/A bias	RRRRRRRRRR	0.01	-6.802	0.0036	7153	0.9999	39994.4	0.9987
Mef2a(MADS)/HL1-Mef2a.biotin-ChIP-Seq(GSE21529)/Homer	CYAAAAATAG	0.01	-6.767	0.0037	300	0.0419	1404.7	0.0351
bZIP28(bZIP)/col-bZIP28-DAP-Seq(GSE60143)/Homer	TGCCACGTSABH	0.01	-6.635	0.0042	208	0.0291	939	0.0234
HDG1(Homeobox)/col100-HDG1-DAP-Seq(GSE60143)/Homer	DDYAATTAATGH	0.01	-6.627	0.0043	474	0.0663	2312.1	0.0577
STAT5(Stat)/mCD4+-Stat5-ChIP-Seq(GSE12346)/Homer	RTTTCTNAGAAA	0.01	-6.616	0.0043	180	0.0252	799.9	0.02
Foxh1(Forkhead)/hESC-FOXH1-ChIP-Seq(GSE29422)/Homer	NNTGTGGATTSS	0.01	-6.58	0.0044	402	0.0562	1937.8	0.0484
SCRT1(Zf)/HEK293-SCRT1.eGFP-ChIP-Seq(Encode)/Homer	GCAACAGGTG	0.01	-6.516	0.0047	233	0.0326	1068.7	0.0267
AT5G02460(C2C2dof)/col-AT5G02460-DAP-Seq(GSE60143)/Homer	CHCCTTTT	0.01	-6.497	0.0048	1673	0.2339	8777.3	0.2192
bZIP:IRF(bZIP,IRF)/Th17-BatF-ChIP-Seq(GSE39756)/Homer	NAGTTTCABTHTGACTNW	0.01	-6.474	0.0049	265	0.037	1232.2	0.0308
REF6(Zf)/Arabidopsis-REF6-ChIP-Seq(GSE106942)/Homer	TVCTCTGTTT	0.01	-6.454	0.005	467	0.0653	2281.6	0.057
Adof1(C2C2dof)/col-Adof1-DAP-Seq(GSE60143)/Homer	NRWAAAGYDV	0.01	-6.432	0.0051	2270	0.3173	12061.2	0.3012
GBF5(bZIP)/colamp-GBF5-DAP-Seq(GSE60143)/Homer	WKNWSACGTGGCAWN	0.01	-6.36	0.0054	226	0.0316	1036	0.0259
CAMTA1(CAMTA)/col-CAMTA1-DAP-Seq(GSE60143)/Homer	WWAACGCGTT	0.01	-6.36	0.0054	438	0.0612	2132.2	0.0532
Nanog(Homeobox)/mES-Nanog-ChIP-Seq(GSE11724)/Homer	RGCCATTAAC	0.01	-6.338	0.0055	3065	0.4284	16473.6	0.4114
ESE3(AP2EREBP)/col-ESE3-DAP-Seq(GSE60143)/Homer	GACGGTGG	0.01	-6.21	0.0062	1039	0.1452	5345.9	0.1335
MafA(bZIP)/Islet-MafA-ChIP-Seq(GSE30298)/Homer	TGCTGACTCA	0.01	-6.177	0.0064	722	0.1009	3643.1	0.091
Oct6(POU,Homeobox)/NPC-Pou3f1-ChIP-Seq(GSE35496)/Homer	WATGCAAATGAG	0.01	-6.14	0.0066	321	0.0449	1529.9	0.0382
CAMTA5(CAMTA)/col-CAMTA5-DAP-Seq(GSE60143)/Homer	ACGCGTTTTANACRC	0.01	-6.052	0.0072	253	0.0354	1181.5	0.0295
PRDM9(Zf)/Testis-DMC1-ChIP-Seq(GSE35498)/Homer	ADGGYAGYAGCATCT	0.01	-6.011	0.0075	444	0.0621	2175.4	0.0543
GFX(?)/Promoter/Homer	ATTCTCGCGAGA	0.01	-5.9	0.0084	8	0.0011	13.1	0.0003
REM19(REM)/colamp-REM19-DAP-Seq(GSE60143)/Homer	AAAAAAAA	0.01	-5.87	0.0086	678	0.0948	3421.9	0.0854
GRHL2(CP2)/HBE-GRHL2-ChIP-Seq(GSE46194)/Homer	AAACYKGTTWDACMRGTTTB	0.01	-5.859	0.0087	254	0.0355	1191.2	0.0297
LXRE(NR),DR4/RAW-LXRb.biotin-ChIP-Seq(GSE21512)/Homer	RGGTTACTANAGGTCA	0.01	-5.792	0.0093	34	0.0048	113.8	0.0028
ELF3(ETS)/PDAC-ELF3-ChIP-Seq(GSE64557)/Homer	ANCAGGAAGT	0.01	-5.66	0.0105	421	0.0588	2066.8	0.0516
Tbr1(T-box)/Cortex-Tbr1-ChIP-Seq(GSE71384)/Homer	AAGGTGTKAA	0.01	-5.617	0.0109	1071	0.1497	5549.8	0.1386
Hoxa9(Homeobox)/ChickenMSG-Hoxa9.Flag-ChIP-Seq(GSE86088)/Homer	RGCAATNAAA	0.01	-5.596	0.0111	2061	0.2881	10966.8	0.2739
Phox2b(Homeobox)/CLBGA-PHOX2B-ChIP-Seq(GSE90683)/Homer	TTAATTNAATTA	0.01	-5.525	0.0119	172	0.024	781.9	0.0195
Brn1(POU,Homeobox)/NPC-Brn1-ChIP-Seq(GSE35496)/Homer	TATGCWAATBAV	0.01	-5.394	0.0136	233	0.0326	1095.9	0.0274
RLR1?/SacCer-Promoters/Homer	WTTTTCYYTTTT	0.01	-5.379	0.0137	518	0.0724	2589.7	0.0647
COUP-TFII(NR)/K562-NR2F1-ChIP-Seq(Encode)/Homer	GKBCARAGGTCA	0.01	-5.344	0.0142	776	0.1085	3970.6	0.0992
ANAC042(NAC)/col-ANAC042-DAP-Seq(GSE60143)/Homer	CGTNDHNDHNACGKY	0.01	-5.341	0.0142	526	0.0735	2633.5	0.0658
STAT1(Stat)/HelaS3-STAT1-ChIP-Seq(GSE12782)/Homer	NATTTCCNGGAAAT	0.01	-5.243	0.0156	170	0.0238	777.1	0.0194
Phox2a(Homeobox)/Neuron-Phox2a-ChIP-Seq(GSE31456)/Homer	YTAATYNRATTA	0.01	-5.155	0.017	320	0.0447	1553.7	0.0388
E-box(bHLH)/Promoter/Homer	SSGGTCACGTGA	0.01	-5.119	0.0176	40	0.0056	145.2	0.0036
Mef2b(MADS)/HEK293-Mef2b.V5-ChIP-Seq(GSE67450)/Homer	GCTATTTTTGGM	0.01	-5.088	0.018	603	0.0843	3054.4	0.0763
PBX1(Homeobox)/MCF7-PBX1-ChIP-Seq(GSE28007)/Homer	GSCTGTCACTCA	0.01	-5.081	0.0181	45	0.0063	168.8	0.0042
AT1G12630(AP2EREBP)/colamp-AT1G12630-DAP-Seq(GSE60143)/Homer	TGTCGGCA	0.01	-5.071	0.0183	280	0.0391	1347.7	0.0337
AT3G57600(AP2EREBP)/col-AT3G57600-DAP-Seq(GSE60143)/Homer	GGCGGTGG	0.01	-5.066	0.0183	574	0.0802	2900.4	0.0724
ANL2(HB)/col-ANL2-DAP-Seq(GSE60143)/Homer	CATTAATTGC	0.01	-5.026	0.019	470	0.0657	2348.7	0.0587
CES-1(Homeobox)/cElegans-L1-CES1-ChIP-Seq(modEncode)/Homer	AAATTSAATTTN	0.01	-5.016	0.0191	425	0.0594	2110.9	0.0527
bZIP53(bZIP)/colamp-bZIP53-DAP-Seq(GSE60143)/Homer	NDNHSACGTGKMNNN	0.01	-5.014	0.0191	239	0.0334	1136.3	0.0284
LBD23(LOBAS2)/colamp-LBD23-DAP-Seq(GSE60143)/Homer	GCGNAWWWTNCGCYW	0.01	-5.014	0.0191	849	0.1187	4380	0.1094
TGA3(bZIP)/colamp-TGA3-DAP-Seq(GSE60143)/Homer	WTGATGACGTCATCW	0.01	-4.984	0.0196	27	0.0038	89	0.0022
dof43(C2C2dof)/colamp-dof43-DAP-Seq(GSE60143)/Homer	NAAAAAGTDA	0.01	-4.943	0.0203	1231	0.1721	6458.3	0.1613
AT1G47655(C2C2dof)/colamp-AT1G47655-DAP-Seq(GSE60143)/Homer	YHACTTTTTS	0.01	-4.912	0.0209	2867	0.4008	15482.2	0.3866
GBF6(bZIP)/colamp-GBF6-DAP-Seq(GSE60143)/Homer	WWTGMCACGTCABCW	0.01	-4.875	0.0216	167	0.0233	770.9	0.0193
GBF3(bZIP)/Arabidopsis-GBF3-ChIP-Seq(GSE80564)/Homer	TGCCACGTSAYC	0.01	-4.867	0.0217	270	0.0377	1301.9	0.0325
At5g62940(C2C2dof)/col-At5g62940-DAP-Seq(GSE60143)/Homer	WHWHHACTTTTT	0.01	-4.852	0.022	2693	0.3764	14520.5	0.3626
At1g64620(C2C2dof)/colamp-At1g64620-DAP-Seq(GSE60143)/Homer	CACTTTTT	0.01	-4.838	0.0223	1321	0.1847	6957	0.1737
Tbox:Smad(T-box,MAD)/ESCd5-Smad2_3-ChIP-Seq(GSE29422)/Homer	AGGTGHCAGACA	0.01	-4.823	0.0225	126	0.0176	564.2	0.0141
ZNF189(Zf)/HEK293-ZNF189.GFP-ChIP-Seq(GSE58341)/Homer	TGGAACAGMA	0.01	-4.784	0.0234	607	0.0848	3089.3	0.0771
ISRE(IRF)/ThioMac-LPS-Expression(GSE23622)/Homer	AGTTTCASTTTC	0.01	-4.749	0.0241	39	0.0055	144.4	0.0036
ZNF467(Zf)/HEK293-ZNF467.GFP-ChIP-Seq(GSE58341)/Homer	TGGGGAAGGGCM	0.01	-4.731	0.0245	603	0.0843	3070.1	0.0767
SeqBias: C/A-bias	MMMMMMMMMM	0.01	-4.71	0.0249	7151	0.9996	39988.7	0.9986
RORa(NR)/Liver-Rora-ChIP-Seq(GSE101115)/Homer	AAWCTAGGTCARDNN	0.01	-4.706	0.025	84	0.0117	358.9	0.009
BBX31(Orphan)/col-BBX31-DAP-Seq(GSE60143)/Homer	NAAAAAGTDA	0.01	-4.683	0.0255	1357	0.1897	7163.8	0.1789
At3g45610(C2C2dof)/col-At3g45610-DAP-Seq(GSE60143)/Homer	TWACTTTTTS	0.01	-4.663	0.0259	1275	0.1782	6716.7	0.1677
AT3G52440(C2C2dof)/colamp-AT3G52440-DAP-Seq(GSE60143)/Homer	DTHACTTTTT	0.01	-4.663	0.0259	1845	0.2579	9844.3	0.2458
CArG(MADS)/PUER-Srf-ChIP-Seq(Sullivan_et_al.)/Homer	CCATATATGGNM	0.01	-4.65	0.0261	154	0.0215	709.3	0.0177
AREB3(bZIP)/col-AREB3-DAP-Seq(GSE60143)/Homer	NKGMCACGTGDCMNN	0.01	-4.635	0.0265	225	0.0315	1074.7	0.0268
EKLF(Zf)/Erythrocyte-Klf1-ChIP-Seq(GSE20478)/Homer	NWGGGTGTGGCY	0.01	-4.613	0.027	54	0.0075	215.6	0.0054
THRb(NR)/Liver-NR1A2-ChIP-Seq(GSE52613)/Homer	TRAGGTCA	0.1	-4.592	0.0275	2583	0.3611	13932	0.3479
Nur77(NR)/K562-NR4A1-ChIP-Seq(GSE31363)/Homer	TGACCTTTNCNT	0.1	-4.566	0.0281	121	0.0169	544.3	0.0136
SPDEF(ETS)/VCaP-SPDEF-ChIP-Seq(SRA014231)/Homer	ASWTCCTGBT	0.1	-4.55	0.0285	674	0.0942	3460.7	0.0864
AT3G58630(Trihelix)/col-AT3G58630-DAP-Seq(GSE60143)/Homer	TCTCCGGCGA	0.1	-4.459	0.0311	114	0.0159	511.2	0.0128
Sox9(HMG)/Limb-SOX9-ChIP-Seq(GSE73225)/Homer	AGGVNCCTTTGT	0.1	-4.453	0.0312	573	0.0801	2922.6	0.073
STAT4(Stat)/CD4-Stat4-ChIP-Seq(GSE22104)/Homer	NYTTCCWGGAAR	0.1	-4.417	0.0323	641	0.0896	3289.5	0.0821
Pitx1:Ebox(Homeobox,bHLH)/Hindlimb-Pitx1-ChIP-Seq(GSE41591)/Homer	YTAATTRAWWCCAGATGT	0.1	-4.304	0.036	154	0.0215	717.4	0.0179
Unknown1/Arabidopsis-Promoters/Homer	RGGGTAWWWTHGTAA	0.1	-4.273	0.0371	60	0.0084	248.9	0.0062
AT4G12670(MYBrelated)/col-AT4G12670-DAP-Seq(GSE60143)/Homer	AGGGTTTAGGGTTTA	0.1	-4.256	0.0376	2	0.0003	0	0
AT5G63260(C3H)/col-AT5G63260-DAP-Seq(GSE60143)/Homer	RAAAAAGTRA	0.1	-4.193	0.04	1871	0.2615	10024.5	0.2503
EWS:ERG-fusion(ETS)/CADO_ES1-EWS:ERG-ChIP-Seq(SRA014231)/Homer	ATTTCCTGTN	0.1	-4.119	0.0429	427	0.0597	2156.7	0.0539
ABF2(bZIP)/col-ABF2-DAP-Seq(GSE60143)/Homer	KGMCACGTGDCMHHH	0.1	-4.114	0.0431	157	0.0219	737.2	0.0184
At5g08750(C3H)/col-At5g08750-DAP-Seq(GSE60143)/Homer	NWDTTGCGGCTR	0.1	-4.102	0.0435	349	0.0488	1742.2	0.0435
AT3G12130(C3H)/colamp-AT3G12130-DAP-Seq(GSE60143)/Homer	TMACTTTTTV	0.1	-4.1	0.0435	1939	0.271	10407.9	0.2599
ZNF317(Zf)/HEK293-ZNF317.GFP-ChIP-Seq(GSE58341)/Homer	GTCWGCTGTYYCTCT	0.1	-4.098	0.0435	71	0.0099	304.9	0.0076
At4g28140(AP2EREBP)/colamp-At4g28140-DAP-Seq(GSE60143)/Homer	DCCACCGACCAW	0.1	-4.082	0.044	151	0.0211	707.4	0.0177
dof45(C2C2dof)/col-dof45-DAP-Seq(GSE60143)/Homer	NVAWAAAGTN	0.1	-4.071	0.0444	2075	0.29	11161.3	0.2787
BPC6(BBRBPC)/col-BPC6-DAP-Seq(GSE60143)/Homer	YTYTCTCTCTCTCTA	0.1	-4.064	0.0445	24	0.0034	83.2	0.0021
MafB(bZIP)/BMM-Mafb-ChIP-Seq(GSE75722)/Homer	WNTGCTGASTCAGCANWTTY	0.1	-4.042	0.0454	307	0.0429	1522.4	0.038
bZIP48(bZIP)/colamp-bZIP48-DAP-Seq(GSE60143)/Homer	DDWWKVTSACGTGGC	0.1	-3.902	0.0521	231	0.0323	1127.7	0.0282
Oct11(POU,Homeobox)/NCIH1048-POU2F3-ChIP-seq(GSE115123)/Homer	GATTTGCATA	0.1	-3.838	0.0554	239	0.0334	1171.7	0.0293
Gfi1b(Zf)/HPC7-Gfi1b-ChIP-Seq(GSE22178)/Homer	MAATCACTGC	0.1	-3.775	0.0589	539	0.0753	2772.1	0.0692
IRF:BATF(IRF:bZIP)/pDC-Irf8-ChIP-Seq(GSE66899)/Homer	CTTTCANTATGACTV	0.1	-3.738	0.0609	69	0.0096	300.9	0.0075
Hoxd10(Homeobox)/ChickenMSG-Hoxd10.Flag-ChIP-Seq(GSE86088)/Homer	GGCMATGAAA	0.1	-3.717	0.0621	912	0.1275	4797.4	0.1198
E2F(E2F)/Hela-CellCycle-Expression/Homer	TTSGCGCGAAAA	0.1	-3.711	0.0623	28	0.0039	104.2	0.0026
SRS7(SRS)/colamp-SRS7-DAP-Seq(GSE60143)/Homer	HATAGGTTTH	0.1	-3.668	0.0649	1861	0.2601	10013.6	0.2501
AMYB(HTH)/Testes-AMYB-ChIP-Seq(GSE44588)/Homer	TGGCAGTTGG	0.1	-3.665	0.0649	1248	0.1744	6638	0.1658
AT5G25475(ABI3VP1)/col-AT5G25475-DAP-Seq(GSE60143)/Homer	RNNRNCAAGCADNDB	0.1	-3.647	0.0659	1082	0.1512	5730.7	0.1431
ZKSCAN1(Zf)/HepG2-ZKSCAN1-ChIP-Seq(Encode)/Homer	GCACAYAGTAGGKCY	0.1	-3.638	0.0663	11	0.0015	32	0.0008
TRP2(MYBrelated)/colamp-TRP2-DAP-Seq(GSE60143)/Homer	TAAACCCT	0.1	-3.579	0.0702	140	0.0196	663.4	0.0166
GATA:SCL(Zf,bHLH)/Ter119-SCL-ChIP-Seq(GSE18720)/Homer	CRGCTGBNGNSNNSAGATAA	0.1	-3.564	0.0711	89	0.0124	403.3	0.0101
Zelda(Zf)/Embryo-zld-ChIP-Seq(GSE65441)/Homer	KBCTACCTGW	0.1	-3.518	0.0742	354	0.0495	1792.2	0.0448
PU.1:IRF8(ETS:IRF)/pDC-Irf8-ChIP-Seq(GSE66899)/Homer	GGAAGTGAAAST	0.1	-3.499	0.0755	119	0.0166	557.4	0.0139
CEJ1(AP2EREBP)/col-CEJ1-DAP-Seq(GSE60143)/Homer	WWTGTCGGTG	0.1	-3.489	0.076	517	0.0723	2668.3	0.0666
Pax7(Paired,Homeobox),long/Myoblast-Pax7-ChIP-Seq(GSE25064)/Homer	TAATCHGATTAC	0.1	-3.488	0.076	26	0.0036	97.1	0.0024
EFL-1(E2F)/cElegans-L1-EFL1-ChIP-Seq(modEncode)/Homer	TGCAARYGCGCTCYA	0.1	-3.476	0.0766	22	0.0031	79.6	0.002
Ets1-distal(ETS)/CD4+-PolII-ChIP-Seq(Barski_et_al.)/Homer	MACAGGAAGT	0.1	-3.476	0.0766	142	0.0198	676.4	0.0169
dof42(C2C2dof)/col-dof42-DAP-Seq(GSE60143)/Homer	AAAAAGGC	0.1	-3.476	0.0766	492	0.0688	2534.7	0.0633
bZIP16(bZIP)/colamp-bZIP16-DAP-Seq(GSE60143)/Homer	TGCCACGTGD	0.1	-3.424	0.0801	201	0.0281	985.2	0.0246
Npas4(bHLH)/Neuron-Npas4-ChIP-Seq(GSE127793)/Homer	NHRTCACGACDN	0.1	-3.412	0.0809	841	0.1176	4430.8	0.1106
Unknown3/Drosophila-Promoters/Homer	ACVAKCTGGCAGCGC	0.1	-3.386	0.0829	121	0.0169	570.5	0.0142
DUX4(Homeobox)/Myoblasts-DUX4.V5-ChIP-Seq(GSE75791)/Homer	NWTAAYCYAATCAWN	0.1	-3.373	0.0837	29	0.0041	112.7	0.0028
GATA3(Zf),DR8/iTreg-Gata3-ChIP-Seq(GSE20898)/Homer	AGATSTNDNNDSAGATAASN	0.1	-3.351	0.0854	48	0.0067	203.3	0.0051
FHY3(FAR1)/Arabidopsis-FHY3-ChIP-Seq(GSE30711)/Homer	HHCACGCGCBTN	0.1	-3.33	0.087	255	0.0356	1273.1	0.0318
O2(bZIP)/Corn-O2-ChIP-Seq(GSE63991)/Homer	GCTGACGTGGCA	0.1	-3.315	0.088	129	0.018	613.7	0.0153
Hoxd13(Homeobox)/ChickenMSG-Hoxd13.Flag-ChIP-Seq(GSE86088)/Homer	NCYAATAAAA	0.1	-3.3	0.0892	1330	0.1859	7117.6	0.1777
PU.1-IRF(ETS:IRF)/Bcell-PU.1-ChIP-Seq(GSE21512)/Homer	MGGAAGTGAAAC	0.1	-3.282	0.0906	833	0.1164	4395.7	0.1098
Duxbl(Homeobox)/NIH3T3-Duxbl.HA-ChIP-Seq(GSE119782)/Homer	TAAYCYAATCAA	0.1	-3.271	0.0914	42	0.0059	175.1	0.0044
Rap210(AP2EREBP)/col-Rap210-DAP-Seq(GSE60143)/Homer	TGTCGGCA	0.1	-3.168	0.101	283	0.0396	1428.7	0.0357
AT5G05550(Trihelix)/col-AT5G05550-DAP-Seq(GSE60143)/Homer	HDNHDTCKCCGGMGA	0.1	-3.151	0.1025	1037	0.145	5520.1	0.1378
RBPJ:Ebox(?,bHLH)/Panc1-Rbpj1-ChIP-Seq(GSE47459)/Homer	GGGRAARRGRMCAGMTG	0.1	-3.123	0.1052	249	0.0348	1249.1	0.0312
Pknox1(Homeobox)/ES-Prep1-ChIP-Seq(GSE63282)/Homer	SCTGTCAVTCAV	0.1	-3.122	0.1052	123	0.0172	587.5	0.0147
ATHB6(Homeobox)/Arabidopsis-HB6-ChIP-Seq(GSE80564)/Homer	CAATNATTBN	0.1	-3.084	0.1089	503	0.0703	2614.5	0.0653
PRDM1(Zf)/Hela-PRDM1-ChIP-Seq(GSE31477)/Homer	ACTTTCACTTTC	0.1	-3.073	0.1098	327	0.0457	1667.5	0.0416
ASL18(LOBAS2)/colamp-ASL18-DAP-Seq(GSE60143)/Homer	CCGGAAAWTCMGGAR	0.1	-3.024	0.1151	1218	0.1703	6525	0.1629
Hoxa13(Homeobox)/ChickenMSG-Hoxa13.Flag-ChIP-Seq(GSE86088)/Homer	CYHATAAAAN	0.1	-3.021	0.1151	2024	0.2829	10976.1	0.2741
MYB3R5(MYB)/col-MYB3R5-DAP-Seq(GSE60143)/Homer	THYAACGGTHAWAWT	0.1	-3.006	0.1166	52	0.0073	228.9	0.0057
ZNF264(Zf)/HEK293-ZNF264.GFP-ChIP-Seq(GSE58341)/Homer	RGGGCACTAACY	0.1	-2.999	0.1171	432	0.0604	2235.6	0.0558
AT3G25990(Trihelix)/colamp-AT3G25990-DAP-Seq(GSE60143)/Homer	TTAACCATAG	0.1	-2.987	0.1183	448	0.0626	2322.9	0.058
ZEB1(Zf)/PDAC-ZEB1-ChIP-Seq(GSE64557)/Homer	VCAGGTRDRY	0.1	-2.938	0.1239	1340	0.1873	7203.1	0.1799
AT3G10030(Trihelix)/colamp-AT3G10030-DAP-Seq(GSE60143)/Homer	GCCGTTAA	0.1	-2.937	0.1239	524	0.0732	2736.3	0.0683
ZBTB33(Zf)/GM12878-ZBTB33-ChIP-Seq(GSE32465)/Homer	GGVTCTCGCGAGAAC	0.1	-2.935	0.1239	22	0.0031	84.7	0.0021
RARg(NR)/ES-RARg-ChIP-Seq(GSE30538)/Homer	AGGTCAAGGTCA	0.1	-2.921	0.1252	11	0.0015	35.4	0.0009
Pax8(Paired,Homeobox)/Thyroid-Pax8-ChIP-Seq(GSE26938)/Homer	GTCATGCHTGRCTGS	0.1	-2.91	0.1263	248	0.0347	1252.1	0.0313
T1ISRE(IRF)/ThioMac-Ifnb-Expression/Homer	ACTTTCGTTTCT	0.1	-2.85	0.1337	8	0.0011	23.8	0.0006
Tcfcp2l1(CP2)/mES-Tcfcp2l1-ChIP-Seq(GSE11431)/Homer	NRAACCRGTTYRAACCRGYT	0.1	-2.847	0.1338	93	0.013	439.5	0.011
SeqBias: GCW-triplet	GCWGCWGCWGCW	0.1	-2.836	0.1351	7152	0.9997	40011	0.9991
Initiator/Drosophila-Promoters/Homer	NTCAGTYG	0.1	-2.811	0.1381	1568	0.2192	8473	0.2116
Unknown3/Arabidopsis-Promoters/Homer	AYTAAACCGG	0.1	-2.776	0.1427	130	0.0182	633.4	0.0158
OBP1(C2C2dof)/col-OBP1-DAP-Seq(GSE60143)/Homer	NHHACTTTWT	0.1	-2.74	0.1477	2300	0.3215	12538.9	0.3131
NLP7(RWPRK)/col-NLP7-DAP-Seq(GSE60143)/Homer	TGRCCYTTCR	0.1	-2.71	0.1518	1196	0.1672	6430.3	0.1606
CUX1(Homeobox)/K562-CUX1-ChIP-Seq(GSE92882)/Homer	TATCGATNAN	0.1	-2.628	0.1644	434	0.0607	2266.2	0.0566
MYB119(MYB)/colamp-MYB119-DAP-Seq(GSE60143)/Homer	YRACCGTTACDD	0.1	-2.56	0.1755	252	0.0352	1288.7	0.0322
bZIP44(bZIP)/colamp-bZIP44-DAP-Seq(GSE60143)/Homer	NDTGCCACGTCAGCH	0.1	-2.548	0.1772	16	0.0022	60.5	0.0015
MYB81(MYB)/col-MYB81-DAP-Seq(GSE60143)/Homer	NWAACSGWTWNN	0.1	-2.548	0.1772	1214	0.1697	6544.1	0.1634
RORgt(NR)/EL4-RORgt.Flag-ChIP-Seq(GSE56019)/Homer	AAYTAGGTCA	0.1	-2.535	0.1783	70	0.0098	328.5	0.0082
RORgt(NR)/EL4-RORgt.Flag-ChIP-Seq(GSE56019)/Homer	AAYTAGGTCA	0.1	-2.535	0.1783	70	0.0098	328.5	0.0082
RAR:RXR(NR),DR5/ES-RAR-ChIP-Seq(GSE56893)/Homer	RGGTCADNNAGAGGTCAV	0.1	-2.513	0.1819	20	0.0028	79.6	0.002
ZEB2(Zf)/SNU398-ZEB2-ChIP-Seq(GSE103048)/Homer	GNMCAGGTGTGC	0.1	-2.508	0.1825	651	0.091	3455.7	0.0863
ABF1/SacCer-Promoters/Homer	CGTRNAAARTGA	0.1	-2.447	0.1934	180	0.0252	908.9	0.0227
PHV(HB)/col-PHV-DAP-Seq(GSE60143)/Homer	RTAATSATTA	0.1	-2.437	0.1949	237	0.0331	1213.1	0.0303
ZNF322(Zf)/HEK293-ZNF322.GFP-ChIP-Seq(GSE58341)/Homer	GAGCCTGGTACTGWGCCTGR	0.1	-2.437	0.1949	194	0.0271	983.1	0.0245
ZBTB18(Zf)/HEK293-ZBTB18.GFP-ChIP-Seq(GSE58341)/Homer	AACATCTGGA	0.1	-2.437	0.1949	443	0.0619	2326.6	0.0581
ELF5(ETS)/T47D-ELF5-ChIP-Seq(GSE30407)/Homer	ACVAGGAAGT	0.1	-2.435	0.1949	396	0.0554	2071.9	0.0517
DDF1(AP2EREBP)/col-DDF1-DAP-Seq(GSE60143)/Homer	GCCGACAT	0.1	-2.395	0.2015	180	0.0252	910.6	0.0227
Hoxd12(Homeobox)/ChickenMSG-Hoxd12.Flag-ChIP-Seq(GSE86088)/Homer	HDGYAATGAAAN	0.1	-2.388	0.2025	1461	0.2042	7924.7	0.1979
GATA3(Zf),DR4/iTreg-Gata3-ChIP-Seq(GSE20898)/Homer	AGATGKDGAGATAAG	0.1	-2.353	0.2092	54	0.0075	250.8	0.0063
bZIP68(bZIP)/col-bZIP68-DAP-Seq(GSE60143)/Homer	WGCCACGTGK	0.1	-2.348	0.21	237	0.0331	1217.4	0.0304
AT2G15740(C2H2)/col-AT2G15740-DAP-Seq(GSE60143)/Homer	DHNDWATCGATD	0.1	-2.339	0.2114	508	0.071	2686.3	0.0671
ERE(NR),IR3/MCF7-ERa-ChIP-Seq(Unpublished)/Homer	VAGGTCACNSTGACC	0.1	-2.332	0.2123	154	0.0215	774.7	0.0193
bHLH157(bHLH)/col-bHLH157-DAP-Seq(GSE60143)/Homer	KACACGTCTCTY	0.1	-2.328	0.2126	190	0.0266	966.2	0.0241
Pdx1(Homeobox)/Islet-Pdx1-ChIP-Seq(SRA008281)/Homer	YCATYAATCA	0.1	-2.328	0.2126	655	0.0916	3490.4	0.0872
Oct4(POU,Homeobox)/mES-Oct4-ChIP-Seq(GSE11431)/Homer	ATTTGCATAW	0.1	-2.317	0.2141	354	0.0495	1850.6	0.0462
AT3G10113(MYBrelated)/col-AT3G10113-DAP-Seq(GSE60143)/Homer	WNAAATATCWWN	1	-2.298	0.2178	325	0.0454	1694.4	0.0423
COG1(C2C2dof)/col-COG1-DAP-Seq(GSE60143)/Homer	DAAAAAGTGA	1	-2.285	0.2202	1090	0.1524	5885.1	0.147
Bapx1(Homeobox)/VertebralCol-Bapx1-ChIP-Seq(GSE36672)/Homer	TTRAGTGSYK	1	-2.272	0.2227	1306	0.1826	7079.4	0.1768
OCT4-SOX2-TCF-NANOG(POU,Homeobox,HMG)/mES-Oct4-ChIP-Seq(GSE11431)/Homer	ATTTGCATAACAATG	1	-2.244	0.2284	124	0.0173	618.1	0.0154
Unknown5/Drosophila-Promoters/Homer	GCTGATAASV	1	-2.217	0.2341	446	0.0623	2356.1	0.0588
CDF3(C2C2dof)/colamp-CDF3-DAP-Seq(GSE60143)/Homer	AAAAGTRM	1	-2.208	0.2358	1350	0.1887	7329.3	0.183
HRE(HSF)/HepG2-HSF1-ChIP-Seq(GSE31477)/Homer	BSTTCTRGAABVTTCYAGAA	1	-2.191	0.2394	51	0.0071	239	0.006
RORg(NR)/Liver-Rorc-ChIP-Seq(GSE101115)/Homer	WAABTAGGTCAV	1	-2.169	0.2441	55	0.0077	259.8	0.0065
At3g11280(MYBrelated)/col-At3g11280-DAP-Seq(GSE60143)/Homer	GATAAGRT	1	-2.152	0.2478	530	0.0741	2819.7	0.0704
Oct2(POU,Homeobox)/Bcell-Oct2-ChIP-Seq(GSE21512)/Homer	ATATGCAAAT	1	-2.149	0.248	205	0.0287	1054.4	0.0263
DREF/Drosophila-Promoters/Homer	AVYTATCGATAD	1	-2.148	0.248	10	0.0014	36.2	0.0009
TBP3(MYBrelated)/col-TBP3-DAP-Seq(GSE60143)/Homer	VYTAGGGCAN	1	-2.143	0.2484	422	0.059	2230.6	0.0557
AT5G22990(C2H2)/col-AT5G22990-DAP-Seq(GSE60143)/Homer	WCGAHDTCGWHN	1	-2.124	0.2527	61	0.0085	291.6	0.0073
TATA-Box(TBP)/Promoter/Homer	CCTTTTAWAGSC	1	-2.104	0.2573	871	0.1218	4695.8	0.1173
DREB26(AP2EREBP)/col-DREB26-DAP-Seq(GSE60143)/Homer	CCACCGACAH	1	-2.1	0.2576	140	0.0196	708.3	0.0177
Tbet(T-box)/CD8-Tbet-ChIP-Seq(GSE33802)/Homer	AGGTGTGAAM	1	-2.093	0.2589	679	0.0949	3640.7	0.0909
Pbx3(Homeobox)/GM12878-PBX3-ChIP-Seq(GSE32465)/Homer	SCTGTCAMTCAN	1	-2.065	0.2658	114	0.0159	571.8	0.0143
CEBP:CEBP(bZIP)/MEF-Chop-ChIP-Seq(GSE35681)/Homer	NTNATGCAAYMNNHTGMAAY	1	-2.063	0.2659	117	0.0164	587.2	0.0147
MGP(C2H2)/colamp-MGP-DAP-Seq(GSE60143)/Homer	TTTTGTCGTTTW	1	-2.035	0.2728	156	0.0218	796.5	0.0199
GEI-11(Myb?)/cElegans-L4-GEI11-ChIP-Seq(modEncode)/Homer	CCGACAYYTYACGGG	1	-2.033	0.2728	41	0.0057	191	0.0048
At4g31060(AP2EREBP)/colamp-At4g31060-DAP-Seq(GSE60143)/Homer	CACCGACAAW	1	-2.029	0.2733	209	0.0292	1081.1	0.027
OCT:OCT(POU,Homeobox)/NPC-Brn1-ChIP-Seq(GSE35496)/Homer	ATGAATATTCATGAG	1	-2.013	0.277	8	0.0011	29	0.0007
SPL14(SBP)/col-SPL14-DAP-Seq(GSE60143)/Homer	NNWHTGTACGGAHNH	1	-1.995	0.2815	143	0.02	728.2	0.0182
Cbf1(bHLH)/Yeast-Cbf1-ChIP-Seq(GSE29506)/Homer	TCACGTGAYH	1	-1.988	0.2829	186	0.026	959.4	0.024
bZIP3(bZIP)/col-bZIP3-DAP-Seq(GSE60143)/Homer	DWKNHSACGTGGCAD	1	-1.986	0.283	319	0.0446	1679.4	0.0419
RBFox2(?)/Heart-RBFox2-CLIP-Seq(GSE57926)/Homer	TGCATGCA	1	-1.98	0.2841	1574	0.22	8596.8	0.2147
MYB73(MYB)/col-MYB73-DAP-Seq(GSE60143)/Homer	NNNNHAACNGHHDHN	1	-1.95	0.292	1582	0.2211	8644.9	0.2159
Hoxc9(Homeobox)/Ainv15-Hoxc9-ChIP-Seq(GSE21812)/Homer	GGCCATAAATCA	1	-1.919	0.3007	405	0.0566	2152.6	0.0538
SOC1(MADS)/Seedling-SOC1-ChIP-Seq(GSE45846)/Homer	TWCCAWWTWTGG	1	-1.916	0.301	193	0.027	1000.9	0.025
FAR1(FAR1)/col-FAR1-DAP-Seq(GSE60143)/Homer	TKNNNYYCACGCGCY	1	-1.915	0.301	91	0.0127	454.5	0.0113
DEAR3(AP2EREBP)/colamp-DEAR3-DAP-Seq(GSE60143)/Homer	BCACCGACAWNNNNN	1	-1.895	0.3062	154	0.0215	791.9	0.0198
Rbpj1(?)/Panc1-Rbpj1-ChIP-Seq(GSE47459)/Homer	HTTTCCCASG	1	-1.888	0.3075	930	0.13	5041.9	0.1259
AGL6(MADS)/col-AGL6-DAP-Seq(GSE60143)/Homer	TTWCCWWAWWDGGWA	1	-1.869	0.313	68	0.0095	335	0.0084
At5g05790(MYBrelated)/col-At5g05790-DAP-Seq(GSE60143)/Homer	AYCTTATC	1	-1.86	0.315	561	0.0784	3011.1	0.0752
Hoxa11(Homeobox)/ChickenMSG-Hoxa11.Flag-ChIP-Seq(GSE86088)/Homer	TTTTATGGCM	1	-1.804	0.3326	1941	0.2713	10659	0.2662
AGL13(MADS)/col-AGL13-DAP-Seq(GSE60143)/Homer	TWCCAWWTWTGGWAA	1	-1.784	0.3388	23	0.0032	103.2	0.0026
PRDM15(Zf)/ESC-Prdm15-ChIP-Seq(GSE73694)/Homer	YCCDNTCCAGGTTTT	1	-1.776	0.3408	690	0.0964	3728.1	0.0931
SeqBias: CG-repeat	CGCGCGCGCG	1	-1.765	0.3437	1314	0.1837	7180.1	0.1793
SPL5(SBP)/colamp-SPL5-DAP-Seq(GSE60143)/Homer	NNHGTACGGHNN	1	-1.754	0.347	385	0.0538	2054.4	0.0513
EMB1789(C3H)/col-EMB1789-DAP-Seq(GSE60143)/Homer	TWTTTACCGYND	1	-1.753	0.347	301	0.0421	1595.1	0.0398
SeqBias: CA-repeat	CACACACACA	1	-1.742	0.3497	3793	0.5302	21008.8	0.5246
SpiB(ETS)/OCILY3-SPIB-ChIP-Seq(GSE56857)/Homer	AAAGRGGAAGTG	1	-1.73	0.3532	125	0.0175	642.6	0.016
OBP4(C2C2dof)/col-OBP4-DAP-Seq(GSE60143)/Homer	WTTHACTTTTTB	1	-1.725	0.3541	1067	0.1491	5816.4	0.1452
AGL25(MADS)/colamp-AGL25-DAP-Seq(GSE60143)/Homer	TTTCCATWTWTGGAA	1	-1.695	0.3643	29	0.0041	135.5	0.0034
At5g08520(MYBrelated)/colamp-At5g08520-DAP-Seq(GSE60143)/Homer	ADBSTTATCY	1	-1.685	0.3671	662	0.0925	3582.5	0.0895
NUC(C2H2)/col-NUC-DAP-Seq(GSE60143)/Homer	HAVAAAACGACAAAA	1	-1.667	0.3733	62	0.0087	308.5	0.0077
MYB118(MYB)/colamp-MYB118-DAP-Seq(GSE60143)/Homer	TAWCCGTTAC	1	-1.66	0.3752	242	0.0338	1279	0.0319
LIN-39(Homeobox)/cElegans.L3-LIN39-ChIP-Seq(modEncode)/Homer	ATGATTRATG	1	-1.659	0.3752	826	0.1155	4490.2	0.1121
OBP3(C2C2dof)/col-OBP3-DAP-Seq(GSE60143)/Homer	NYWACTTTTT	1	-1.653	0.3763	2488	0.3478	13728	0.3428
PAX3:FKHR-fusion(Paired,Homeobox)/Rh4-PAX3:FKHR-ChIP-Seq(GSE19063)/Homer	ACCRTGACTAATTNN	1	-1.648	0.3774	142	0.0198	737.5	0.0184
DEAR5(AP2EREBP)/col-DEAR5-DAP-Seq(GSE60143)/Homer	NDWTGTCGGTGRWDN	1	-1.632	0.3828	81	0.0113	410.9	0.0103
ATHB7(Homeobox)/col-ATHB7-DAP-Seq(GSE60143)/Homer	AATGATTG	1	-1.631	0.3828	408	0.057	2189.5	0.0547
AT2G31460(REMB3)/col-AT2G31460-DAP-Seq(GSE60143)/Homer	WNWARWDGAAATGAT	1	-1.614	0.388	216	0.0302	1140.3	0.0285
MYB105(MYB)/colamp-MYB105-DAP-Seq(GSE60143)/Homer	RATWCCGTTA	1	-1.596	0.3946	487	0.0681	2626.6	0.0656
ETS:E-box(ETS,bHLH)/HPC7-Scl-ChIP-Seq(GSE22178)/Homer	AGGAARCAGCTG	1	-1.59	0.396	58	0.0081	289.7	0.0072
AT1G10720(BSD)/col-AT1G10720-DAP-Seq(GSE60143)/Homer	TTCTAGAAKCTTCTA	1	-1.59	0.396	6	0.0008	22.4	0.0006
LBD13(LOBAS2)/colamp-LBD13-DAP-Seq(GSE60143)/Homer	KCCGTNWTTTBCGGC	1	-1.566	0.4041	547	0.0765	2959	0.0739
HOXA2(Homeobox)/mES-Hoxa2-ChIP-Seq(Donaldson_et_al.)/Homer	GYCATCMATCAT	1	-1.566	0.4041	59	0.0082	295.3	0.0074
EBNA1(EBV-virus)/Raji-EBNA1-ChIP-Seq(GSE30709)/Homer	GGYAGCAYDTGCTDCCCNNN	1	-1.564	0.4041	15	0.0021	66.3	0.0017
GT1(Trihelix)/col-GT1-DAP-Seq(GSE60143)/Homer	TTAACCATGGTTAAD	1	-1.549	0.4086	7	0.001	27.5	0.0007
MYB65(MYB)/colamp-MYB65-DAP-Seq(GSE60143)/Homer	RACNGTTA	1	-1.544	0.4099	941	0.1315	5139.5	0.1283
Eomes(T-box)/H9-Eomes-ChIP-Seq(GSE26097)/Homer	ATTAACACCT	1	-1.52	0.419	1548	0.2164	8512.6	0.2126
Sox7(HMG)/ESC-Sox7-ChIP-Seq(GSE133899)/Homer	VVRRAACAATGG	1	-1.506	0.424	155	0.0217	814.5	0.0203
BMYB(HTH)/Hela-BMYB-ChIP-Seq(GSE27030)/Homer	NHAACBGYYV	1	-1.497	0.4274	1268	0.1772	6959.5	0.1738
RVE1(MYBrelated)/col-RVE1-DAP-Seq(GSE60143)/Homer	AAATATCT	1	-1.49	0.4294	390	0.0545	2101.9	0.0525
ATHB15(HB)/col-ATHB15-DAP-Seq(GSE60143)/Homer	GYAATSATTA	1	-1.48	0.4327	186	0.026	984.4	0.0246
LEF1(HMG)/H1-LEF1-ChIP-Seq(GSE64758)/Homer	CCTTTGATST	1	-1.48	0.4327	444	0.0621	2399.4	0.0599
CBF1(AP2EREBP)/colamp-CBF1-DAP-Seq(GSE60143)/Homer	YRCCGACATN	1	-1.48	0.4327	299	0.0418	1602.4	0.04
BIM3(bHLH)/col-BIM3-DAP-Seq(GSE60143)/Homer	TWVTCACGTGAB	1	-1.473	0.4335	77	0.0108	394.2	0.0098
CBF2(AP2EREBP)/colamp-CBF2-DAP-Seq(GSE60143)/Homer	YBRCCGACATNNNNN	1	-1.472	0.4335	196	0.0274	1039.9	0.026
AS2(LOBAS2)/col-AS2-DAP-Seq(GSE60143)/Homer	CCGDAAWWHMCGSCG	1	-1.466	0.435	43	0.006	213.8	0.0053
FOXA1:AR(Forkhead,NR)/LNCAP-AR-ChIP-Seq(GSE27824)/Homer	AGTAAACAAAAAAGAACAND	1	-1.455	0.439	42	0.0059	209	0.0052
PRDM14(Zf)/H1-PRDM14-ChIP-Seq(GSE22767)/Homer	RGGTCTCTAACY	1	-1.454	0.439	149	0.0208	784	0.0196
Reverb(NR),DR2/RAW-Reverba.biotin-ChIP-Seq(GSE45914)/Homer	GTRGGTCASTGGGTCA	1	-1.454	0.439	61	0.0085	309.8	0.0077
AT2G20400(G2like)/colamp-AT2G20400-DAP-Seq(GSE60143)/Homer	DNVGAATATTCBNHN	1	-1.451	0.439	83	0.0116	427.7	0.0107
PBX2(Homeobox)/K562-PBX2-ChIP-Seq(Encode)/Homer	RTGATTKATRGN	1	-1.442	0.4415	550	0.0769	2987.9	0.0746
TINY(AP2EREBP)/col-TINY-DAP-Seq(GSE60143)/Homer	NNCACCGACA	1	-1.432	0.445	128	0.0179	671	0.0168
ATHB6(Homeobox)/col-ATHB6-DAP-Seq(GSE60143)/Homer	AATGATTG	1	-1.43	0.445	813	0.1136	4443.6	0.111
LOB(LOBAS2)/col-LOB-DAP-Seq(GSE60143)/Homer	CGCCGKAWWTTHCGS	1	-1.397	0.4592	138	0.0193	727.7	0.0182
At5g22890(C2H2)/col-At5g22890-DAP-Seq(GSE60143)/Homer	NSAGGTKWTATCTGD	1	-1.386	0.4634	24	0.0034	115.7	0.0029
HDG7(HB)/col-HDG7-DAP-Seq(GSE60143)/Homer	WGCATTTAATGC	1	-1.361	0.4742	134	0.0187	707.4	0.0177
AT5G56840(MYBrelated)/colamp-AT5G56840-DAP-Seq(GSE60143)/Homer	TGGATAAGGT	1	-1.356	0.4755	753	0.1053	4119.5	0.1029
Tbx6(T-box)/ESC-Tbx6-ChIP-Seq(GSE93524)/Homer	DAGGTGTBAA	1	-1.352	0.4767	765	0.1069	4186.8	0.1046
AT3G16280(AP2EREBP)/colamp-AT3G16280-DAP-Seq(GSE60143)/Homer	HCACCGACAHHDHHN	1	-1.351	0.4767	166	0.0232	883	0.022
HIF2a(bHLH)/785_O-HIF2a-ChIP-Seq(GSE34871)/Homer	GCACGTACCC	1	-1.349	0.4767	451	0.063	2449.6	0.0612
dHNF4(NR)/Fly-HNF4-ChIP-Seq(GSE73675)/Homer	GGTCCAAAGTCCAMT	1	-1.343	0.4786	20	0.0028	95.4	0.0024
At5g66730(C2H2)/colamp-At5g66730-DAP-Seq(GSE60143)/Homer	TTTGTCKTTTTK	1	-1.337	0.4803	160	0.0224	850.6	0.0212
bHLH10(bHLH)/colamp-bHLH10-DAP-Seq(GSE60143)/Homer	YACCGACA	1	-1.306	0.4945	139	0.0194	737.1	0.0184
p53(p53)/Saos-p53-ChIP-Seq(GSE15780)/Homer	RRCATGYCYRGRCATGYYYN	1	-1.294	0.4987	47	0.0066	239.7	0.006
p53(p53)/Saos-p53-ChIP-Seq/Homer	RRCATGYCYRGRCATGYYYN	1	-1.294	0.4987	47	0.0066	239.7	0.006
Gata1(Zf)/K562-GATA1-ChIP-Seq(GSE18829)/Homer	SAGATAAGRV	1	-1.28	0.505	393	0.0549	2135.3	0.0533
ZNF41(Zf)/HEK293-ZNF41.GFP-ChIP-Seq(GSE58341)/Homer	CCTCATGGTGYCYTWYTCCCTTGTG	1	-1.27	0.5091	13	0.0018	60	0.0015
Hoxd11(Homeobox)/ChickenMSG-Hoxd11.Flag-ChIP-Seq(GSE86088)/Homer	VGCCATAAAA	1	-1.257	0.5147	1981	0.2769	10966.3	0.2738
At3g60580(C2H2)/col-At3g60580-DAP-Seq(GSE60143)/Homer	WTTYTACT	1	-1.248	0.5186	3440	0.4808	19120.7	0.4775
MYB33(MYB)/col-MYB33-DAP-Seq(GSE60143)/Homer	DDTYNGTTAN	1	-1.239	0.5224	1302	0.182	7185.2	0.1794
ANAC087(NAC)/col-ANAC087-DAP-Seq(GSE60143)/Homer	WVCKTGHNNNWCAMG	1	-1.229	0.5263	162	0.0226	867.1	0.0217
MYB98(MYB)/col-MYB98-DAP-Seq(GSE60143)/Homer	NWDCCGTTAC	1	-1.229	0.5263	237	0.0331	1279	0.0319
AT5G66940(C2C2dof)/col-AT5G66940-DAP-Seq(GSE60143)/Homer	NNHACTTTWT	1	-1.221	0.5286	1597	0.2232	8831.9	0.2205
IDD2(C2H2)/colamp-IDD2-DAP-Seq(GSE60143)/Homer	HAVAAAAMGACAAAA	1	-1.213	0.5321	80	0.0112	420.5	0.0105
bHLH28(bHLH)/col-bHLH28-DAP-Seq(GSE60143)/Homer	NHHTGTACGGAH	1	-1.207	0.5346	212	0.0296	1143.2	0.0285
ZFP3(Zf)/HEK293-ZFP3.GFP-ChIP-Seq(GSE58341)/Homer	GGGTTTTGAAGGATGARTAGGAGTT	1	-1.202	0.5359	1	0.0001	2.3	0.0001
KANADI1(Myb)/Seedling-KAN1-ChIP-Seq(GSE48081)/Homer	ARGAATAWWN	1	-1.2	0.5363	788	0.1101	4332.1	0.1082
TATA-box/Drosophila-Promoters/Homer	CTATAAAAGCSV	1	-1.171	0.5512	45	0.0063	232.1	0.0058
ZNF7(Zf)/HepG2-ZNF7.Flag-ChIP-Seq(Encode)/Homer	CTGCCWVCTTTTRTA	1	-1.166	0.5529	368	0.0514	2007.4	0.0501
Hnf6b(Homeobox)/LNCaP-Hnf6b-ChIP-Seq(GSE106305)/Homer	TATTGAYY	1	-1.165	0.5529	500	0.0699	2738.7	0.0684
THRa(NR)/C17.2-THRa-ChIP-Seq(GSE38347)/Homer	GGTCANYTGAGGWCA	1	-1.164	0.5529	220	0.0308	1190.9	0.0297
HOXA1(Homeobox)/mES-Hoxa1-ChIP-Seq(SRP084292)/Homer	TGATKGATGR	1	-1.164	0.5529	152	0.0212	816	0.0204
ZNF16(Zf)/HEK293-ZNF16.GFP-ChIP-Seq(GSE58341)/Homer	MACCTTCYATGGCTCCCTAKTGCCY	1	-1.159	0.553	3	0.0004	11.5	0.0003
Hand2(bHLH)/Mesoderm-Hand2-ChIP-Seq(GSE61475)/Homer	TGACANARRCCAGRC	1	-1.155	0.5539	277	0.0387	1505.3	0.0376
ATHB20(Homeobox)/colamp-ATHB20-DAP-Seq(GSE60143)/Homer	CAATHATT	1	-1.151	0.5553	284	0.0397	1544.5	0.0386
HOXD13(Homeobox)/Chicken-Hoxd13-ChIP-Seq(GSE38910)/Homer	NCYAATAAAA	1	-1.143	0.5588	816	0.1141	4495.6	0.1123
REST-NRSF(Zf)/Jurkat-NRSF-ChIP-Seq/Homer	GGMGCTGTCCATGGTGCTGA	1	-1.136	0.5617	4	0.0006	16.4	0.0004
ANAC057(NAC)/colamp-ANAC057-DAP-Seq(GSE60143)/Homer	DVCKTGNNNNNCAMG	1	-1.128	0.5653	421	0.0588	2304.3	0.0575
IDD5(C2H2)/colamp-IDD5-DAP-Seq(GSE60143)/Homer	TTTTGTCTTTTTBTK	1	-1.124	0.5667	481	0.0672	2637.5	0.0659
PU.1(ETS)/ThioMac-PU.1-ChIP-Seq(GSE21512)/Homer	AGAGGAAGTG	1	-1.118	0.569	233	0.0326	1265.6	0.0316
At1g77640(AP2EREBP)/col-At1g77640-DAP-Seq(GSE60143)/Homer	TGTCGGTGGA	1	-1.115	0.57	101	0.0141	539.6	0.0135
EPR1(MYBrelated)/colamp-EPR1-DAP-Seq(GSE60143)/Homer	AAATATCT	1	-1.112	0.57	257	0.0359	1398.8	0.0349
LHY1(MYBrelated)/col-LHY1-DAP-Seq(GSE60143)/Homer	AAATATCT	1	-1.112	0.57	257	0.0359	1398.8	0.0349
At1g22810(AP2EREBP)/colamp-At1g22810-DAP-Seq(GSE60143)/Homer	BCACCGACANNN	1	-1.111	0.57	232	0.0324	1260.6	0.0315
Znf263(Zf)/K562-Znf263-ChIP-Seq(GSE31477)/Homer	CVGTSCTCCC	1	-1.111	0.57	1595	0.223	8839.9	0.2207
CBF3(AP2EREBP)/colamp-CBF3-DAP-Seq(GSE60143)/Homer	YNRCCGACATNN	1	-1.109	0.57	191	0.0267	1034.8	0.0258
DMRT6(DM)/Testis-DMRT6-ChIP-Seq(GSE60440)/Homer	YDGHTACAWTGTADC	1	-1.06	0.5961	85	0.0119	454.7	0.0114
ZNF652/HepG2-ZNF652.Flag-ChIP-Seq(Encode)/Homer	TTAACCCTTTVNKKN	1	-1.058	0.5961	161	0.0225	872.8	0.0218
Unknown(Homeobox)/Limb-p300-ChIP-Seq/Homer	SSCMATWAAA	1	-1.056	0.5961	522	0.073	2872.4	0.0717
Zic(Zf)/Cerebellum-ZIC1.2-ChIP-Seq(GSE60731)/Homer	CCTGCTGAGH	1	-1.04	0.6045	807	0.1128	4459.1	0.1114
AGL15(MADS)/col-AGL15-DAP-Seq(GSE60143)/Homer	TTTCCHWATWDGGAA	1	-1.021	0.6154	73	0.0102	390.2	0.0097
ZNF341(Zf)/EBV-ZNF341-ChIP-Seq(GSE113194)/Homer	GGAACAGCCG	1	-1.018	0.6162	637	0.089	3516.1	0.0878
AGL63(MADS)/col-AGL63-DAP-Seq(GSE60143)/Homer	TTCCAAWWWTGG	1	-1.009	0.6204	480	0.0671	2644.2	0.066
PCF/Arabidopsis-Promoters/Homer	NNWWWTGGGCYTDDN	1	-0.9984	0.6261	109	0.0152	589.7	0.0147
EGL-5(Homeobox)/cElegans-L3-EGL5-ChIP-Seq(modEncode)/Homer	ATTTAATGGG	1	-0.9905	0.6301	1037	0.145	5748.7	0.1436
GATA3(Zf)/iTreg-Gata3-ChIP-Seq(GSE20898)/Homer	AGATAASR	1	-0.9846	0.6327	971	0.1357	5381.5	0.1344
LMI1(HB)/colamp-LMI1-DAP-Seq(GSE60143)/Homer	AATTATTG	1	-0.9839	0.6327	514	0.0718	2836.6	0.0708
RAR:RXR(NR),DR0/ES-RAR-ChIP-Seq(GSE56893)/Homer	AGGTCAAGGTCA	1	-0.9769	0.6354	44	0.0062	233.6	0.0058
AT4G00250(GeBP)/col-AT4G00250-DAP-Seq(GSE60143)/Homer	WDTGGATAAKRT	1	-0.9588	0.646	303	0.0424	1666.9	0.0416
SPCH(bHLH)/Seedling-SPCH-ChIP-Seq(GSE57497)/Homer	WNBCACGTGA	1	-0.9514	0.6497	739	0.1033	4093.4	0.1022
bHLH80(bHLH)/col-bHLH80-DAP-Seq(GSE60143)/Homer	NNNNDCAASTTGHNN	1	-0.9444	0.6532	479	0.067	2646.3	0.0661
ERF38(AP2EREBP)/col-ERF38-DAP-Seq(GSE60143)/Homer	CACCGACA	1	-0.938	0.6563	227	0.0317	1246.2	0.0311
RAP21(AP2EREBP)/colamp-RAP21-DAP-Seq(GSE60143)/Homer	BCACCGACAHNN	1	-0.926	0.6631	82	0.0115	444.4	0.0111
bHLH122(bHLH)/col100-bHLH122-DAP-Seq(GSE60143)/Homer	NDDCAASTTGHHNWW	1	-0.926	0.6631	415	0.058	2292.3	0.0572
AT3G60490(AP2EREBP)/colamp-AT3G60490-DAP-Seq(GSE60143)/Homer	NNRCCGACANNNNNN	1	-0.9136	0.6691	128	0.0179	699.1	0.0175
DDF2(AP2EREBP)/col-DDF2-DAP-Seq(GSE60143)/Homer	GATGTCGRCR	1	-0.9071	0.6724	15	0.0021	77.8	0.0019
Pax7(Paired,Homeobox)/Myoblast-Pax7-ChIP-Seq(GSE25064)/Homer	TAATCAATTA	1	-0.8991	0.6766	64	0.0089	346.8	0.0087
THRb(NR)/HepG2-THRb.Flag-ChIP-Seq(Encode)/Homer	GGTCACCTGAGGTCA	1	-0.8925	0.68	343	0.0479	1895.8	0.0473
LBD2(LOBAS2)/colamp-LBD2-DAP-Seq(GSE60143)/Homer	TCCGAWTTTTTCGGN	1	-0.892	0.68	173	0.0242	950.9	0.0237
Oct4:Sox17(POU,Homeobox,HMG)/F9-Sox17-ChIP-Seq(GSE44553)/Homer	CCATTGTATGCAAAT	1	-0.8883	0.6806	84	0.0117	457	0.0114
Replumless(BLH)/Arabidopsis-RPL.GFP-ChIP-Seq(GSE78727)/Homer	HGTCWHATCA	1	-0.8832	0.683	621	0.0868	3445.8	0.086
HIF-1b(HLH)/T47D-HIF1b-ChIP-Seq(GSE59937)/Homer	RTACGTGC	1	-0.8796	0.6843	1277	0.1785	7107.4	0.1775
GLIS3(Zf)/Thyroid-Glis3.GFP-ChIP-Seq(GSE103297)/Homer	CTCCCTGGGAGGCCN	1	-0.8781	0.6843	994	0.1389	5527.1	0.138
Dorsal(RHD)/Embryo-dl-ChIP-Seq(GSE65441)/Homer	GGGAAAAMCCCG	1	-0.8712	0.6878	143	0.02	785.5	0.0196
REB1/SacCer-Promoters/Homer	KCCGGGTAAYRR	1	-0.8703	0.6878	110	0.0154	602.8	0.0151
NFAT:AP1(RHD,bZIP)/Jurkat-NFATC1-ChIP-Seq(Jolma_et_al.)/Homer	SARTGGAAAAWRTGAGTCAB	1	-0.8696	0.6878	84	0.0117	458.2	0.0114
AGL16(MADS)/col-AGL16-DAP-Seq(GSE60143)/Homer	TWCCHWATWDGGAAA	1	-0.8683	0.6878	42	0.0059	226.2	0.0056
MYB55(MYB)/colamp-MYB55-DAP-Seq(GSE60143)/Homer	YACCWAMC	1	-0.865	0.6878	620	0.0867	3442	0.086
At1g49010(MYBrelated)/col-At1g49010-DAP-Seq(GSE60143)/Homer	RGATAASNTT	1	-0.8567	0.6923	1179	0.1648	6564.4	0.1639
TAGL1(MADS)/Tomato-TAGL1-ChIP-Seq(GSE116581)/Homer	CCAAAAATRG	1	-0.8523	0.6942	691	0.0966	3840.4	0.0959
p63(p53)/Keratinocyte-p63-ChIP-Seq(GSE17611)/Homer	NNDRCATGYCYNRRCATGYH	1	-0.8239	0.713	213	0.0298	1178.9	0.0294
p73(p53)/Trachea-p73-ChIP-Seq(PRJNA310161)/Homer	NRRRCAWGTCCDGRCATGYY	1	-0.8178	0.7162	23	0.0032	123.7	0.0031
Twist(bHLH)/HMLE-TWIST1-ChIP-Seq(Chang_et_al)/Homer	VCAKCTGGNNNCCAGMTGBN	1	-0.8134	0.7182	100	0.014	550.8	0.0138
AT1G72740(MYBrelated)/colamp-AT1G72740-DAP-Seq(GSE60143)/Homer	NNWWAMCCTAAHWNN	1	-0.8119	0.7182	581	0.0812	3232.2	0.0807
ZNF768(Zf)/Rajj-ZNF768-ChIP-Seq(GSE111879)/Homer	RHHCAGAGAGGB	1	-0.7975	0.7274	18	0.0025	96.1	0.0024
Unknown-ESC-element(?)/mES-Nanog-ChIP-Seq(GSE11724)/Homer	CACAGCAGGGGG	1	-0.7943	0.7286	527	0.0737	2933.1	0.0732
NTM1(NAC)/col-NTM1-DAP-Seq(GSE60143)/Homer	ACTTRTARAASAAGT	1	-0.7836	0.7352	262	0.0366	1455.4	0.0363
HOXA9(Homeobox)/HSC-Hoxa9-ChIP-Seq(GSE33509)/Homer	GGCCATAAATCA	1	-0.7831	0.7352	485	0.0678	2700	0.0674
GT2(Trihelix)/colamp-GT2-DAP-Seq(GSE60143)/Homer	AMGGTAAAWWWN	1	-0.767	0.7451	826	0.1155	4608.9	0.1151
MafF(bZIP)/HepG2-MafF-ChIP-Seq(GSE31477)/Homer	HWWGTCAGCAWWTTT	1	-0.7659	0.7451	197	0.0275	1094.8	0.0273
BMAL1(bHLH)/Liver-Bmal1-ChIP-Seq(GSE39860)/Homer	GNCACGTG	1	-0.7643	0.7451	1209	0.169	6750.7	0.1686
Gata4(Zf)/Heart-Gata4-ChIP-Seq(GSE35151)/Homer	NBWGATAAGR	1	-0.7581	0.7482	676	0.0945	3771.9	0.0942
Tbx20(T-box)/Heart-Tbx20-ChIP-Seq(GSE29636)/Homer	GGTGYTGACAGS	1	-0.7577	0.7482	194	0.0271	1078.3	0.0269
MYB3R4(MYB)/col-MYB3R4-DAP-Seq(GSE60143)/Homer	AWWTAACCGTTR	1	-0.7504	0.7516	100	0.014	554.2	0.0138
MYB107(MYB)/col-MYB107-DAP-Seq(GSE60143)/Homer	RGTWGGTRRR	1	-0.7413	0.7572	852	0.1191	4758.6	0.1188
Gata2(Zf)/K562-GATA2-ChIP-Seq(GSE18829)/Homer	BBCTTATCTS	1	-0.7318	0.7633	434	0.0607	2422.2	0.0605
At2g44940(AP2EREBP)/colamp-At2g44940-DAP-Seq(GSE60143)/Homer	NYACCGACAHNNNNN	1	-0.7265	0.7661	99	0.0138	550.2	0.0137
Unknown4/Drosophila-Promoters/Homer	AAAAATACCRMA	1	-0.7213	0.7689	95	0.0133	529	0.0132
MYB3(MYB)/Arabidopsis-MYB3-ChIP-Seq(GSE80564)/Homer	GKTAGGTRGG	1	-0.7166	0.7713	930	0.13	5199.3	0.1298
HAT2(Homeobox)/colamp-HAT2-DAP-Seq(GSE60143)/Homer	CYAATSATTR	1	-0.714	0.7721	477	0.0667	2665.9	0.0666
PLT1(AP2EREBP)/colamp-PLT1-DAP-Seq(GSE60143)/Homer	GCACGAWTYCCGAGG	1	-0.7113	0.773	43	0.006	238.4	0.006
GATA15(C2C2gata)/col-GATA15-DAP-Seq(GSE60143)/Homer	KATGATCA	1	-0.7053	0.7764	829	0.1159	4636.2	0.1158
At1g19000(MYBrelated)/colamp-At1g19000-DAP-Seq(GSE60143)/Homer	WWTGGATAADDT	1	-0.699	0.7802	475	0.0664	2656.2	0.0663
CRC(C2C2YABBY)/col-CRC-DAP-Seq(GSE60143)/Homer	TWATSATA	1	-0.6945	0.7824	705	0.0985	3944.6	0.0985
DEL1(E2FDP)/colamp-DEL1-DAP-Seq(GSE60143)/Homer	TTCCCGCCAA	1	-0.6721	0.7989	1	0.0001	4.6	0.0001
LHY(Myb)/Seedling-LHY-ChIP-Seq(GSE52175)/Homer	ADAAATATCT	1	-0.6675	0.8014	612	0.0855	3428.1	0.0856
MYB56(MYB)/colamp-MYB56-DAP-Seq(GSE60143)/Homer	HTAACGRMHY	1	-0.6626	0.804	584	0.0816	3272.3	0.0817
VND3(NAC)/colamp-VND3-DAP-Seq(GSE60143)/Homer	TRCTTGWDNHWCAAG	1	-0.6582	0.8063	367	0.0513	2058	0.0514
TOD6?/SacCer-Promoters/Homer	GCGATGAGMT	1	-0.6582	0.8063	129	0.018	723.1	0.0181
ATHB5(HB)/colamp-ATHB5-DAP-Seq(GSE60143)/Homer	AATGATTG	1	-0.6535	0.8076	613	0.0857	3436	0.0858
AT1G77200(AP2EREBP)/colamp-AT1G77200-DAP-Seq(GSE60143)/Homer	ACCGACAHWD	1	-0.653	0.8076	341	0.0477	1912.2	0.0477
EIL4(EIL)/Tomato-EIL4-ChIP-Seq(GSE116581)/Homer	GATTCAWTGAAT	1	-0.6507	0.8076	53	0.0074	297.9	0.0074
Tcf3(HMG)/mES-Tcf3-ChIP-Seq(GSE11724)/Homer	ASWTCAAAGG	1	-0.6448	0.8109	155	0.0217	870.4	0.0217
CUC3(NAC)/col-CUC3-DAP-Seq(GSE60143)/Homer	TRCKTGWNNNACAMG	1	-0.6412	0.8126	179	0.025	1005.5	0.0251
bHLH130(bHLH)/col-bHLH130-DAP-Seq(GSE60143)/Homer	GCAACTTG	1	-0.6409	0.8126	340	0.0475	1909	0.0477
JKD(C2H2)/col-JKD-DAP-Seq(GSE60143)/Homer	TTTTGTCGTTTT	1	-0.6378	0.8129	110	0.0154	618.4	0.0154
ATHB21(HB)/colamp-ATHB21-DAP-Seq(GSE60143)/Homer	YCAATWAT	1	-0.6296	0.8183	285	0.0398	1601.1	0.04
TCFL2(HMG)/K562-TCF7L2-ChIP-Seq(GSE29196)/Homer	ACWTCAAAGG	1	-0.6294	0.8183	48	0.0067	270.6	0.0068
PSE(SNAPc)/K562-mStart-Seq/Homer	WAVTCACCMTAASYDAAAAG	1	-0.6229	0.8213	282	0.0394	1585.8	0.0396
AT4G27900(C2C2COlike)/col-AT4G27900-DAP-Seq(GSE60143)/Homer	TCTCVACCGTTSATT	1	-0.6081	0.8323	3	0.0004	16.1	0.0004
Cux2(Homeobox)/Liver-Cux2-ChIP-Seq(GSE35985)/Homer	HNRAATCAAT	1	-0.598	0.8394	251	0.0351	1414.2	0.0353
ATY13(MYB)/col-ATY13-DAP-Seq(GSE60143)/Homer	YYYAACYRHH	1	-0.5883	0.8464	2061	0.2881	11564.3	0.2888
PQM-1(?)/cElegans-L3-ChIP-Seq(modEncode)/Homer	ACTGATAAGA	1	-0.5875	0.8464	228	0.0319	1286.9	0.0321
SPL13(SBP)/col-SPL13-DAP-Seq(GSE60143)/Homer	WAHTGTACGGAH	1	-0.5874	0.8464	77	0.0108	436.7	0.0109
ANAC094(NAC)/col-ANAC094-DAP-Seq(GSE60143)/Homer	DVCGTRNNNNNYACG	1	-0.5746	0.8542	264	0.0369	1490.7	0.0372
At4g32800(AP2EREBP)/colamp-At4g32800-DAP-Seq(GSE60143)/Homer	DYCACCGACAHWWWH	1	-0.573	0.8542	54	0.0075	307.9	0.0077
AT5G61620(MYBrelated)/colamp-AT5G61620-DAP-Seq(GSE60143)/Homer	CTTATCCA	1	-0.5712	0.8545	842	0.1177	4736.3	0.1183
Bcl6(Zf)/Liver-Bcl6-ChIP-Seq(GSE31578)/Homer	NNNCTTTCCAGGAAA	1	-0.5497	0.8718	751	0.105	4230.2	0.1056
WRKY11(WRKY)/col-WRKY11-DAP-Seq(GSE60143)/Homer	SCGTTGACTTTN	1	-0.5493	0.8718	43	0.006	246.5	0.0062
ANAC092(NAC)/colamp-ANAC092-DAP-Seq(GSE60143)/Homer	WRCKTGWNNNWCAMG	1	-0.5397	0.8779	211	0.0295	1196.7	0.0299
bZIP42(bZIP)/colamp-bZIP42-DAP-Seq(GSE60143)/Homer	GCCACGTCAGCA	1	-0.537	0.879	2	0.0003	11.7	0.0003
CUC2(NAC)/colamp-CUC2-DAP-Seq(GSE60143)/Homer	TRCKTGTNNNWCAMG	1	-0.5368	0.879	176	0.0246	999.7	0.025
Hoxb4(Homeobox)/ES-Hoxb4-ChIP-Seq(GSE34014)/Homer	TGATTRATGGCY	1	-0.5287	0.8836	116	0.0162	661.7	0.0165
ATHB53(HB)/col-ATHB53-DAP-Seq(GSE60143)/Homer	CAATAATT	1	-0.5273	0.8836	338	0.0472	1913.8	0.0478
FXR(NR),IR1/Liver-FXR-ChIP-Seq(Chong_et_al.)/Homer	AGGTCANTGACCTB	1	-0.5259	0.8836	199	0.0278	1130.2	0.0282
At4g16750(AP2EREBP)/col-At4g16750-DAP-Seq(GSE60143)/Homer	HACCGACAHA	1	-0.5202	0.8872	341	0.0477	1931.5	0.0482
AT1G01250(AP2EREBP)/col-AT1G01250-DAP-Seq(GSE60143)/Homer	YCACCGACAHTW	1	-0.519	0.8872	42	0.0059	242.3	0.0061
BPC1(BBRBPC)/colamp-BPC1-DAP-Seq(GSE60143)/Homer	GARGAGAGAGAA	1	-0.5167	0.8877	318	0.0445	1802.2	0.045
Nkx2.2(Homeobox)/NPC-Nkx2.2-ChIP-Seq(GSE61673)/Homer	BTBRAGTGSN	1	-0.5163	0.8877	1193	0.1668	6719.2	0.1678
Bcl11a(Zf)/HSPC-BCL11A-ChIP-Seq(GSE104676)/Homer	TYTGACCASWRG	1	-0.5051	0.8954	372	0.052	2108.5	0.0527
FUS3(ABI3VP1)/col-FUS3-DAP-Seq(GSE60143)/Homer	DNNWTNTGCATGKNN	1	-0.5047	0.8954	743	0.1039	4195.5	0.1048
RARa(NR)/K562-RARa-ChIP-Seq(Encode)/Homer	TTGAMCTTTG	1	-0.5034	0.8954	1539	0.2151	8664.5	0.2164
WRKY3(WRKY)/col-WRKY3-DAP-Seq(GSE60143)/Homer	NCKTTGACYDDN	1	-0.4908	0.9043	251	0.0351	1428.4	0.0357
M1BP(Zf)/S2R+-M1BP-ChIP-Seq(GSE49842)/Homer	CAGTGTGACCGT	1	-0.4866	0.9054	119	0.0166	682.5	0.017
At2g03500(G2like)/col-At2g03500-DAP-Seq(GSE60143)/Homer	WWAGAATATTCT	1	-0.4866	0.9054	119	0.0166	682	0.017
ARF16(ARF)/col-ARF16-DAP-Seq(GSE60143)/Homer	ATTTTACGAT	1	-0.4861	0.9054	110	0.0154	631	0.0158
MYB62(MYB)/colamp-MYB62-DAP-Seq(GSE60143)/Homer	NTACCTAACT	1	-0.4853	0.9054	813	0.1136	4593.4	0.1147
MYB116(MYB)/colamp-MYB116-DAP-Seq(GSE60143)/Homer	AGTTAGGCAN	1	-0.4818	0.9058	424	0.0593	2405.9	0.0601
ATHB13(Homeobox)/col-ATHB13-DAP-Seq(GSE60143)/Homer	CAATAATT	1	-0.4806	0.9058	779	0.1089	4403.7	0.11
HOXB13(Homeobox)/ProstateTumor-HOXB13-ChIP-Seq(GSE56288)/Homer	TTTTATKRGG	1	-0.4796	0.9058	814	0.1138	4600.8	0.1149
SPL3(SBP)/colamp-SPL3-DAP-Seq(GSE60143)/Homer	WDTTGTACGGAH	1	-0.4781	0.9058	28	0.0039	164.9	0.0041
IDD4(C2H2)/col-IDD4-DAP-Seq(GSE60143)/Homer	TTTGTCTTTWTB	1	-0.4747	0.907	577	0.0807	3268.6	0.0816
GATA(Zf),IR3/iTreg-Gata3-ChIP-Seq(GSE20898)/Homer	NNNNNBAGATAWYATCTVHN	1	-0.4706	0.9094	73	0.0102	422.2	0.0105
WRKY14(WRKY)/colamp-WRKY14-DAP-Seq(GSE60143)/Homer	NCGTTGACTTTN	1	-0.4679	0.9105	185	0.0259	1058	0.0264
ATHB18(Homeobox)/colamp-ATHB18-DAP-Seq(GSE60143)/Homer	YCAATSATTG	1	-0.4671	0.9105	100	0.014	576.5	0.0144
CBF4(AP2EREBP)/colamp-CBF4-DAP-Seq(GSE60143)/Homer	NRCCGACDWNNNNNN	1	-0.4544	0.9203	272	0.038	1552.3	0.0388
Tcf4(HMG)/Hct116-Tcf4-ChIP-Seq(SRA012054)/Homer	ASATCAAAGGVA	1	-0.4526	0.9205	267	0.0373	1524.2	0.0381
AT1G76880(Trihelix)/col-AT1G76880-DAP-Seq(GSE60143)/Homer	ACGGTAAAAW	1	-0.4497	0.9219	248	0.0347	1417.6	0.0354
HNF6(Homeobox)/Liver-Hnf6-ChIP-Seq(ERP000394)/Homer	NTATYGATCH	1	-0.4475	0.9227	301	0.0421	1717.3	0.0429
ANAC083(NAC)/col-ANAC083-DAP-Seq(GSE60143)/Homer	CKTRWNNNWYAMGTA	1	-0.4438	0.9247	402	0.0562	2288.6	0.0572
ZBTB12(Zf)/HEK293-ZBTB12.GFP-ChIP-Seq(GSE58341)/Homer	NGNTCTAGAACCNGV	1	-0.4421	0.925	124	0.0173	715.9	0.0179
Unknown2/Drosophila-Promoters/Homer	CATCMCTA	1	-0.4337	0.9314	1024	0.1431	5793.7	0.1447
Pax7(Paired,Homeobox),longest/Myoblast-Pax7-ChIP-Seq(GSE25064)/Homer	NTAATTDGCYAATTANNWWD	1	-0.4265	0.9368	13	0.0018	79.1	0.002
AT1G44830(AP2EREBP)/col-AT1G44830-DAP-Seq(GSE60143)/Homer	NCCACCGACA	1	-0.4219	0.9398	182	0.0254	1047.4	0.0262
RKD2(RWPRK)/colamp-RKD2-DAP-Seq(GSE60143)/Homer	GACKTTTCRDCTTCC	1	-0.4184	0.9417	376	0.0526	2146.5	0.0536
At5g47390(MYBrelated)/col-At5g47390-DAP-Seq(GSE60143)/Homer	CTTATCCA	1	-0.4183	0.9417	724	0.1012	4109.9	0.1026
AT1G69570(C2C2dof)/col-AT1G69570-DAP-Seq(GSE60143)/Homer	WAAAAGTGHH	1	-0.4173	0.9417	879	0.1229	4982.4	0.1244
At5g29000(G2like)/col-At5g29000-DAP-Seq(GSE60143)/Homer	RGAATATTCYHH	1	-0.4161	0.9417	140	0.0196	809.9	0.0202
ZML2(C2C2gata)/col-ZML2-DAP-Seq(GSE60143)/Homer	CATCATCATC	1	-0.4117	0.9427	105	0.0147	610.8	0.0153
MYB92(MYB)/colamp-MYB92-DAP-Seq(GSE60143)/Homer	GGTAGGTR	1	-0.405	0.9477	523	0.0731	2979.2	0.0744
SEP3(MADS)/Arabidoposis-Flower-Sep3-ChIP-Seq/Homer	CCAAAAAGGG	1	-0.4006	0.9505	805	0.1125	4570.9	0.1141
ZIM(C2C2gata)/col-ZIM-DAP-Seq(GSE60143)/Homer	ATCSRACGGTYRAGA	1	-0.394	0.9555	2	0.0003	13.5	0.0003
DAG2(C2C2dof)/col-DAG2-DAP-Seq(GSE60143)/Homer	WWTTHACTTTTT	1	-0.3894	0.9586	1215	0.1698	6881.5	0.1718
DMRT1(DM)/Testis-DMRT1-ChIP-Seq(GSE64892)/Homer	TWGHWACAWTGTWDC	1	-0.3826	0.9638	102	0.0143	596.4	0.0149
CUC1(NAC)/col-CUC1-DAP-Seq(GSE60143)/Homer	TACTTGTNNNACAAG	1	-0.3771	0.9676	212	0.0296	1224.3	0.0306
Unknown1(NR/Ini-like)/Drosophila-Promoters/Homer	MYGGTCACACTG	1	-0.3767	0.9676	97	0.0136	568.1	0.0142
ZNF382(Zf)/HEK293-ZNF382.GFP-ChIP-Seq(GSE58341)/Homer	GNCTGTASTRNTGBCTCHTT	1	-0.3735	0.9685	16	0.0022	99.2	0.0025
AT1G24250(Orphan)/col-AT1G24250-DAP-Seq(GSE60143)/Homer	KTDGTTGGTDGTTGG	1	-0.3706	0.97	146	0.0204	849.2	0.0212
MYB51(MYB)/col-MYB51-DAP-Seq(GSE60143)/Homer	GGTAGGTG	1	-0.3701	0.97	466	0.0651	2665.4	0.0666
ANAC070(NAC)/colamp-ANAC070-DAP-Seq(GSE60143)/Homer	CTTRHDNHNBAAGHW	1	-0.3692	0.97	652	0.0911	3716.7	0.0928
GATA14(C2C2gata)/col-GATA14-DAP-Seq(GSE60143)/Homer	AYCAGATCTG	1	-0.3667	0.97	398	0.0556	2281	0.057
ANAC016(NAC)/col-ANAC016-DAP-Seq(GSE60143)/Homer	WNCTTGNNNNNCAMG	1	-0.3665	0.97	451	0.063	2581.9	0.0645
NPAS2(bHLH)/Liver-NPAS2-ChIP-Seq(GSE39860)/Homer	KCCACGTGAC	1	-0.3616	0.9719	700	0.0978	3989.2	0.0996
WRKY20(WRKY)/col-WRKY20-DAP-Seq(GSE60143)/Homer	CKTTGACYWD	1	-0.3613	0.9719	305	0.0426	1755.4	0.0438
MYB58(MYB)/colamp-MYB58-DAP-Seq(GSE60143)/Homer	YYYACCWACC	1	-0.361	0.9719	510	0.0713	2916.4	0.0728
Srebp1a(bHLH)/HepG2-Srebp1a-ChIP-Seq(GSE31477)/Homer	RTCACSCCAY	1	-0.3587	0.9719	97	0.0136	570.2	0.0142
MYB44(MYB)/colamp-MYB44-DAP-Seq(GSE60143)/Homer	CVGTTWWKTCNGTTA	1	-0.3472	0.9805	44	0.0062	265.6	0.0066
WRKY6(WRKY)/colamp-WRKY6-DAP-Seq(GSE60143)/Homer	NCGTTGACTWWD	1	-0.3441	0.9822	328	0.0458	1889.6	0.0472
ZNF519(Zf)/HEK293-ZNF519.GFP-ChIP-Seq(GSE58341)/Homer	GAGSCCGAGC	1	-0.3398	0.9852	147	0.0205	859.2	0.0215
Tbx21(T-box)/GM12878-TBX21-ChIP-Seq(Encode)/Homer	AGGTGTGAAA	1	-0.3348	0.9887	628	0.0878	3590.6	0.0897
PAX5(Paired,Homeobox),condensed/GM12878-PAX5-ChIP-Seq(GSE32465)/Homer	GTCACGCTCSCTGM	1	-0.3336	0.9887	61	0.0085	365.2	0.0091
HAT5(Homeobox)/colamp-HAT5-DAP-Seq(GSE60143)/Homer	DCAATWATTG	1	-0.3317	0.9891	85	0.0119	504.2	0.0126
MYB30(MYB)/colamp-MYB30-DAP-Seq(GSE60143)/Homer	AGGTAGTTGG	1	-0.3316	0.9891	529	0.0739	3031.4	0.0757
Knotted(Homeobox)/Corn-KN1-ChIP-Seq(GSE39161)/Homer	GAYGNGACRGGN	1	-0.3302	0.9891	878	0.1227	5004	0.125
CDM1(C3H)/colamp-CDM1-DAP-Seq(GSE60143)/Homer	CCGAWAWTWTCGGAN	1	-0.3285	0.9891	53	0.0074	319.2	0.008
MYB41(MYB)/col-MYB41-DAP-Seq(GSE60143)/Homer	BYTYACCTAA	1	-0.3275	0.9891	189	0.0264	1101.4	0.0275
CTCF-SatelliteElement(Zf?)/CD4+-CTCF-ChIP-Seq(Barski_et_al.)/Homer	TGCAGTTCCMVNWRTGGCCA	1	-0.3218	0.9921	9	0.0013	59.8	0.0015
ANAC020(NAC)/col-ANAC020-DAP-Seq(GSE60143)/Homer	DVCKTGHNNNDCAAG	1	-0.3162	0.9963	328	0.0458	1895.3	0.0473
HSFA6A(HSF)/col-HSFA6A-DAP-Seq(GSE60143)/Homer	RGAAGNTTCTAGAAN	1	-0.3109	1	7	0.001	47.4	0.0012
ANAC045(NAC)/col-ANAC045-DAP-Seq(GSE60143)/Homer	DNCKTVNNNNNNAMG	1	-0.3048	1	1281	0.1791	7284	0.1819
Mouse_Recombination_Hotspot(Zf)/Testis-DMC1-ChIP-Seq(GSE24438)/Homer	ACTYKNATTCGTGNTACTTC	1	-0.304	1	32	0.0045	198.8	0.005
ANAC017(NAC)/colamp-ANAC017-DAP-Seq(GSE60143)/Homer	TMCTTGNNNNNCAAG	1	-0.2953	1	54	0.0075	328.1	0.0082
NAC2(NAC)/colamp-NAC2-DAP-Seq(GSE60143)/Homer	TDCTTGNNNNNCAAG	1	-0.2945	1	344	0.0481	1991.6	0.0497
ANAC050(NAC)/colamp-ANAC050-DAP-Seq(GSE60143)/Homer	WNCTTGNNNNNCAAG	1	-0.2893	1	289	0.0404	1679.5	0.0419
GATA20(C2C2gata)/colamp-GATA20-DAP-Seq(GSE60143)/Homer	TNGATCNDNM	1	-0.2793	1	1267	0.1771	7216.2	0.1802
NF1:FOXA1(CTF,Forkhead)/LNCAP-FOXA1-ChIP-Seq(GSE27824)/Homer	WNTGTTTRYTTTGGCA	1	-0.2773	1	34	0.0048	212.8	0.0053
MYB67(MYB)/col-MYB67-DAP-Seq(GSE60143)/Homer	YYYACCTAAC	1	-0.2766	1	522	0.073	3007.3	0.0751
AP-2alpha(AP2)/Hela-AP2alpha-ChIP-Seq(GSE31477)/Homer	ATGCCCTGAGGC	1	-0.2749	1	548	0.0766	3155.8	0.0788
ANAC013(NAC)/col-ANAC013-DAP-Seq(GSE60143)/Homer	CTTGNNNNNCAAGNA	1	-0.2749	1	220	0.0308	1288.7	0.0322
CHR(?)/Hela-CellCycle-Expression/Homer	SRGTTTCAAA	1	-0.2735	1	374	0.0523	2167.7	0.0541
MYB57(MYB)/col-MYB57-DAP-Seq(GSE60143)/Homer	TTACCTAACT	1	-0.2666	1	255	0.0356	1490.5	0.0372
WRKY47(WRKY)/colamp-WRKY47-DAP-Seq(GSE60143)/Homer	WAAGTCAACGBT	1	-0.2633	1	82	0.0115	495.1	0.0124
VND6(NAC)/col-VND6-DAP-Seq(GSE60143)/Homer	DCTTNHTTTTYAMGY	1	-0.2558	1	637	0.089	3666.2	0.0916
WRKY71(WRKY)/col-WRKY71-DAP-Seq(GSE60143)/Homer	CKTTGACYWW	1	-0.2547	1	293	0.041	1710.2	0.0427
AT2G28920(ND)/col-AT2G28920-DAP-Seq(GSE60143)/Homer	WAGATATTTWTW	1	-0.2541	1	167	0.0233	988.2	0.0247
LIN-15B(Zf)/cElegans-L3-LIN15B-ChIP-Seq(modEncode)/Homer	CARTGGAGCGCRYTTGCATT	1	-0.2517	1	3	0.0004	23.2	0.0006
MYB96(MYB)/colamp-MYB96-DAP-Seq(GSE60143)/Homer	WGGTRGTTGG	1	-0.2514	1	407	0.0569	2361.5	0.059
WRKY46(WRKY)/colamp-WRKY46-DAP-Seq(GSE60143)/Homer	AAAGTCAACGSN	1	-0.2503	1	18	0.0025	118.5	0.003
Unknown4/Arabidopsis-Promoters/Homer	CKTCKTCTTY	1	-0.2421	1	597	0.0834	3444.2	0.086
WRKY31(WRKY)/colamp-WRKY31-DAP-Seq(GSE60143)/Homer	NCGTTGACTWWK	1	-0.2384	1	250	0.0349	1468.5	0.0367
VND1(NAC)/col-VND1-DAP-Seq(GSE60143)/Homer	CTTRWDNHWYAAGYW	1	-0.2341	1	421	0.0588	2446.3	0.0611
MYB17(MYB)/colamp-MYB17-DAP-Seq(GSE60143)/Homer	GGTAGGTGRG	1	-0.234	1	239	0.0334	1406.2	0.0351
JGL(C2H2)/col-JGL-DAP-Seq(GSE60143)/Homer	ACYTTCAGTT	1	-0.2318	1	1096	0.1532	6273.3	0.1567
WRKY26(WRKY)/colamp-WRKY26-DAP-Seq(GSE60143)/Homer	CGTTGACTWDKN	1	-0.2306	1	195	0.0273	1154.3	0.0288
Zfp57(Zf)/H1-ZFP57.HA-ChIP-Seq(GSE115387)/Homer	NANTGCSGCA	1	-0.2284	1	380	0.0531	2214.2	0.0553
ELT-3(Gata)/cElegans-L1-ELT3-ChIP-Seq(modEncode)/Homer	AWTGATAAGA	1	-0.2261	1	231	0.0323	1362.5	0.034
Tcf7(HMG)/GM12878-TCF7-ChIP-Seq(Encode)/Homer	CTTTGATGTGSB	1	-0.226	1	191	0.0267	1132.4	0.0283
HSFC1(HSF)/col-HSFC1-DAP-Seq(GSE60143)/Homer	HTTCTAGAADCTTCT	1	-0.2254	1	62	0.0087	383.3	0.0096
MYB3R1(MYB)/col-MYB3R1-DAP-Seq(GSE60143)/Homer	WWDTDACCGTTR	1	-0.225	1	175	0.0245	1040.3	0.026
GATA6(C2C2gata)/col200-GATA6-DAP-Seq(GSE60143)/Homer	TAGATCTARAHH	1	-0.2237	1	64	0.0089	396	0.0099
DUX(Homeobox)/C2C12-Dux-ChIP-Seq(GSE87279)/Homer	BCWGATTCAATCAAN	1	-0.2235	1	1	0.0001	9.8	0.0002
ZNF136(Zf)/HEK293-ZNF136.GFP-ChIP-Seq(GSE58341)/Homer	YTKGATAHAGTATTCTWGGTNGGCA	1	-0.223	1	31	0.0043	199.7	0.005
MYB70(MYB)/col-MYB70-DAP-Seq(GSE60143)/Homer	WTAACNGTTA	1	-0.2203	1	1152	0.161	6595.3	0.1647
Zfp809(Zf)/ES-Zfp809-ChIP-Seq(GSE70799)/Homer	GGGGCTYGKCTGGGA	1	-0.2186	1	159	0.0222	949.1	0.0237
WRKY22(WRKY)/colamp-WRKY22-DAP-Seq(GSE60143)/Homer	WWAAAGTCAACK	1	-0.2159	1	241	0.0337	1422.3	0.0355
AtIDD11(C2H2)/colamp-AtIDD11-DAP-Seq(GSE60143)/Homer	TTTGTCGTTT	1	-0.2139	1	211	0.0295	1250.5	0.0312
ANAC071(NAC)/col-ANAC071-DAP-Seq(GSE60143)/Homer	DNCKTNDNNNHNAAG	1	-0.2134	1	457	0.0639	2658.5	0.0664
ANAC028(NAC)/col-ANAC028-DAP-Seq(GSE60143)/Homer	WRCTTGNNNNNCAAG	1	-0.2107	1	368	0.0514	2151.6	0.0537
At1g14580(C2H2)/colamp-At1g14580-DAP-Seq(GSE60143)/Homer	CASAAAAMGACAAAA	1	-0.2085	1	114	0.0159	690.9	0.0173
AT3G42860(zfGRF)/col-AT3G42860-DAP-Seq(GSE60143)/Homer	CGTTGACTTN	1	-0.207	1	84	0.0117	515.4	0.0129
VND4(NAC)/colamp-VND4-DAP-Seq(GSE60143)/Homer	WRCTTGWANWWCAAG	1	-0.2041	1	372	0.052	2176.6	0.0544
HINFP(Zf)/K562-HINFP.eGFP-ChIP-Seq(Encode)/Homer	TWVGGTCCGC	1	-0.1963	1	133	0.0186	804	0.0201
Unknown2/Arabidopsis-Promoters/Homer	AAACGACGTCGTTTT	1	-0.1963	1	4	0.0006	32.9	0.0008
WRKY65(WRKY)/colamp-WRKY65-DAP-Seq(GSE60143)/Homer	AWWWAGTCAACG	1	-0.1956	1	169	0.0236	1012.5	0.0253
At1g13300(G2like)/col-At1g13300-DAP-Seq(GSE60143)/Homer	GAATCTWAGATTCYN	1	-0.1952	1	3	0.0004	25.1	0.0006
ZNF675(Zf)/HEK293-ZNF675.GFP-ChIP-Seq(GSE58341)/Homer	ARGAGGMCAAAATGW	1	-0.1913	1	81	0.0113	500.8	0.0125
AT2G01818(PLATZ)/col-AT2G01818-DAP-Seq(GSE60143)/Homer	TCTAGAABSTTC	1	-0.1884	1	44	0.0062	281.4	0.007
NST1(NAC)/colamp-NST1-DAP-Seq(GSE60143)/Homer	WRCTTRWWNWWYAAG	1	-0.1866	1	467	0.0653	2725.8	0.0681
CCA(Myb)/Arabidopsis-CCA.GFP-ChIP-Seq(GSE70533)/Homer	AGATATYTTT	1	-0.1864	1	491	0.0686	2863	0.0715
GATA4(C2C2gata)/col-GATA4-DAP-Seq(GSE60143)/Homer	DDWTYAGATCTR	1	-0.186	1	398	0.0556	2331.2	0.0582
Nkx3.1(Homeobox)/LNCaP-Nkx3.1-ChIP-Seq(GSE28264)/Homer	AAGCACTTAA	1	-0.1803	1	1480	0.2069	8470.8	0.2115
At2g45680(TCP)/colamp-At2g45680-DAP-Seq(GSE60143)/Homer	GTGGGNCCCACNDND	1	-0.1802	1	20	0.0028	136.2	0.0034
Ik-1	NHTTGGGAATRCC	1	-0.1787	1	7154	1	40045.2	1
AT4G26030(C2H2)/col-AT4G26030-DAP-Seq(GSE60143)/Homer	BYYACCWACY	1	-0.1748	1	521	0.0728	3038.6	0.0759
MYB83(MYB)/colamp-MYB83-DAP-Seq(GSE60143)/Homer	CACCAACCWH	1	-0.1744	1	991	0.1385	5709.5	0.1426
MYB99(MYB)/colamp-MYB99-DAP-Seq(GSE60143)/Homer	GGTAGGTG	1	-0.1731	1	479	0.067	2799.9	0.0699
OCT:OCT(POU,Homeobox)/NPC-OCT6-ChIP-Seq(GSE43916)/Homer	YATGCATATRCATRT	1	-0.1726	1	57	0.008	361.1	0.009
USF1(bHLH)/GM12878-Usf1-ChIP-Seq(GSE32465)/Homer	SGTCACGTGR	1	-0.1708	1	282	0.0394	1671.2	0.0417
AIL7(AP2EREBP)/colamp-AIL7-DAP-Seq(GSE60143)/Homer	KCACRAWTYYCGAGG	1	-0.17	1	228	0.0319	1360.9	0.034
WRKY45(WRKY)/col-WRKY45-DAP-Seq(GSE60143)/Homer	HNNNKTTGACTWWNH	1	-0.1666	1	160	0.0224	967.1	0.0241
GATA(Zf),IR4/iTreg-Gata3-ChIP-Seq(GSE20898)/Homer	NAGATWNBNATCTNN	1	-0.1649	1	38	0.0053	248.8	0.0062
AT3G51470(DBP)/col-AT3G51470-DAP-Seq(GSE60143)/Homer	TTWHGGTGCACC	1	-0.1604	1	1016	0.142	5859.7	0.1463
RIN(MADS)/Tomato-RIN-ChIP-Seq(GSE116581)/Homer	CYAAAAWWGG	1	-0.1553	1	753	0.1053	4369.1	0.1091
ANAC062(NAC)/colamp-ANAC062-DAP-Seq(GSE60143)/Homer	TACTTANTNWNYAAG	1	-0.1543	1	162	0.0226	982.7	0.0245
HAT1(Homeobox)/col-HAT1-DAP-Seq(GSE60143)/Homer	SCAATCATTGNN	1	-0.1528	1	84	0.0117	525.9	0.0131
IDD7(C2H2)/col-IDD7-DAP-Seq(GSE60143)/Homer	TTTGTCKTTTTN	1	-0.1516	1	213	0.0298	1279	0.0319
MYB93(MYB)/colamp-MYB93-DAP-Seq(GSE60143)/Homer	GGTAGGTGRD	1	-0.1495	1	565	0.079	3301.3	0.0824
ANAC103(NAC)/col-ANAC103-DAP-Seq(GSE60143)/Homer	AACTTGNWNWNCAAG	1	-0.1481	1	183	0.0256	1106.5	0.0276
WRKY33(WRKY)/col-WRKY33-DAP-Seq(GSE60143)/Homer	CGTTGACYAW	1	-0.1463	1	298	0.0417	1772.8	0.0443
At1g74840(MYBrelated)/col100-At1g74840-DAP-Seq(GSE60143)/Homer	YHTTATCCAWWT	1	-0.1443	1	382	0.0534	2256.2	0.0563
AT1G76870(Trihelix)/col-AT1G76870-DAP-Seq(GSE60143)/Homer	AAAACCRGWW	1	-0.142	1	257	0.0359	1537.8	0.0384
AT3G10580(MYBrelated)/colamp-AT3G10580-DAP-Seq(GSE60143)/Homer	TACCTAACWNHW	1	-0.1397	1	223	0.0312	1341.3	0.0335
PIF5ox(bHLH)/Arabidopsis-PIF5ox-ChIP-Seq(GSE35062)/Homer	BCACGTGVDN	1	-0.1379	1	641	0.0896	3741.2	0.0934
ABI5(bZIP)/col-ABI5-DAP-Seq(GSE60143)/Homer	GCCACGTG	1	-0.1369	1	297	0.0415	1771	0.0442
Nkx2.5(Homeobox)/HL1-Nkx2.5.biotin-ChIP-Seq(GSE21529)/Homer	RRSCACTYAA	1	-0.1363	1	1306	0.1826	7518	0.1877
HSFA1E(HSF)/col-HSFA1E-DAP-Seq(GSE60143)/Homer	TTCTAGAAGCTTCTA	1	-0.1337	1	17	0.0024	122.4	0.0031
WRKY29(WRKY)/colamp-WRKY29-DAP-Seq(GSE60143)/Homer	MGTTGACTTT	1	-0.1335	1	413	0.0577	2439.9	0.0609
BIM2(bHLH)/col-BIM2-DAP-Seq(GSE60143)/Homer	NNNNCACGTGNN	1	-0.1332	1	557	0.0779	3264.5	0.0815
ATHB40(HB)/col-ATHB40-DAP-Seq(GSE60143)/Homer	HCAATWATTG	1	-0.1315	1	503	0.0703	2956.8	0.0738
WRKY15(WRKY)/col-WRKY15-DAP-Seq(GSE60143)/Homer	VGTTGACTWW	1	-0.1307	1	383	0.0535	2268.1	0.0566
WRKY25(WRKY)/colamp-WRKY25-DAP-Seq(GSE60143)/Homer	NNNNHRGTCAAMNNN	1	-0.1304	1	457	0.0639	2694	0.0673
GT3a(Trihelix)/col-GT3a-DAP-Seq(GSE60143)/Homer	WNACACGTGTYWWAW	1	-0.1277	1	107	0.015	667.9	0.0167
At5g58900(MYBrelated)/colamp-At5g58900-DAP-Seq(GSE60143)/Homer	WWWTYTTATCTWWWW	1	-0.1253	1	874	0.1222	5076.8	0.1268
EIN3(EIL)/col-EIN3-DAP-Seq(GSE60143)/Homer	ARATTCAATGWATYT	1	-0.1237	1	73	0.0102	466.4	0.0116
ANAC004(NAC)/colamp-ANAC004-DAP-Seq(GSE60143)/Homer	WNCTTVYNNNRBAAG	1	-0.1202	1	166	0.0232	1016.3	0.0254
ANAC096(NAC)/colamp-ANAC096-DAP-Seq(GSE60143)/Homer	TACTTGWNNNWCAAG	1	-0.1187	1	332	0.0464	1980.4	0.0495
WRKY27(WRKY)/colamp-WRKY27-DAP-Seq(GSE60143)/Homer	NHGTTGACYTWD	1	-0.1178	1	368	0.0514	2188.4	0.0546
AT1G23810(Orphan)/col-AT1G23810-DAP-Seq(GSE60143)/Homer	TTCTAGAAGSTTCTA	1	-0.1154	1	6	0.0008	51.5	0.0013
RUNX-AML(Runt)/CD4+-PolII-ChIP-Seq(Barski_et_al.)/Homer	GCTGTGGTTW	1	-0.1092	1	456	0.0637	2699.6	0.0674
WRKY24(WRKY)/colamp-WRKY24-DAP-Seq(GSE60143)/Homer	CGTTGACTWW	1	-0.1076	1	312	0.0436	1871	0.0467
SMB(NAC)/colamp-SMB-DAP-Seq(GSE60143)/Homer	CTTVNNNNDBAAGHW	1	-0.107	1	504	0.0705	2976	0.0743
ABF1(bZIP)/Arabidopsis-ABF1-ChIP-Seq(GSE80564)/Homer	CACGTGGC	1	-0.1063	1	602	0.0841	3538.3	0.0884
AT5G47660(Trihelix)/colamp-AT5G47660-DAP-Seq(GSE60143)/Homer	AWTTTTACCG	1	-0.1053	1	1063	0.1486	6166.9	0.154
MYB61(MYB)/colamp-MYB61-DAP-Seq(GSE60143)/Homer	HCYACCTACC	1	-0.1053	1	775	0.1083	4527.6	0.1131
AGL95(ND)/col-AGL95-DAP-Seq(GSE60143)/Homer	TTCTAGAAGCTTCTA	1	-0.1036	1	25	0.0035	177.6	0.0044
MYB27(MYB)/colamp-MYB27-DAP-Seq(GSE60143)/Homer	TACCTAACWT	1	-0.1031	1	92	0.0129	585.7	0.0146
Srebp2(bHLH)/HepG2-Srebp2-ChIP-Seq(GSE31477)/Homer	CGGTCACSCCAC	1	-0.1015	1	58	0.0081	381.6	0.0095
HSFB4(HSF)/col-HSFB4-DAP-Seq(GSE60143)/Homer	TTCTAGAAGCTTCTA	1	-0.09422	1	6	0.0008	54	0.0013
AT1G19040(NAC)/col-AT1G19040-DAP-Seq(GSE60143)/Homer	CTTGNDNHNCAAGYW	1	-0.09392	1	49	0.0068	328.3	0.0082
ZNF165(Zf)/WHIM12-ZNF165-ChIP-Seq(GSE65937)/Homer	AAGGKGRCGCAGGCA	1	-0.09358	1	77	0.0108	498.3	0.0124
AP-2gamma(AP2)/MCF7-TFAP2C-ChIP-Seq(GSE21234)/Homer	SCCTSAGGSCAW	1	-0.0925	1	735	0.1027	4309.7	0.1076
HRE(HSF)/Striatum-HSF1-ChIP-Seq(GSE38000)/Homer	TTCTAGAABNTTCTA	1	-0.08576	1	56	0.0078	373.9	0.0093
PIF7(bHLH)/col-PIF7-DAP-Seq(GSE60143)/Homer	CCACGTGGNH	1	-0.08309	1	133	0.0186	836.1	0.0209
WRKY21(WRKY)/colamp-WRKY21-DAP-Seq(GSE60143)/Homer	DCGTTGACTTTT	1	-0.08188	1	34	0.0048	239	0.006
NFkB-p50,p52(RHD)/Monocyte-p50-ChIP-Chip(Schreiber_et_al.)/Homer	GGGGGAATCCCC	1	-0.08113	1	77	0.0108	502.9	0.0126
WRKY75(WRKY)/col-WRKY75-DAP-Seq(GSE60143)/Homer	CGTTGACTWW	1	-0.07861	1	370	0.0517	2223.8	0.0555
SND3(NAC)/col-SND3-DAP-Seq(GSE60143)/Homer	CTTNHNNNDNAAGNH	1	-0.07584	1	370	0.0517	2225.4	0.0556
GATA12(C2C2gata)/col-GATA12-DAP-Seq(GSE60143)/Homer	YAGATCTRAW	1	-0.07402	1	289	0.0404	1756.3	0.0439
BIM1(bHLH)/colamp-BIM1-DAP-Seq(GSE60143)/Homer	NNNNNNVTCACGTGM	1	-0.07342	1	58	0.0081	389.6	0.0097
HSFB3(HSF)/colamp-HSFB3-DAP-Seq(GSE60143)/Homer	TTCTAGAAGMTTHTW	1	-0.07322	1	14	0.002	111.9	0.0028
ANAC011(NAC)/col-ANAC011-DAP-Seq(GSE60143)/Homer	TDCTTGYRNNDCAAG	1	-0.07251	1	169	0.0236	1054.6	0.0263
TSO1(CPP)/col-TSO1-DAP-Seq(GSE60143)/Homer	RAATTTRAAW	1	-0.07157	1	61	0.0085	408.2	0.0102
HIF-1a(bHLH)/MCF7-HIF1a-ChIP-Seq(GSE28352)/Homer	TACGTGCV	1	-0.07151	1	293	0.041	1781.4	0.0445
MYB39(MYB)/col-MYB39-DAP-Seq(GSE60143)/Homer	WWAARKTAGGTGRAA	1	-0.07087	1	68	0.0095	452	0.0113
VND2(NAC)/col-VND2-DAP-Seq(GSE60143)/Homer	DNCKTNNNNNNNAAG	1	-0.07045	1	484	0.0677	2888.5	0.0721
p53(p53)/mES-cMyc-ChIP-Seq(GSE11431)/Homer	ACATGCCCGGGCAT	1	-0.06906	1	3	0.0004	33.6	0.0008
At4g01280(MYBrelated)/colamp-At4g01280-DAP-Seq(GSE60143)/Homer	AAATATCT	1	-0.06852	1	358	0.05	2161.7	0.054
SFP1/SacCer-Promoters/Homer	DDAAAAATTTTY	1	-0.06755	1	35	0.0049	248.4	0.0062
WRKY43(WRKY)/colamp-WRKY43-DAP-Seq(GSE60143)/Homer	NCGTTGACTTTT	1	-0.06713	1	117	0.0164	748.9	0.0187
VDR(NR),DR3/GM10855-VDR+vitD-ChIP-Seq(GSE22484)/Homer	ARAGGTCANWGAGTTCANNN	1	-0.06643	1	86	0.012	562.2	0.014
At1g69690(TCP)/colamp-At1g69690-DAP-Seq(GSE60143)/Homer	NHGTGGGGCCCACHW	1	-0.06428	1	73	0.0102	484.6	0.0121
SND2(NAC)/colamp-SND2-DAP-Seq(GSE60143)/Homer	CTTVWNNNWBAAGNW	1	-0.06341	1	274	0.0383	1676.9	0.0419
WRKY30(WRKY)/colamp-WRKY30-DAP-Seq(GSE60143)/Homer	CGTTGACTTN	1	-0.06113	1	81	0.0113	534.3	0.0133
WRKY40(WRKY)/colamp-WRKY40-DAP-Seq(GSE60143)/Homer	AHWAGTCAAC	1	-0.06104	1	206	0.0288	1279.2	0.0319
MYNN(Zf)/HEK293-MYNN.eGFP-ChIP-Seq(Encode)/Homer	TTCAAAWTAAAAGTC	1	-0.05909	1	125	0.0175	800.5	0.02
PIF4(bHLH)/Seedling-PIF4-ChIP-Seq(GSE35315)/Homer	NNBCACGTGN	1	-0.05905	1	722	0.1009	4268.3	0.1066
ZNF528(Zf)/HEK293-ZNF528.GFP-ChIP-Seq(GSE58341)/Homer	AGAAATGACTTCCCT	1	-0.05904	1	1	0.0001	16.7	0.0004
AT5G59990(C2C2COlike)/colamp-AT5G59990-DAP-Seq(GSE60143)/Homer	TCTCAACCGTTCATT	1	-0.05888	1	5	0.0007	50.1	0.0013
WRKY55(WRKY)/col-WRKY55-DAP-Seq(GSE60143)/Homer	NCGTTGACTT	1	-0.05762	1	439	0.0614	2640.4	0.0659
Gata6(Zf)/HUG1N-GATA6-ChIP-Seq(GSE51936)/Homer	YCTTATCTBN	1	-0.05548	1	577	0.0807	3439.7	0.0859
MYB63(MYB)/col-MYB63-DAP-Seq(GSE60143)/Homer	BHYACCWACCHH	1	-0.05535	1	206	0.0288	1283.3	0.032
ATY19(MYB)/col-ATY19-DAP-Seq(GSE60143)/Homer	YYCACCWACCAT	1	-0.05451	1	353	0.0493	2144.3	0.0535
MYB94(MYB)/col-MYB94-DAP-Seq(GSE60143)/Homer	WGGTRGTTGGKA	1	-0.05384	1	157	0.0219	994.4	0.0248
WRKY8(WRKY)/colamp-WRKY8-DAP-Seq(GSE60143)/Homer	CGTTGACTTT	1	-0.05378	1	37	0.0052	265.6	0.0066
ANAC075(NAC)/col-ANAC075-DAP-Seq(GSE60143)/Homer	CTTSWWNWWSAAGYT	1	-0.05076	1	159	0.0222	1008.4	0.0252
At1g68670(G2like)/colamp-At1g68670-DAP-Seq(GSE60143)/Homer	WNWWHNRAAGATTCT	1	-0.04952	1	230	0.0321	1429.1	0.0357
ANAC053(NAC)/colamp-ANAC053-DAP-Seq(GSE60143)/Homer	TDCTTGNNNNNCAAG	1	-0.04878	1	244	0.0341	1512.9	0.0378
SVP(MADS)/col-SVP-DAP-Seq(GSE60143)/Homer	ANTTWCCHAATTTGG	1	-0.04756	1	253	0.0354	1566.4	0.0391
ANAC058(NAC)/col-ANAC058-DAP-Seq(GSE60143)/Homer	TWCTTGTDNNACAAG	1	-0.0463	1	270	0.0377	1667.4	0.0416
STAT6(Stat)/CD4-Stat6-ChIP-Seq(GSE22104)/Homer	ABTTCYYRRGAA	1	-0.04306	1	294	0.0411	1811.9	0.0452
At2g41835(C2H2)/col-At2g41835-DAP-Seq(GSE60143)/Homer	TTTGAAAA	1	-0.04201	1	295	0.0412	1818.6	0.0454
GATA11(C2C2gata)/col-GATA11-DAP-Seq(GSE60143)/Homer	DDHYYAGATCTR	1	-0.04189	1	207	0.0289	1300.8	0.0325
ANAC005(NAC)/col-ANAC005-DAP-Seq(GSE60143)/Homer	WVCTTVTWNHABAAG	1	-0.04179	1	240	0.0335	1495.1	0.0373
AT2G20110(CPP)/colamp-AT2G20110-DAP-Seq(GSE60143)/Homer	ATTYAAATHY	1	-0.04105	1	905	0.1265	5343.8	0.1334
STOP1(C2H2)/colamp-STOP1-DAP-Seq(GSE60143)/Homer	DTATCTGGKGRAGGT	1	-0.03882	1	219	0.0306	1374.3	0.0343
NFkB-p65-Rel(RHD)/ThioMac-LPS-Expression(GSE23622)/Homer	GGAAATTCCC	1	-0.03881	1	23	0.0032	180.5	0.0045
EBF(EBF)/proBcell-EBF-ChIP-Seq(GSE21978)/Homer	DGTCCCYRGGGA	1	-0.03825	1	133	0.0186	862.9	0.0215
MYB121(MYB)/col-MYB121-DAP-Seq(GSE60143)/Homer	YNTACCTAACWW	1	-0.03775	1	171	0.0239	1091	0.0272
At4g38000(C2C2dof)/col-At4g38000-DAP-Seq(GSE60143)/Homer	WWWTWACTTTTT	1	-0.03575	1	803	0.1122	4768.2	0.1191
RUNX2(Runt)/PCa-RUNX2-ChIP-Seq(GSE33889)/Homer	NWAACCACADNN	1	-0.03527	1	471	0.0658	2853.2	0.0713
ZNF692(Zf)/HEK293-ZNF692.GFP-ChIP-Seq(GSE58341)/Homer	GTGGGCCCCA	1	-0.03502	1	51	0.0071	362.7	0.0091
NPAS(bHLH)/Liver-NPAS-ChIP-Seq(GSE39860)/Homer	NVCACGTG	1	-0.03445	1	1077	0.1505	6340.9	0.1583
GTL1(Trihelix)/colamp-GTL1-DAP-Seq(GSE60143)/Homer	WWTTTACCKY	1	-0.0335	1	793	0.1108	4715.6	0.1178
bHLH34(bHLH)/colamp-bHLH34-DAP-Seq(GSE60143)/Homer	HGWGRHWGACACGTG	1	-0.03226	1	187	0.0261	1191.4	0.0298
KAN2(G2like)/colamp-KAN2-DAP-Seq(GSE60143)/Homer	ATATTCTY	1	-0.03116	1	744	0.104	4438.1	0.1108
Barx1(Homeobox)/Stomach-Barx1.3xFlag-ChIP-Seq(GSE69483)/Homer	AAACMATTAN	1	-0.03046	1	322	0.045	1992	0.0497
RAV1(RAV)/colamp-RAV1-DAP-Seq(GSE60143)/Homer	TWWTTTCTGTTG	1	-0.03021	1	473	0.0661	2873.7	0.0718
MYB13(MYB)/col-MYB13-DAP-Seq(GSE60143)/Homer	HYCACCWACCHH	1	-0.02968	1	272	0.038	1698	0.0424
ETS:RUNX(ETS,Runt)/Jurkat-RUNX1-ChIP-Seq(GSE17954)/Homer	RCAGGATGTGGT	1	-0.02872	1	21	0.0029	171.4	0.0043
BOS1(MYB)/col-BOS1-DAP-Seq(GSE60143)/Homer	NNRCCTAACT	1	-0.02847	1	511	0.0714	3097.8	0.0774
NTM2(NAC)/col-NTM2-DAP-Seq(GSE60143)/Homer	CTTRTNNNAYAAGBH	1	-0.02685	1	263	0.0368	1649.7	0.0412
PLT3(AP2EREBP)/col-PLT3-DAP-Seq(GSE60143)/Homer	GCACGNWTHYCGAGG	1	-0.02682	1	30	0.0042	232.4	0.0058
PPARa(NR),DR1/Liver-Ppara-ChIP-Seq(GSE47954)/Homer	VNAGGKCAAAGGTCA	1	-0.02489	1	518	0.0724	3145.2	0.0785
STAT6(Stat)/Macrophage-Stat6-ChIP-Seq(GSE38377)/Homer	TTCCKNAGAA	1	-0.02443	1	303	0.0424	1889.1	0.0472
SGR5(C2H2)/colamp-SGR5-DAP-Seq(GSE60143)/Homer	TTTGTCTTTTTT	1	-0.02149	1	389	0.0544	2400.3	0.0599
At3g09600(MYBrelated)/colamp-At3g09600-DAP-Seq(GSE60143)/Homer	AAAATATCTT	1	-0.01984	1	278	0.0389	1750.8	0.0437
ZNF669(Zf)/HEK293-ZNF669.GFP-ChIP-Seq(GSE58341)/Homer	GARTGGTCATCGCCC	1	-0.01868	1	32	0.0045	251.5	0.0063
PTF1(TCP)/colamp-PTF1-DAP-Seq(GSE60143)/Homer	RDDGGGACCACA	1	-0.01824	1	33	0.0046	258.6	0.0065
ZNF416(Zf)/HEK293-ZNF416.GFP-ChIP-Seq(GSE58341)/Homer	WDNCTGGGCA	1	-0.01786	1	876	0.1224	5234.9	0.1307
At5g52660(MYBrelated)/colamp-At5g52660-DAP-Seq(GSE60143)/Homer	HAAAAATATCTW	1	-0.01734	1	283	0.0396	1785.8	0.0446
Max(bHLH)/K562-Max-ChIP-Seq(GSE31477)/Homer	RCCACGTGGYYN	1	-0.01717	1	407	0.0569	2516.6	0.0628
WRKY18(WRKY)/col-WRKY18-DAP-Seq(GSE60143)/Homer	NNNTTGACYWNNNNN	1	-0.01715	1	653	0.0913	3949.4	0.0986
WRKY42(WRKY)/colamp-WRKY42-DAP-Seq(GSE60143)/Homer	NAAAGTCAACGN	1	-0.01709	1	101	0.0141	690.2	0.0172
Zic3(Zf)/mES-Zic3-ChIP-Seq(GSE37889)/Homer	GGCCYCCTGCTGDGH	1	-0.01641	1	595	0.0832	3615.3	0.0903
TR4(NR),DR1/Hela-TR4-ChIP-Seq(GSE24685)/Homer	GAGGTCAAAGGTCA	1	-0.01604	1	21	0.0029	179.5	0.0045
CDX4(Homeobox)/ZebrafishEmbryos-Cdx4.Myc-ChIP-Seq(GSE48254)/Homer	NGYCATAAAWCH	1	-0.0156	1	650	0.0909	3937.5	0.0983
Cdx2(Homeobox)/mES-Cdx2-ChIP-Seq(GSE14586)/Homer	GYMATAAAAH	1	-0.01388	1	450	0.0629	2778.5	0.0694
WIP5(C2H2)/colamp-WIP5-DAP-Seq(GSE60143)/Homer	TDTTCTCMAGGT	1	-0.01353	1	704	0.0984	4258.4	0.1063
HSF7(HSF)/colamp-HSF7-DAP-Seq(GSE60143)/Homer	TTCTAGAAGCTTCTA	1	-0.01326	1	51	0.0071	381.6	0.0095
RUNX(Runt)/HPC7-Runx1-ChIP-Seq(GSE22178)/Homer	SAAACCACAG	1	-0.01253	1	385	0.0538	2401.8	0.06
TCX2(CPP)/colamp-TCX2-DAP-Seq(GSE60143)/Homer	NNWWTTYRAAHN	1	-0.0124	1	931	0.1301	5574.1	0.1392
MS188(MYB)/colamp-MS188-DAP-Seq(GSE60143)/Homer	WARKTAGGTRRA	1	-0.01069	1	374	0.0523	2343.6	0.0585
TCP20(TCP)/col-TCP20-DAP-Seq(GSE60143)/Homer	GGDCCCAC	1	-0.01033	1	147	0.0205	986.3	0.0246
Gli2(Zf)/GM2-Gli2-ChIP-Chip(GSE112702)/Homer	YSTGGGTGGTCT	1	-0.008614	1	94	0.0131	663.5	0.0166
TCP1(TCP)/col-TCP1-DAP-Seq(GSE60143)/Homer	GGGGGCCCMMCN	1	-0.008241	1	120	0.0168	826.8	0.0206
E-box/Arabidopsis-Promoters/Homer	GCCACGTG	1	-0.007798	1	336	0.047	2131.9	0.0532
MYB113(MYB)/col-MYB113-DAP-Seq(GSE60143)/Homer	HNDAWTCMGTTAYWN	1	-0.007734	1	341	0.0477	2161.5	0.054
AT3G09735(S1Falike)/col-AT3G09735-DAP-Seq(GSE60143)/Homer	TTCTAGAANMTTCTA	1	-0.006847	1	138	0.0193	942.4	0.0235
CLOCK(bHLH)/Liver-Clock-ChIP-Seq(GSE39860)/Homer	GHCACGTG	1	-0.006655	1	339	0.0474	2155.3	0.0538
LCL1(MYBrelated)/colamp-LCL1-DAP-Seq(GSE60143)/Homer	NAAAATATCTWHWWN	1	-0.006362	1	74	0.0103	543.1	0.0136
ZNF415(Zf)/HEK293-ZNF415.GFP-ChIP-Seq(GSE58341)/Homer	GRTGMTRGAGCC	1	-0.006246	1	347	0.0485	2205.4	0.0551
bHLHE41(bHLH)/proB-Bhlhe41-ChIP-Seq(GSE93764)/Homer	KCACGTGMCN	1	-0.00568	1	946	0.1322	5708.4	0.1425
TCP17(TCP)/col-TCP17-DAP-Seq(GSE60143)/Homer	GTGGTCCCCA	1	-0.00537	1	11	0.0015	119.3	0.003
At1g25550(G2like)/colamp-At1g25550-DAP-Seq(GSE60143)/Homer	NAGATTCY	1	-0.004955	1	462	0.0646	2895.2	0.0723
GATA1(C2C2gata)/colamp-GATA1-DAP-Seq(GSE60143)/Homer	DDWWYYAGATCTRRW	1	-0.004844	1	162	0.0226	1099.4	0.0275
GLI3(Zf)/Limb-GLI3-ChIP-Chip(GSE11077)/Homer	CGTGGGTGGTCC	1	-0.004611	1	32	0.0045	272.4	0.0068
HSF21(HSF)/col-HSF21-DAP-Seq(GSE60143)/Homer	CTTCTAGAAGMTTYW	1	-0.004266	1	22	0.0031	203.2	0.0051
MYB40(MYB)/col-MYB40-DAP-Seq(GSE60143)/Homer	TGGTAGGTRARA	1	-0.004238	1	141	0.0197	973.9	0.0243
ASHR1(ND)/col-ASHR1-DAP-Seq(GSE60143)/Homer	NTGGTGAN	1	-0.004219	1	724	0.1012	4437.8	0.1108
TEAD2(TEA)/Py2T-Tead2-ChIP-Seq(GSE55709)/Homer	CCWGGAATGY	1	-0.00419	1	194	0.0271	1299	0.0324
Nkx2.1(Homeobox)/LungAC-Nkx2.1-ChIP-Seq(GSE43252)/Homer	RSCACTYRAG	1	-0.004139	1	1758	0.2457	10383.6	0.2593
MYB10(MYB)/col-MYB10-DAP-Seq(GSE60143)/Homer	YCCACCTACCHH	1	-0.003951	1	165	0.0231	1123.7	0.0281
ZFX(Zf)/mES-Zfx-ChIP-Seq(GSE11431)/Homer	AGGCCTRG	1	-0.003304	1	540	0.0755	3372.5	0.0842
RUNX1(Runt)/Jurkat-RUNX1-ChIP-Seq(GSE29180)/Homer	AAACCACARM	1	-0.003236	1	595	0.0832	3696.2	0.0923
BAM8(BES1)/col-BAM8-DAP-Seq(GSE60143)/Homer	NNWSACACGTGTSWN	1	-0.003216	1	87	0.0122	640.2	0.016
MNT(bHLH)/HepG2-MNT-ChIP-Seq(Encode)/Homer	DGCACACGTG	1	-0.00307	1	575	0.0804	3581.2	0.0894
WRKY50(WRKY)/col-WRKY50-DAP-Seq(GSE60143)/Homer	NNTTGACTWNNGNNN	1	-0.002778	1	387	0.0541	2474.3	0.0618
bHLHE40(bHLH)/HepG2-BHLHE40-ChIP-Seq(GSE31477)/Homer	KCACGTGMCN	1	-0.002379	1	218	0.0305	1462.8	0.0365
bHLH18(bHLH)/col-bHLH18-DAP-Seq(GSE60143)/Homer	CACGTGTTYCACGTG	1	-0.002034	1	4	0.0006	69	0.0017
MYB4(MYB)/col200-MYB4-DAP-Seq(GSE60143)/Homer	WAGKTAGGTARR	1	-0.001963	1	294	0.0411	1929.8	0.0482
TEAD4(TEA)/Tropoblast-Tead4-ChIP-Seq(GSE37350)/Homer	CCWGGAATGY	1	-0.001947	1	340	0.0475	2206.3	0.0551
NFkB-p65(RHD)/GM12787-p65-ChIP-Seq(GSE19485)/Homer	WGGGGATTTCCC	1	-0.001662	1	268	0.0375	1777.7	0.0444
At1g72010(TCP)/colamp-At1g72010-DAP-Seq(GSE60143)/Homer	GGDCCCAC	1	-0.00166	1	182	0.0254	1251.1	0.0312
TATA-box/SacCer-Promoters/Homer	BBHWTATATA	1	-0.001555	1	254	0.0355	1694.7	0.0423
HSF6(HSF)/col-HSF6-DAP-Seq(GSE60143)/Homer	TTYTAGAAGCTTCTA	1	-0.001493	1	55	0.0077	445.9	0.0111
SOL1(CPP)/colamp-SOL1-DAP-Seq(GSE60143)/Homer	ATTTAAATHN	1	-0.001485	1	891	0.1245	5462.5	0.1364
AT1G49560(G2like)/colamp-AT1G49560-DAP-Seq(GSE60143)/Homer	GAWTCTNWDA	1	-0.001471	1	576	0.0805	3619.2	0.0904
HNF4a(NR),DR1/HepG2-HNF4a-ChIP-Seq(GSE25021)/Homer	CARRGKBCAAAGTYCA	1	-0.001181	1	173	0.0242	1204.6	0.0301
WRKY28(WRKY)/col-WRKY28-DAP-Seq(GSE60143)/Homer	BGTTGACTWH	1	-0.00113	1	489	0.0684	3115.3	0.0778
Unknown6/Drosophila-Promoters/Homer	AATTTTAAAA	1	-0.000775	1	450	0.0629	2897.6	0.0724
RXR(NR),DR1/3T3L1-RXR-ChIP-Seq(GSE13511)/Homer	TAGGGCAAAGGTCA	1	-0.000698	1	559	0.0781	3549.3	0.0886
HAP3(CCAATHAP3)/col-HAP3-DAP-Seq(GSE60143)/Homer	TGATGGAW	1	-0.000668	1	165	0.0231	1168.6	0.0292
At5g08330(TCP)/col-At5g08330-DAP-Seq(GSE60143)/Homer	GGRCCCAC	1	-0.000595	1	221	0.0309	1519.9	0.038
PPARE(NR),DR1/3T3L1-Pparg-ChIP-Seq(GSE13511)/Homer	TGACCTTTGCCCCA	1	-0.000589	1	443	0.0619	2866	0.0716
At3g24120(G2like)/col-At3g24120-DAP-Seq(GSE60143)/Homer	NWWAGMATMW	1	-0.000577	1	2145	0.2998	12717.5	0.3176
ZNF711(Zf)/SHSY5Y-ZNF711-ChIP-Seq(GSE20673)/Homer	AGGCCTAG	1	-0.00054	1	854	0.1194	5295.7	0.1322
Zic2(Zf)/ESC-Zic2-ChIP-Seq(SRP197560)/Homer	CHCAGCRGGRGG	1	-0.000537	1	458	0.064	2958.4	0.0739
At3g04030(G2like)/col-At3g04030-DAP-Seq(GSE60143)/Homer	DRGAATCT	1	-0.000513	1	400	0.0559	2612.2	0.0652
MYB74(MYB)/colamp-MYB74-DAP-Seq(GSE60143)/Homer	YYYACCTACCWH	1	-0.00047	1	257	0.0359	1747.1	0.0436
HSFA6B(HSF)/colamp-HSFA6B-DAP-Seq(GSE60143)/Homer	NTTCTAGAANHTTCT	1	-0.000457	1	184	0.0257	1296.9	0.0324
PRDM10(Zf)/HEK293-PRDM10.eGFP-ChIP-Seq(Encode)/Homer	TGGTACATTCCA	1	-0.000438	1	257	0.0359	1749.4	0.0437
EBF1(EBF)/Near-E2A-ChIP-Seq(GSE21512)/Homer	GTCCCCWGGGGA	1	-0.000382	1	644	0.09	4076.9	0.1018
EBF2(EBF)/BrownAdipose-EBF2-ChIP-Seq(GSE97114)/Homer	NABTCCCWDGGGAVH	1	-0.000353	1	497	0.0695	3206.6	0.0801
TEAD3(TEA)/HepG2-TEAD3-ChIP-Seq(Encode)/Homer	TRCATTCCAG	1	-0.000284	1	487	0.0681	3154.6	0.0788
MYB49(MYB)/col-MYB49-DAP-Seq(GSE60143)/Homer	ARKTAGGTRR	1	-0.000275	1	531	0.0742	3418.2	0.0854
TCP3(TCP)/colamp-TCP3-DAP-Seq(GSE60143)/Homer	WGTGGTCCCAAHWWW	1	-0.000223	1	78	0.0109	630.5	0.0157
caudal(Homeobox)/Drosophila-Embryos-ChIP-Chip(modEncode)/Homer	GGYCATAAAW	1	-0.000149	1	518	0.0724	3362.6	0.084
bHLH74(bHLH)/col-bHLH74-DAP-Seq(GSE60143)/Homer	DRATCACGTGAB	1	-0.00012	1	150	0.021	1111.1	0.0277
TCP7(TCP)/col-TCP7-DAP-Seq(GSE60143)/Homer	GTGGGSCCCACHHNN	1	-0.000114	1	186	0.026	1341.5	0.0335
AT1G04880(ARID)/colamp-AT1G04880-DAP-Seq(GSE60143)/Homer	AAACTATATADTATA	1	-0.000107	1	32	0.0045	320.1	0.008
At3g12730(G2like)/colamp-At3g12730-DAP-Seq(GSE60143)/Homer	AAGATTCT	1	-0.000102	1	748	0.1046	4743.1	0.1184
AT2G33550(Trihelix)/colamp-AT2G33550-DAP-Seq(GSE60143)/Homer	TTTAAGGGCAYTTTT	1	-9e-05	1	1284	0.1795	7882.2	0.1968
HSF3(HSF)/colamp-HSF3-DAP-Seq(GSE60143)/Homer	NTTCTAGAAKCTTCT	1	-4.5e-05	1	385	0.0538	2597.1	0.0649
AT4G37180(G2like)/col-AT4G37180-DAP-Seq(GSE60143)/Homer	AGAATCTTNN	1	-2.8e-05	1	518	0.0724	3418.2	0.0854
At2g01060(G2like)/colamp-At2g01060-DAP-Seq(GSE60143)/Homer	AGATKCBNWW	1	-1.5e-05	1	1924	0.2689	11658	0.2911
At4g36780(BZR)/col-At4g36780-DAP-Seq(GSE60143)/Homer	NNNNNNCACGTGNNN	1	-1.3e-05	1	192	0.0268	1426.6	0.0356
c-Myc(bHLH)/LNCAP-cMyc-ChIP-Seq(Unpublished)/Homer	VCCACGTG	1	-1.2e-05	1	357	0.0499	2461.9	0.0615
BZR1(BZR)/col-BZR1-DAP-Seq(GSE60143)/Homer	NNCRCACGTGCG	1	-1e-05	1	55	0.0077	516.2	0.0129
AT5G45580(G2like)/colamp-AT5G45580-DAP-Seq(GSE60143)/Homer	ADRGAATCTH	1	-6e-06	1	808	0.1129	5205.2	0.13
AT2G38300(G2like)/col-AT2G38300-DAP-Seq(GSE60143)/Homer	ADRGAATGTT	1	-5e-06	1	656	0.0917	4304.6	0.1075
IBL1(bHLH)/Seedling-IBL1-ChIP-Seq(GSE51120)/Homer	CACGTGCC	1	-2e-06	1	1331	0.186	8319.9	0.2078
n-Myc(bHLH)/mES-nMyc-ChIP-Seq(GSE11431)/Homer	VRCCACGTGG	1	-1e-06	1	425	0.0594	2961.1	0.0739
TEAD(TEA)/Fibroblast-PU.1-ChIP-Seq(Unpublished)/Homer	YCWGGAATGY	1	0	1	237	0.0331	1800.3	0.045
At1g78700(BZR)/col-At1g78700-DAP-Seq(GSE60143)/Homer	NNNNCACGTGNNNNN	1	0	1	193	0.027	1514.9	0.0378
AT5G60130(ABI3VP1)/col-AT5G60130-DAP-Seq(GSE60143)/Homer	WTTYTAAGVAAA	1	0	1	1245	0.174	7914	0.1976
At4g18890(BZR)/col-At4g18890-DAP-Seq(GSE60143)/Homer	NDBRCACGTGYR	1	0	1	108	0.0151	953.7	0.0238
Zac1(Zf)/Neuro2A-Plagl1-ChIP-Seq(GSE75942)/Homer	HAWGRGGCCM	1	0	1	1528	0.2136	9604.1	0.2398
TEAD1(TEAD)/HepG2-TEAD1-ChIP-Seq(Encode)/Homer	CYRCATTCCA	1	0	1	352	0.0492	2571.6	0.0642
AT2G40260(G2like)/colamp-AT2G40260-DAP-Seq(GSE60143)/Homer	WAAAYATTCTTT	1	0	1	774	0.1082	5224	0.1305
LRF(Zf)/Erythroblasts-ZBTB7A-ChIP-Seq(GSE74977)/Homer	AAGACCCYYN	1	0	1	730	0.102	4966.6	0.124
c-Myc(bHLH)/mES-cMyc-ChIP-Seq(GSE11431)/Homer	VVCCACGTGG	1	0	1	269	0.0376	2100.7	0.0525
TCP16(TCP)/colamp-TCP16-DAP-Seq(GSE60143)/Homer	GTGGDCCYNNNNNNN	1	0	1	190	0.0266	1594	0.0398
Pho4(bHLH)/Yeast-Pho4-ChIP-Seq(GSE29506)/Homer	AAGCACGTGBGD	1	0	1	122	0.0171	1131.2	0.0282
Pho2(bHLH)/Yeast-Pho2-ChIP-Seq(GSE29506)/Homer	CCCACGTGCT	1	0	1	294	0.0411	2329.1	0.0582
REM16(ABI3VP1)/col-REM16-DAP-Seq(GSE60143)/Homer	DTTTTTSCCGSMAAA	1	0	1	0	0	0	0
WRKY17(WRKY)/colamp-WRKY17-DAP-Seq(GSE60143)/Homer	GCGTTGACTTTT	1	0	1	0	0	16.4	0.0004
WRKY7(WRKY)/colamp-WRKY7-DAP-Seq(GSE60143)/Homer	AAAAGTCAACGSHWD	1	0	1	0	0	2.3	0.0001
ZML1(C2C2gata)/colamp-ZML1-DAP-Seq(GSE60143)/Homer	ATCWYRACCGTTSRW	1	0	1	0	0	25	0.0006

## Sheet: Table S4 
Table S4 Summary of RNA-seq data in pituitary between Laying and brooding stage
Sample	Total reads	q20 rate	q30 rate	gc content	duplication	Uniquely mapped reads ratio
Laying_1	60657018	0.98342	0.947857	0.460801	0.260048	0.9115
Laying_2	57596414	0.98298	0.947096	0.460533	0.237731	0.9079
Laying_3	46563406	0.983964	0.949928	0.458237	0.228211	0.9072
Broodiness_1	45937028	0.983244	0.947658	0.457715	0.21763	0.909
Broodiness_2	53000962	0.983265	0.948262	0.456003	0.210954	0.9084
Broodiness_3	43237284	0.982697	0.946175	0.455015	0.20178	0.9108

## Sheet: Table S5  
Table S5 Differentially expressed genes in pituitary between laying and brooding stage
Gene	baseMean	log2FoldChange	lfcSE	stat	pvalue	padj
PRL	897212	-1.53194	0.391973	-3.90828	9.3e-05	0.00923514
LOC106046928	672122	0.0345482	0.30558	0.113058	0.909985	0.997718
COX1	479622	-0.120082	0.116901	-1.0272	0.304324	0.912767
CHGA	291032	0.431282	0.13637	3.16259	0.00156374	0.0736162
CGA	250113	0.118346	0.200339	0.590728	0.554703	0.979115
COX2	205596	-0.193649	0.135104	-1.43333	0.151765	0.773526
COX3	144651	-0.214082	0.112627	-1.9008	0.0573281	0.556437
EEF1A1	121034	-0.0362097	0.114827	-0.31534	0.752504	0.9951
ATP6	88117	-0.142045	0.145919	-0.973449	0.33033	0.925498
CYTB	87942	-0.17259	0.104984	-1.64397	0.100183	0.675773
ND4	76831.4	-0.106837	0.153551	-0.695776	0.486569	0.978613
ND5	74184.5	-0.165664	0.146644	-1.1297	0.258603	0.884281
HSP90AA1	69389.7	0.12046	0.14825	0.812546	0.416478	0.961614
ND1	65820.3	-0.133801	0.100708	-1.3286	0.183979	0.81777
SCG2	63135.6	-0.520457	0.21349	-2.43785	0.0147749	0.284172
CHGB	45327.3	-0.324625	0.265249	-1.22385	0.221008	0.858876
EIF4G2	37806.3	-0.0632839	0.0845228	-0.74872	0.454026	0.970133
DKK 3.00	36915.9	-0.509778	0.177384	-2.87386	0.00405491	0.133996
EIF4A2	36168.2	-0.171407	0.104946	-1.63329	0.102408	0.681119
ND2	36045.8	-0.134638	0.165027	-0.815859	0.414581	0.961453
ITM2A	32301.6	-0.141653	0.0988086	-1.43361	0.151685	0.773526
EPAS1	31288.2	-0.278109	0.185465	-1.49952	0.133738	0.748213
LOC106030828	30530.4	0.031622	0.0912947	0.346373	0.729062	0.994019
APP	28480	0.0580603	0.0905898	0.640914	0.521578	0.979115
LOC106040406	28370.1	0.827804	0.217837	3.80011	0.00014463	0.013003
EEF2	27223.3	-0.245259	0.118872	-2.06322	0.0390916	0.464685
YPEL1	26942.7	-0.52241	0.168834	-3.09423	0.00197325	0.0857692
CALM1	26913.5	0.0149725	0.0824767	0.181537	0.855946	0.997718
CALM2	26769.7	0.0420042	0.105444	0.398354	0.690369	0.990338
KIAA1324L	26520.9	-0.191825	0.174007	-1.1024	0.270287	0.893944
DDX5	25276.7	0.0567698	0.107869	0.526285	0.598691	0.97978
ACTB	24004	-0.558509	0.159737	-3.49644	0.000471514	0.0319211
SCG5	23109.9	-0.30741	0.172211	-1.78508	0.0742484	0.611838
ENO1	22283.8	0.00840248	0.0984182	0.0853752	0.931963	0.997718
HSPA8	20094.4	0.0817714	0.138878	0.588802	0.555994	0.979115
TMEM201	19998.3	-0.730998	0.648179	-1.12777	0.259416	0.884457
POU1F1	19615.5	0.0596377	0.148778	0.40085	0.68853	0.990254
ALDH1A1	19565.4	0.113281	0.267431	0.423589	0.671865	0.989725
LOC106040409	19440.9	0.547419	0.179918	3.04259	0.00234549	0.094686
CD81	19358.5	0.0306874	0.0922851	0.332528	0.739491	0.994605
CLSTN1	19311.3	-0.0647659	0.129909	-0.498549	0.618097	0.983725
SCG3	18851.7	-0.16825	0.219968	-0.764885	0.44434	0.969124
LOC106044772	18557.3	-0.463406	0.126169	-3.67291	0.000239803	0.0189123
HSP90B1	18334.2	-0.0325273	0.211536	-0.153768	0.877793	0.997718
PER2	17668.6	0.215009	0.315876	0.680675	0.496077	0.978613
LOC106042149	17667.3	-0.0854207	0.172576	-0.494975	0.620618	0.983725
CPE	17245.6	0.0866221	0.144417	0.599806	0.548635	0.979115
RPS2	17106.1	-0.207354	0.148096	-1.40013	0.161475	0.786231
ATP1A1	17006.9	0.330713	0.228826	1.44526	0.148386	0.768403
CREB3L2	17004.3	-0.417058	0.143164	-2.91315	0.003578	0.123296
PDE1C	16709.9	0.29044	0.199756	1.45397	0.145954	0.765806
PIK3R1	16374	0.0687555	0.103165	0.666463	0.505115	0.978613
NDRG1	16328.5	0.197775	0.164052	1.20557	0.227984	0.862125
YWHAQ	16259.7	-0.0622129	0.084071	-0.740005	0.459297	0.972057
GAPDH	16036.5	-0.109093	0.096929	-1.12549	0.260381	0.885885
OGT	15852.7	0.206178	0.15433	1.33596	0.181563	0.815357
RBM5	15673.7	0.126327	0.103722	1.21795	0.223245	0.859145
DYNC1H1	15317	0.0289278	0.0819121	0.353157	0.723971	0.991752
DIO2	15025.9	-0.164656	0.188568	-0.873189	0.38256	0.946565
HNRNPA3	14922	0.00160193	0.0894751	0.0179037	0.985716	0.999485
LOC106033831	14907.5	-0.137225	0.250942	-0.546838	0.58449	0.979115
FTH1	14889.4	0.123272	0.192844	0.639233	0.522671	0.979115
RPL4	14871.6	-0.189328	0.0993208	-1.90623	0.0566204	0.553543
HSPA5	14637.8	-0.265012	0.136911	-1.93565	0.0529106	0.535404
LAPTM4A	14594.3	0.0699829	0.110837	0.631407	0.527775	0.979115
PTPRN2	14535.7	-0.215666	0.121306	-1.77787	0.075426	0.615492
POMC	14308.6	-0.309504	0.101894	-3.03751	0.00238542	0.0957923
PTP4A1	14209.1	-0.202581	0.0915983	-2.21162	0.0269929	0.385973
CNN3	14042.8	-0.0699127	0.151883	-0.460305	0.645297	0.985791
LOC106034379	14014.7	-0.0552985	0.0966842	-0.57195	0.567356	0.979115
OAZ1	13891.8	-0.135328	0.118384	-1.14312	0.252987	0.879105
PAM	13780.7	-0.400942	0.12821	-3.12723	0.0017646	0.080114
RPS3A	13772	-0.0305782	0.110652	-0.276345	0.782283	0.997139
ANKRD10	13722.3	0.286694	0.158812	1.80524	0.0710372	0.601066
BTG1	13677.1	-0.333568	0.202789	-1.6449	0.0999908	0.675773
CANX	13638.9	0.00989055	0.108679	0.0910071	0.927487	0.997718
FNDC3A	13553.3	0.040767	0.137468	0.296556	0.766805	0.997139
MATR3	13544.2	0.137377	0.087393	1.57195	0.115963	0.715358
RPL23	13481.5	0.000796191	0.148656	0.00535592	0.995727	0.999753
DSTN	13397.2	-0.129413	0.101257	-1.27806	0.201227	0.835329
APLP2	13340	-0.198885	0.113193	-1.75704	0.0789105	0.621366
SERINC1	13161.4	-0.257889	0.127338	-2.02523	0.0428433	0.485052
LHX3	13148	-0.0415345	0.224902	-0.184678	0.853481	0.997718
NAP1L1	13145.1	-0.512538	0.151036	-3.39348	0.000690095	0.0410835
SORL1	13135.3	-0.266248	0.130039	-2.04744	0.0406148	0.475356
BSG	13067.7	-0.712904	0.134193	-5.31252	1.08e-07	4.87e-05
ND4L	13053.7	-0.0978299	0.141398	-0.691878	0.489014	0.978613
DDX6	13046.6	-0.0144717	0.0872384	-0.165886	0.868246	0.997718
SLC6A6	13038.2	0.303369	0.174719	1.73633	0.0825062	0.632134
CHMP2B	12908.9	-0.00343308	0.107091	-0.0320575	0.974426	0.999485
EIF5	12722.7	-0.45112	0.11923	-3.78362	0.000154565	0.0134366
CIRBP	12452.2	-0.0844825	0.132535	-0.637436	0.523841	0.979115
SFPQ	12400.9	0.119422	0.149972	0.796295	0.425861	0.962899
ALDH1A3	12388.8	-0.0619111	0.313384	-0.197556	0.843392	0.997718
HDLBP	12344.4	-0.0281534	0.0876534	-0.32119	0.748066	0.994605
RPL3	12296.1	-0.0680867	0.134053	-0.507907	0.611519	0.983135
DDX3X	12287.6	-0.192632	0.170779	-1.12796	0.259336	0.884457
ARF1	12087.8	0.0113269	0.0859925	0.131719	0.895206	0.997718
RPSA	12060.4	-0.228597	0.101978	-2.24164	0.0249847	0.370682
TUB	12011.3	0.26367	0.280792	0.939022	0.34772	0.934172
PABPC1	11792.7	-0.174333	0.115287	-1.51216	0.130493	0.7446
CSDE1	11683.9	-0.0552066	0.0807747	-0.683464	0.494313	0.978613
GFRA1	11550.2	-0.0451475	0.158654	-0.284566	0.775977	0.997139
RHOA	11529.2	-0.029896	0.0932874	-0.320472	0.748611	0.994605
PRKAR1A	11467.2	0.0268756	0.0853809	0.314773	0.752934	0.995365
YWHAE	11438.2	-0.0156896	0.116477	-0.134701	0.892848	0.997718
PDIA3	11298.5	-0.615189	0.158353	-3.88492	0.000102365	0.00997574
CHP1	11209.2	-0.0336682	0.159383	-0.21124	0.8327	0.997718
YWHAB	11061.9	-0.199063	0.155573	-1.27955	0.200705	0.834993
SLC38A2	10721.6	0.527947	0.178838	2.9521	0.00315618	0.11448
LOC106029616	10720.7	0.0299546	0.116737	0.2566	0.797487	0.997139
RPL5	10720.3	0.0255272	0.112523	0.226862	0.820531	0.997718
ND3	10712.3	-0.213269	0.130586	-1.63317	0.102434	0.681119
SF3B1	10711.9	0.0787155	0.0802104	0.981363	0.326414	0.923028
CLDN1	10604.9	0.00589858	0.14236	0.0414343	0.96695	0.999485
ETNK1	10593	-0.0262792	0.0742167	-0.354087	0.723273	0.991752
RPS8	10585	-0.057887	0.127157	-0.45524	0.648937	0.985791
RAB14	10504	-0.00799016	0.0911345	-0.0876743	0.930136	0.997718
ASL	10470.7	-0.221262	0.314297	-0.703991	0.481438	0.978002
AGR3	10465.2	0.508429	0.174309	2.91682	0.00353615	0.122683
FKBP5	10458.6	-0.180914	0.257777	-0.701821	0.482791	0.978511
PRDX1	10442.4	-0.469786	0.599916	-0.783087	0.433576	0.965918
TSPAN12	10438.4	-0.648354	0.0895593	-7.23938	4.51e-13	8.62e-10
RPL7	10417.1	-0.206064	0.144328	-1.42775	0.153365	0.777299
SPTBN1	10407.5	-0.130484	0.143803	-0.907381	0.364205	0.940448
SRSF6	10348.4	0.0979459	0.0882498	1.10987	0.267055	0.891125
PITPNA	10314.1	-0.263956	0.0736052	-3.58611	0.000335654	0.0243389
RPL6	10311.4	-0.149416	0.137667	-1.08534	0.277769	0.899541
BTG2	10250.5	0.226678	0.566552	0.400101	0.689082	0.990254
TPT1	10196.6	-0.135266	0.0848607	-1.59397	0.110942	0.702766
TSPAN3	10147.8	0.0997603	0.0907797	1.09893	0.271799	0.895505
NDRG3	10092.2	-0.0388626	0.141701	-0.274258	0.783886	0.997139
SLC25A6	10089.7	-0.0278814	0.0963086	-0.2895	0.772199	0.997139
VAT1	10084.5	-0.107565	0.103294	-1.04135	0.297714	0.908581
LAMP2	10029.4	-0.0459565	0.0907323	-0.506506	0.612501	0.983135
TXNIP	10014.4	-0.332328	0.238319	-1.39447	0.163176	0.787513
LOC106031449	9996.5	-0.0867585	0.101077	-0.858338	0.390706	0.95154
CLTC	9939.46	-0.0896223	0.102051	-0.878213	0.379828	0.945492
GPX3	9891.14	-1.08262	0.192431	-5.62601	1.84e-08	1.23e-05
RPL8	9813.22	-0.12335	0.13863	-0.889779	0.373585	0.944047
COL4A5	9773.15	-0.197451	0.279945	-0.70532	0.480611	0.977995
HNRNPH1	9669.36	0.150101	0.115795	1.29627	0.194884	0.830526
PAFAH1B1	9651.59	-0.0726227	0.0970427	-0.748358	0.454244	0.970133
PDK4	9604.74	-0.494376	0.238379	-2.07391	0.0380877	0.459576
ABCC5	9596.2	-0.159527	0.161045	-0.99057	0.321896	0.920765
YME1L1	9586.99	0.067123	0.0772009	0.869459	0.384596	0.946565
RPN1	9584.15	-0.252363	0.13605	-1.85493	0.0636064	0.5791
HNRNPA2B1	9538.29	-0.0522365	0.0845892	-0.617532	0.536884	0.979115
FLNB	9526.95	0.0383126	0.273268	0.140202	0.888501	0.997718
CD151	9353.2	0.108987	0.114372	0.952915	0.340633	0.93078
LOC106038554	9326.36	0.0908517	0.0995789	0.912359	0.36158	0.939315
NELL2	9311.5	-0.226469	0.545277	-0.415328	0.677902	0.990254
GNB1	9297.31	-0.00540343	0.128343	-0.0421016	0.966418	0.999485
FASN	9254.83	-0.352237	0.1222	-2.88247	0.00394573	0.131842
RPL14	9237.07	-0.141955	0.109995	-1.29056	0.196855	0.832651
LOC106030147	9217.98	0.587251	0.192373	3.05267	0.00226816	0.0925408
RELN	9215.62	-0.17036	0.348579	-0.488729	0.625034	0.983725
LAMP1	9184.14	0.0811436	0.11478	0.706948	0.479599	0.977995
CNBP	9177.99	-0.0460047	0.0926522	-0.496531	0.61952	0.983725
SON	9140.05	-0.0223121	0.101453	-0.219925	0.825929	0.997718
RTN4	8981.2	0.0278817	0.0878611	0.317339	0.750987	0.994959
DDX17	8934.71	0.030913	0.119613	0.258443	0.796065	0.997139
RERE	8907.18	-0.0252814	0.160036	-0.157974	0.874478	0.997718
ATP1B1	8869.87	-0.156757	0.330277	-0.474623	0.635056	0.984979
RPL7A	8849.06	-0.0494756	0.13728	-0.360398	0.71855	0.99164
DAP	8824.14	0.281751	0.125547	2.24419	0.02482	0.3687
RPL9	8772.24	-0.0998352	0.109986	-0.907707	0.364033	0.940448
P4HB	8732.97	-0.169347	0.113619	-1.49049	0.136096	0.752267
ULK2	8706.71	-1.14046	0.344141	-3.31394	0.000919926	0.0502145
FBXL5	8679.43	-0.0355086	0.107566	-0.33011	0.741317	0.994605
GRK7	8651.29	-0.12035	0.118801	-1.01303	0.311043	0.91726
TNS3	8638.55	-0.184219	0.216239	-0.851922	0.394257	0.95291
TMED2	8629.86	-0.087492	0.0895079	-0.977478	0.328333	0.924983
AP2M1	8595.7	-0.126585	0.120273	-1.05248	0.292578	0.907958
RPS4X	8528.26	-0.0795585	0.108061	-0.736235	0.461588	0.97232
ACADL	8522.96	-0.397169	0.116455	-3.41048	0.000648481	0.0392164
TMEM106B	8502.01	0.129841	0.115834	1.12092	0.26232	0.887904
LONRF3	8497.74	0.22174	0.140173	1.58191	0.11367	0.708989
KIF21A	8474.26	-0.183568	0.13529	-1.35685	0.174829	0.804478
MXRA7	8350.37	-0.490745	0.192745	-2.54608	0.010894	0.245115
ANP32E	8240.3	-0.0883099	0.0961882	-0.918095	0.358569	0.939023
NPM1	8237.21	-0.102881	0.0920155	-1.11808	0.263533	0.888375
ANXA2	8190.58	-0.306964	0.169847	-1.80729	0.0707166	0.60033
LOC106039682	8187	0.0575782	0.11923	0.482916	0.629155	0.984466
HYOU1	8172.05	-0.171783	0.11272	-1.52398	0.127513	0.740846
EIF3B	8068.33	-0.158759	0.0982687	-1.61556	0.106189	0.693189
TSPAN13	8063.08	0.0202653	0.173247	0.116973	0.906881	0.997718
SLC40A1	8048.56	-0.0332446	0.135311	-0.245689	0.805923	0.997139
DMBX1	8022.53	-0.115177	0.210534	-0.547069	0.584331	0.979115
LOC106029513	8005.5	-0.271241	0.160773	-1.68711	0.0915823	0.657178
VGLL3	7981.52	-0.175698	0.122869	-1.42996	0.152727	0.775806
RPS24	7940.16	-0.0677608	0.13449	-0.503837	0.614376	0.983725
RAB2A	7930.75	-0.0961542	0.0970668	-0.990599	0.321882	0.920765
HNRNPDL	7923.1	0.0477655	0.0931086	0.513008	0.607946	0.982033
CSNK1A1	7917.18	0.0441573	0.0836805	0.527689	0.597715	0.97978
LOC106042616	7911.43	-0.0665067	0.193582	-0.343558	0.731178	0.994019
CTNNB1	7895.97	-0.00287679	0.13244	-0.0217215	0.98267	0.999485
SPOCK3	7894.41	-0.341359	0.151616	-2.25147	0.0243556	0.366745
RET	7874.31	-0.239259	0.154523	-1.54837	0.121534	0.730533
HEXA	7844.77	-0.636083	0.13674	-4.65178	3.29e-06	0.000825406
PCMTD2	7817.38	-0.0289656	0.154569	-0.187395	0.851351	0.997718
UTRN	7802.28	0.0854853	0.0928519	0.920663	0.357226	0.938708
PKM	7718.19	0.0869443	0.110217	0.788848	0.430201	0.965396
SPTAN1	7716.44	0.00713278	0.123712	0.0576563	0.954022	0.998205
RCN2	7706.24	-0.148591	0.162395	-0.914997	0.360193	0.939242
PFN2	7650.32	0.049336	0.0913339	0.540172	0.589078	0.979195
SLC38A1	7646.75	-0.0991345	0.149248	-0.664226	0.506545	0.978613
ARL6IP5	7646.61	0.0261047	0.105043	0.248515	0.803736	0.997139
LOC106049407	7638.64	-0.523333	0.124456	-4.20498	2.61e-05	0.00353231
ARGLU1	7618.52	0.137966	0.10137	1.36102	0.173508	0.802016
NUCB2	7612.52	-0.189314	0.142806	-1.32567	0.184949	0.81777
WHSC1	7607.44	-0.167185	0.131421	-1.27213	0.203325	0.836662
ST13	7550.35	0.0540801	0.083099	0.650791	0.515181	0.979115
GHRHR	7527.82	0.182354	0.651607	0.279853	0.779591	0.997139
LOC106047770	7492	-2.38471	0.552506	-4.31617	1.59e-05	0.00247859
ATRX	7486.12	0.0646663	0.111403	0.580471	0.561597	0.979115
FAM120A	7485.54	0.0875924	0.0817782	1.0711	0.284126	0.904454
EZR	7473.89	-0.05407	0.191457	-0.282413	0.777627	0.997139
SKP1	7435.37	0.0724786	0.122359	0.592345	0.553619	0.979115
PAIP2	7417.96	0.0557974	0.0791996	0.704515	0.481112	0.978002
CTSD	7404.34	0.0686919	0.131789	0.521227	0.602209	0.980479
EHD3	7390.87	0.125138	0.123481	1.01342	0.310861	0.91726
LOC106049744	7382.09	-0.138877	0.109125	-1.27264	0.203144	0.836662
EEF1A2	7370.36	0.262359	0.159639	1.64345	0.10029	0.675773
ITM2B	7366.07	0.182149	0.110814	1.64374	0.100231	0.675773
PRKACB	7364.78	-0.0388008	0.123814	-0.313381	0.753991	0.99549
LOC106032717	7354.12	-0.202439	0.235939	-0.858014	0.390885	0.95154
MKNK1	7316.42	0.068917	0.170874	0.403322	0.686712	0.990254
SH3BGRL	7303.04	0.123832	0.142138	0.871209	0.38364	0.946565
IQGAP1	7290.58	0.0974034	0.0934273	1.04256	0.297153	0.908581
LOC106034947	7258.1	-0.14816	0.10784	-1.37388	0.169478	0.797228
YBX1	7243.33	-0.0595602	0.082179	-0.724762	0.468598	0.975371
2023-09-07	7230.05	0.0732271	0.1104	0.663288	0.507146	0.978613
LOC106034387	7226.07	0.126959	0.219693	0.577894	0.563336	0.979115
ATP11B	7221.53	0.0447644	0.0757256	0.591139	0.554427	0.979115
YWHAZ	7215.69	0.0782297	0.117869	0.663701	0.506882	0.978613
TMED10	7210.13	-0.0661471	0.102702	-0.644071	0.51953	0.979115
CLASP2	7201.74	-0.0460593	0.122569	-0.375782	0.707079	0.991026
ACLY	7197.17	0.0907255	0.126524	0.717064	0.473335	0.976404
H3F3B	7187.49	0.036925	0.0969359	0.380922	0.703261	0.990413
MDM2	7182.81	-0.228401	0.118816	-1.92231	0.0545666	0.54393
ATF4	7169.1	-0.147646	0.0822023	-1.79613	0.0724746	0.607596
RPS7	7157.51	0.0202899	0.141241	0.143654	0.885774	0.997718
RPS3	7143.48	-0.0623248	0.114706	-0.543346	0.586892	0.979115
TOB1	7114.25	0.103676	0.15294	0.677891	0.497841	0.978613
GLUL	7090.05	-0.307711	0.18796	-1.63711	0.101608	0.680153
PPP1CB	7070.15	-0.0116226	0.101063	-0.115004	0.908442	0.997718
RAB11B	7051.35	0.0431915	0.0877439	0.492245	0.622546	0.983725
NCL	7046.24	-0.073505	0.0895311	-0.820999	0.411647	0.960727
CDC42	7045.86	0.126002	0.0952893	1.32231	0.186065	0.81849
UBL3	7042.81	0.202735	0.111705	1.81492	0.0695358	0.595597
CNOT1	7035.83	0.00719718	0.10521	0.0684077	0.945461	0.997718
PCLO	7023.7	0.0784667	0.121705	0.644729	0.519103	0.979115
TUBB4B	7014.02	-0.10188	0.180563	-0.564234	0.572595	0.979115
TCTN3	6962.2	0.169908	0.127045	1.33738	0.181097	0.814246
GLG1	6961.45	-0.0248622	0.111326	-0.223328	0.82328	0.997718
HECA	6893.87	0.0642642	0.160784	0.399693	0.689383	0.990254
CLIC4	6828.94	0.181496	0.160005	1.13432	0.256662	0.883447
NCOA3	6824.66	-0.0940993	0.17451	-0.53922	0.589735	0.979195
CCPG1	6809.54	-0.141467	0.118673	-1.19208	0.233231	0.867356
TMED7	6805.34	-0.0470522	0.083548	-0.563176	0.573315	0.979115
RIMBP2	6803.93	-0.046924	0.184185	-0.254765	0.798905	0.997139
KIDINS220	6803.45	-0.128761	0.0966564	-1.33215	0.182811	0.816788
EIF3A	6803.37	0.410779	0.123394	3.329	0.000871581	0.0479683
LYST	6803.02	-0.448428	0.247435	-1.8123	0.0699391	0.59643
CAPRIN1	6790.82	0.0255847	0.0833793	0.306847	0.75896	0.996337
ITGAV	6758.78	0.0238257	0.111236	0.214189	0.830399	0.997718
LOC106048698	6730.9	1.2078	0.206948	5.83628	5.34e-09	4.8e-06
PDIA4	6716.38	-0.341419	0.165186	-2.06688	0.0387457	0.462409
SCOC	6707.01	-0.0704607	0.107505	-0.655418	0.512198	0.9791
HNRNPK	6703.99	-0.04933	0.134011	-0.368103	0.712796	0.991525
PPP1R2	6700.49	-0.0766279	0.0998719	-0.767262	0.442926	0.968514
RPS6	6655.48	-0.226125	0.137482	-1.64475	0.100021	0.675773
GABRE	6655.38	-0.550346	0.217166	-2.53422	0.0112697	0.249531
UPF1	6649.64	0.044622	0.114332	0.390284	0.696326	0.990413
SURF4	6630.25	-0.148374	0.097883	-1.51584	0.129561	0.743479
GLS	6629.14	0.161787	0.117921	1.37199	0.170066	0.797228
UGGT2	6626.4	-0.314213	0.145323	-2.16217	0.0306052	0.414389
RPL21	6598.29	-0.114997	0.12725	-0.903709	0.36615	0.940697
NCKAP1	6577.92	0.018435	0.0884991	0.208308	0.834989	0.997718
ZHX3	6577.11	-0.011204	0.1839	-0.0609243	0.95142	0.998205
RPL26L1	6561.52	-0.0192869	0.0945703	-0.203942	0.838399	0.997718
KLHDC2	6556.68	0.0103102	0.0970668	0.106217	0.91541	0.997718
MAP7	6548.32	0.089063	0.195551	0.455447	0.648788	0.985791
RPL23A	6545.31	-0.11038	0.130828	-0.843699	0.398837	0.954383
RAD21	6543.34	0.0780346	0.135189	0.577225	0.563787	0.979115
SRRM1	6539.05	0.0584281	0.120538	0.484728	0.627869	0.98436
MFN1	6526.72	0.0410959	0.100644	0.408328	0.683033	0.990254
RGS7	6509.6	0.262834	0.169777	1.54812	0.121594	0.730533
LOC106031415	6506.02	-0.0610061	0.144067	-0.423456	0.671963	0.989725
EIF2AK4	6501.28	-0.0206117	0.0772891	-0.266683	0.789713	0.997139
ZC3H7B	6497.44	-0.0666507	0.0888316	-0.750304	0.453072	0.970133
EGLN1	6482.07	-0.125985	0.229774	-0.548301	0.583485	0.979115
FUBP1	6474.91	0.0595207	0.0908388	0.655234	0.512317	0.9791
ZMYND11	6463.7	0.131678	0.152829	0.861603	0.388906	0.949509
ASH1L	6449.54	0.11156	0.0801968	1.39108	0.164202	0.788541
BNIP3	6445.68	-0.121994	0.111388	-1.09522	0.273422	0.89657
MADD	6443.11	0.014391	0.162169	0.0887411	0.929288	0.997718
TSPAN7	6440.97	-0.572162	0.16037	-3.56776	0.000360046	0.0256219
CTNNA1	6426.39	0.0629139	0.0882251	0.713107	0.47578	0.976929
ANK3	6416.79	0.0227191	0.190114	0.119503	0.904877	0.997718
NPR 3.00	6406.97	-0.234094	0.240446	-0.973584	0.330263	0.925498
PDCD6IP	6406	0.125708	0.0928188	1.35434	0.175628	0.805585
MGP	6399.23	-0.336335	0.583663	-0.576248	0.564447	0.979115
KMT2C	6375.8	0.0502288	0.125333	0.400763	0.688594	0.990254
LOC106033601	6351.43	-0.447194	0.328151	-1.36277	0.172956	0.801401
DCLK1	6341.42	-0.0671571	0.18383	-0.365323	0.714871	0.991603
CD74	6332.08	0.425757	0.259213	1.6425	0.100487	0.676097
UNC80	6328.15	-0.130218	0.0996978	-1.30613	0.191509	0.825608
SRPR	6327.55	-0.205497	0.108876	-1.88744	0.0591015	0.563046
LGMN	6311.1	0.114064	0.11457	0.995585	0.319452	0.920765
RAP1GAP2	6293.37	-0.250985	0.216885	-1.15723	0.24718	0.877429
SERPINF1	6287.09	-0.122187	0.193743	-0.630663	0.528261	0.979115
LOC106033372	6282.62	-0.00952961	0.085945	-0.11088	0.911711	0.997718
SPPL2A	6278.41	0.0202154	0.0780034	0.259161	0.795511	0.997139
PARVA	6266.83	-0.0182685	0.137059	-0.133289	0.893965	0.997718
KMT2E	6235.5	-0.215126	0.130438	-1.64925	0.0990956	0.675773
LOC106036131	6231.05	0.0392191	0.120925	0.324327	0.74569	0.994605
RDX	6228.34	0.125274	0.0975038	1.28481	0.198859	0.833099
LOC106039791	6218.77	-0.09649	0.109266	-0.883076	0.377195	0.945492
LOC106033656	6215.21	0.0921047	0.168289	0.5473	0.584173	0.979115
NUCKS1	6203.16	-0.0819533	0.106717	-0.767947	0.442519	0.968514
ADNP	6200.73	0.214418	0.115645	1.8541	0.0637244	0.579313
EIF3H	6189.15	-0.12669	0.157952	-0.802078	0.422508	0.961936
RPS5	6183.8	0.0672064	0.0829626	0.81008	0.417894	0.961614
COTL1	6180.83	-0.0739529	0.203424	-0.36354	0.716202	0.991603
LRP11	6172.88	0.0710042	0.12885	0.551063	0.581591	0.979115
LOC106044342	6159.54	0.0786922	0.130281	0.604021	0.54583	0.979115
GDI2	6148.4	-0.0290699	0.105546	-0.275423	0.782991	0.997139
CTTN	6148.3	0.057371	0.0915191	0.626875	0.530741	0.979115
CCNI	6147.66	-0.0711173	0.123074	-0.577844	0.56337	0.979115
PFKP	6132.28	-0.0132117	0.117192	-0.112735	0.910241	0.997718
PLA2G15	6123.86	0.0958942	0.336988	0.284563	0.775979	0.997139
RPL18A	6123.16	-0.0300075	0.118419	-0.2534	0.799959	0.997139
TRIP12	6088.56	-0.025884	0.0849813	-0.304585	0.760683	0.996629
SLC25A3	6059.2	0.118203	0.160089	0.73836	0.460296	0.97232
LOC106033057	6055.38	-0.181636	0.147181	-1.23409	0.217168	0.853425
RAB11A	6019.03	-0.00812457	0.101118	-0.0803477	0.935961	0.997718
LOC106033802	6014.06	-0.0533082	0.0907993	-0.587099	0.557137	0.979115
NCOA4	6012.03	-0.138035	0.0988263	-1.39674	0.162491	0.78652
COPA	6000.38	-0.0384573	0.0939316	-0.409418	0.682233	0.990254
MYH9	5963.9	0.027324	0.116342	0.23486	0.814318	0.997718
EIF4H	5954.28	-0.0649628	0.0992127	-0.654783	0.512607	0.9791
PCMTD1	5948.6	-0.251144	0.118029	-2.12782	0.033352	0.428812
DNAJC3	5932.9	-0.21591	0.107052	-2.01687	0.0437095	0.487786
WLS	5931.32	-0.022165	0.169193	-0.131004	0.895772	0.997718
DST	5919.55	0.0524045	0.226322	0.231549	0.816889	0.997718
TTC28	5908.08	-0.277196	0.235026	-1.17943	0.238228	0.872609
ARPP19	5900.68	0.0935361	0.0933087	1.00244	0.316133	0.920144
FAM46A	5896.74	-0.43695	0.27606	-1.58281	0.113465	0.708578
VDAC2	5896.3	-0.0385718	0.0992003	-0.388827	0.697404	0.990413
COL4A6	5889.8	-0.0578053	0.231376	-0.249833	0.802716	0.997139
OAT	5888.02	-0.176137	0.103701	-1.69851	0.0894121	0.651431
LOC106037374	5885.21	-0.0123864	0.114183	-0.108479	0.913616	0.997718
RTN1	5876.71	-0.128962	0.118324	-1.0899	0.275757	0.898027
HNRNPU	5869.51	-0.094271	0.078489	-1.20107	0.229723	0.86377
HIF1A	5861.84	0.0478629	0.0846661	0.565314	0.57186	0.979115
ITM2C	5831.45	-0.634521	0.209538	-3.02819	0.00246023	0.0981247
LOC106041274	5820.05	-0.276057	0.113586	-2.43037	0.0150832	0.288107
FAM13B	5817.62	0.0286857	0.0958917	0.299147	0.764828	0.997139
SEPP1	5804.78	0.000936437	0.161378	0.00580275	0.99537	0.999753
CBX3	5804.11	0.0941983	0.0816893	1.15313	0.248857	0.877429
PRPF8	5799.5	-0.0998957	0.120375	-0.829868	0.406613	0.959521
ARF4	5792.87	0.0403286	0.111359	0.362149	0.717241	0.991603
RPS15A	5791.08	-0.0372958	0.123863	-0.301106	0.763334	0.996843
NRCAM	5781.02	0.252433	0.163372	1.54514	0.122311	0.731254
USP9X	5780.53	-0.0227274	0.0822575	-0.276295	0.782321	0.997139
SV2B	5774.58	0.190964	0.367111	0.520179	0.602939	0.98084
DHCR24	5773.55	-1.27828	0.270667	-4.72271	2.33e-06	0.000654883
RPN2	5761.26	-0.321326	0.158176	-2.03145	0.0422094	0.482664
SCP2	5758.09	0.0408596	0.10085	0.405152	0.685365	0.990254
LOC106040258	5757.58	-0.3026	0.279686	-1.08193	0.279284	0.900537
EEF1B2	5752.65	-0.120502	0.126031	-0.956128	0.339007	0.93078
TENM2	5744.58	0.0446441	0.21765	0.205119	0.837479	0.997718
ABAT	5736.23	-0.280566	0.171793	-1.63316	0.102435	0.681119
MDM4	5710.47	0.120023	0.0902446	1.32998	0.183526	0.81777
ATP6V0C	5698.41	-0.0491143	0.122923	-0.399555	0.689485	0.990254
WDFY3	5688.36	0.0302423	0.0885995	0.341337	0.73285	0.994251
NISCH	5674.26	-0.32761	0.128422	-2.55105	0.01074	0.242362
SDC1	5670.19	-0.975579	0.257139	-3.79398	0.000148252	0.0130359
RPS6KA3	5666.71	-0.0311094	0.111972	-0.277833	0.781141	0.997139
IPO7	5651.55	-0.00338815	0.0746228	-0.0454037	0.963786	0.999374
SUN1	5647	-0.163092	0.115677	-1.40989	0.158573	0.781328
CCDC6	5642.21	0.0593356	0.180459	0.328804	0.742304	0.994605
CADM1	5638.35	-0.0236796	0.0856031	-0.276621	0.782071	0.997139
HSPA4L	5637.32	0.119945	0.106205	1.12937	0.258742	0.884281
EYA1	5635.24	0.246375	0.096294	2.55857	0.0105105	0.240015
SYNE1	5626.51	-0.297475	0.130266	-2.28359	0.0223956	0.350496
TMEM30A	5624.22	-0.207061	0.140757	-1.47105	0.141278	0.757871
QPCT	5621.47	0.206449	0.318369	0.648459	0.516688	0.979115
CRY1	5618.57	0.0395161	0.13227	0.298753	0.765128	0.997139
LOC106031662	5603.03	0.00153721	0.106764	0.0143981	0.988512	0.999485
SLC35A1	5598.38	-0.133757	0.161942	-0.825961	0.408826	0.959691
RAN	5590.06	0.154742	0.0931161	1.66181	0.0965502	0.665714
SEC61A1	5589.79	-0.0698507	0.118832	-0.587811	0.556659	0.979115
GUCY1B3	5587.64	-0.0381391	0.162031	-0.235381	0.813913	0.997718
RTFDC1	5586.54	-0.00729814	0.102795	-0.0709971	0.9434	0.997718
PLIN2	5579.98	0.14999	0.174312	0.860464	0.389533	0.950233
ELAVL1	5576.84	0.146405	0.102818	1.42392	0.15447	0.778807
TRA2A	5564.9	0.0776311	0.0982816	0.789884	0.429595	0.965029
THRAP3	5550.69	-0.121813	0.0830102	-1.46745	0.142253	0.760473
GFPT1	5550.42	0.094545	0.129403	0.730625	0.465008	0.97232
GCH1	5544.88	-0.115144	0.171267	-0.672305	0.50139	0.978613
RSRP1	5542.28	0.186575	0.115929	1.60939	0.10753	0.694203
NDFIP1	5542.2	0.0542652	0.0957191	0.566921	0.570768	0.979115
RAB1A	5535.16	-0.0185779	0.0883601	-0.210252	0.833471	0.997718
KIAA0556	5531.8	0.380294	0.0834805	4.55549	5.23e-06	0.00117595
AASS	5527.91	0.292982	0.2213	1.32391	0.185532	0.81777
PGK 1.00	5515.19	0.0532502	0.122808	0.433606	0.664575	0.987547
ERLIN2	5492.97	0.0627909	0.101537	0.618402	0.536311	0.979115
RPL24	5486.71	-0.0887145	0.136062	-0.652017	0.51439	0.979115
ETF1	5485.16	-0.0469429	0.144503	-0.324857	0.745289	0.994605
RPS16	5472.13	-0.0808063	0.11027	-0.732803	0.463679	0.97232
CPT1A	5467.68	0.2848	0.14535	1.9594	0.0500658	0.520535
SMARCA2	5467.13	-0.0526873	0.128441	-0.410205	0.681656	0.990254
SCD5	5454.62	0.207857	0.131179	1.58452	0.113075	0.707007
MAP2K1	5447.16	-0.100534	0.139228	-0.722085	0.470242	0.975371
CYFIP1	5432.44	0.0315226	0.175014	0.180114	0.857063	0.997718
RBBP4	5417.74	-0.0039569	0.102141	-0.0387395	0.969098	0.999485
LOC106030002	5412.15	0.157061	0.104729	1.49968	0.133697	0.748213
TOLLIP	5407.36	0.0323718	0.129531	0.249915	0.802653	0.997139
LMAN1	5402.43	0.00544463	0.0943125	0.0577297	0.953964	0.998205
GNS	5396.1	-0.0945884	0.136506	-0.692924	0.488357	0.978613
REEP2	5389.96	-0.284992	0.228604	-1.24666	0.212521	0.847869
STK32C	5387.82	0.51382	0.0885974	5.79949	6.65e-09	5.62e-06
ATP6AP2	5385.23	0.0195755	0.102989	0.190074	0.849251	0.997718
LOC106041064	5374.41	-0.510965	0.340355	-1.50127	0.133286	0.748213
ZHX1	5372.73	-0.0817921	0.231838	-0.352799	0.724239	0.991872
LOC106038270	5353.04	0.0723051	0.08588	0.841932	0.399826	0.95479
TAX1BP1	5343.37	-0.0552357	0.0936624	-0.589732	0.555371	0.979115
GABARAPL1	5342.6	-0.130737	0.12568	-1.04023	0.298231	0.908581
LUC7L3	5342.04	0.0647992	0.102522	0.632051	0.527354	0.979115
SOD1	5317.34	0.0537283	0.193007	0.278374	0.780725	0.997139
TGFBR1	5316.5	0.0135336	0.100395	0.134803	0.892767	0.997718
LOC106043356	5313.36	0.0173026	0.111075	0.155773	0.876212	0.997718
TMED8	5311.82	-0.335187	0.22338	-1.50053	0.133478	0.748213
SRSF11	5307.41	0.135607	0.0791632	1.713	0.0867122	0.643403
PDXK	5303.3	0.321975	0.546457	0.589204	0.555724	0.979115
PPP2R2D	5300.23	0.0484001	0.161452	0.29978	0.764345	0.997139
RAB18	5299.6	0.0683677	0.0996309	0.68621	0.492581	0.978613
TPD52L2	5295.91	-0.0458041	0.111544	-0.410635	0.68134	0.990254
EEF1D	5295.57	0.05479	0.188154	0.291197	0.770901	0.997139
PRRC2B	5294.58	-0.310825	0.132499	-2.34586	0.0189831	0.323071
TOP 1.00	5294.4	-0.275794	0.193739	-1.42353	0.154582	0.778807
UBR4	5289.29	-0.0153621	0.0951187	-0.161505	0.871696	0.997718
AGTR1	5287.14	0.79321	0.23129	3.4295	0.000604701	0.037174
TOM1L1	5285.89	-0.387231	0.139295	-2.77994	0.00543688	0.159663
CLASP1	5270.13	-0.340195	0.192557	-1.76672	0.077275	0.61707
TIAM1	5265.83	-0.344983	0.28928	-1.19256	0.233043	0.867321
HERC2	5260.08	-0.0314439	0.101985	-0.308319	0.75784	0.996335
PEBP1	5259.59	-0.202226	0.104718	-1.93115	0.0534646	0.538105
TRIM15	5251.54	-0.049678	0.129233	-0.384408	0.700676	0.990413
MCFD2	5242.1	0.0823092	0.0880042	0.935288	0.34964	0.93467
RNF10	5232.68	-0.0319449	0.12623	-0.253068	0.800216	0.997139
CD59	5232.29	0.156886	0.151673	1.03437	0.300963	0.910637
CISD1	5225.95	0.0384954	0.0903186	0.426217	0.669949	0.989213
PRRC2C	5222.99	-0.029034	0.0860755	-0.337308	0.735885	0.994605
ITGB1	5216.59	0.0342687	0.115262	0.297312	0.766229	0.997139
SYT10	5209.71	-0.124238	0.389098	-0.319299	0.7495	0.994605
IRS2	5202.57	-0.693186	0.639949	-1.08319	0.278724	0.900248
RPL27A	5200.99	-0.0277394	0.12104	-0.229176	0.818732	0.997718
SALL1	5190.82	-0.250546	0.107024	-2.34103	0.0192305	0.324552
KCNMA1	5188.9	-0.0612329	0.138246	-0.442926	0.657819	0.987082
MDH1	5181.37	0.00437984	0.0888147	0.0493144	0.960669	0.998453
CSNK1D	5176.29	0.0862254	0.0777519	1.10898	0.267439	0.891125
SEC63	5170.58	-0.136246	0.0957698	-1.42264	0.154841	0.778807
DCBLD2	5169.96	-0.0388693	0.114603	-0.339166	0.734485	0.994392
HMGB1	5162.21	-0.0110192	0.0915242	-0.120397	0.904169	0.997718
PROM1	5159.09	-0.058101	0.192206	-0.302285	0.762435	0.996843
REEP1	5151.13	0.0233246	0.147128	0.158533	0.874037	0.997718
SSR1	5137.41	-0.139724	0.119276	-1.17144	0.241423	0.873644
NELL1	5137.31	-1.0568	0.236178	-4.47458	7.66e-06	0.00154128
LOC106032777	5135.34	-0.113587	0.105145	-1.08028	0.280015	0.901564
PDIA6	5131.65	-0.192258	0.142182	-1.3522	0.17631	0.806124
HNRNPM	5131.18	0.128295	0.088199	1.45461	0.145778	0.76542
TPD52	5128.48	-0.101196	0.120754	-0.838028	0.402015	0.957029
ATP5A1	5126.66	0.0176303	0.114816	0.153553	0.877962	0.997718
SPOCK1	5126.3	-0.167615	0.170432	-0.983468	0.325377	0.921871
CDC42BPB	5124.33	-0.0487494	0.109961	-0.443334	0.657524	0.987082
TOP2B	5117.84	-0.0972048	0.0982172	-0.989692	0.322324	0.920765
LOC106038551	5109.41	-0.123393	0.105593	-1.16857	0.242576	0.874995
PTK2	5095.51	-0.0325436	0.138284	-0.235338	0.813946	0.997718
PGM2L1	5079.3	-0.0193466	0.145383	-0.133074	0.894135	0.997718
SMC5	5069.57	-0.126231	0.179256	-0.704192	0.481313	0.978002
BZW1	5063.23	-0.0925962	0.0870788	-1.06336	0.287618	0.905319
CTSB	5041.5	0.122359	0.141789	0.862961	0.388159	0.948847
APMAP	5040.98	-0.123595	0.176109	-0.701811	0.482797	0.978511
2023-09-08	5036.46	-0.131038	0.147555	-0.888061	0.374508	0.944395
TPM3	5034.7	0.0723648	0.0913111	0.792508	0.428065	0.964108
HID1	5030.73	-0.0235759	0.137914	-0.170947	0.864266	0.997718
HSD17B12	5018.68	0.00899167	0.160381	0.0560644	0.95529	0.998205
BZW2	5018.53	0.110518	0.161864	0.682786	0.494742	0.978613
MAP3K7	5010.5	0.208402	0.0955443	2.1812	0.0291684	0.40398
CSRP2	5008.35	0.314114	0.195196	1.60923	0.107566	0.694203
MAP2	5003.7	-0.186343	0.107699	-1.73022	0.0835906	0.634833
CLK1	5002.12	0.182589	0.109554	1.66665	0.0955839	0.663838
PROS1	5000.8	-0.193432	0.114666	-1.68692	0.0916184	0.657178
ABCE1	4995.23	-0.0998845	0.0942676	-1.05959	0.289333	0.906298
HSPA4	4987.63	0.174319	0.113268	1.539	0.123805	0.733437
GPI	4978.26	-0.00672375	0.117602	-0.0571738	0.954407	0.998205
ARVCF	4970.21	-0.131758	0.219513	-0.600231	0.548352	0.979115
TTLL12	4957.13	-0.254576	0.158569	-1.60546	0.108392	0.697412
SIX2	4937.49	0.1544	0.163131	0.946479	0.343904	0.931578
CRY2	4932.63	-0.162257	0.18006	-0.901125	0.367522	0.941267
OTOGL	4912.28	1.28287	0.279824	4.58458	4.55e-06	0.00105456
MYLK	4906.8	-0.756385	0.318405	-2.37555	0.017523	0.309944
YTHDC1	4893.34	0.0555544	0.0974152	0.570285	0.568485	0.979115
TM9SF2	4879.73	-0.0652995	0.123722	-0.527792	0.597644	0.97978
MANBA	4872.38	-0.0362885	0.194305	-0.18676	0.851848	0.997718
DHX15	4871.73	0.177943	0.0884842	2.01101	0.0443241	0.492484
SMIM14	4867.77	0.334851	0.120578	2.77705	0.00548551	0.160222
TBC1D4	4856.71	-0.0408921	0.246639	-0.165797	0.868316	0.997718
LOC106036744	4855.44	-0.0228459	0.18712	-0.122092	0.902826	0.997718
HSBP1	4853.1	0.00600411	0.11384	0.0527418	0.957938	0.998205
INPP5K	4845.3	0.183312	0.124859	1.46816	0.142062	0.760473
UNC13B	4832.6	-0.0348004	0.199986	-0.174014	0.861854	0.997718
FOXP2	4830.78	-0.355359	0.151182	-2.35054	0.0187463	0.320564
ICK	4829.39	-0.0437855	0.118149	-0.370594	0.71094	0.991497
RASGRF1	4824.13	-0.283117	0.221414	-1.27867	0.201012	0.835318
AP3D1	4820.12	-0.0763685	0.159157	-0.479832	0.631347	0.984779
FARP1	4820.11	0.146203	0.124158	1.17756	0.238974	0.872703
COL4A1	4813.77	-0.017448	0.156858	-0.111234	0.911431	0.997718
SERBP1	4812.18	0.0114114	0.09119	0.125139	0.900413	0.997718
PTEN	4808.75	-0.0107007	0.118029	-0.0906613	0.927762	0.997718
UBE2D3	4794.55	-0.0289307	0.108823	-0.26585	0.790354	0.997139
ARL6IP1	4794.17	-0.168386	0.133239	-1.26379	0.206306	0.838822
INPP4A	4791.98	0.0822781	0.234095	0.351472	0.725234	0.992139
RPL15	4787.23	-0.166291	0.0964478	-1.72416	0.0846794	0.638881
LRRFIP1	4781.55	-0.0394773	0.247056	-0.159791	0.873046	0.997718
MIB1	4780.19	0.0303437	0.107101	0.283317	0.776934	0.997139
SERPINI1	4773.89	-0.114366	0.264529	-0.432337	0.665497	0.98805
WBP2	4773.3	-0.170894	0.112183	-1.52335	0.127672	0.740846
CTBP1	4772.15	-0.0905203	0.0935999	-0.967098	0.333495	0.926376
RNF149	4771.81	-0.507056	0.232178	-2.18391	0.028969	0.402404
SDF4	4764.98	-0.0537636	0.122689	-0.438211	0.661233	0.987094
TUSC3	4761.69	0.120828	0.135565	0.891295	0.372771	0.943802
SYN3	4749.82	-0.701024	0.246096	-2.84858	0.00439146	0.139002
LOC106046123	4743.33	-0.0994519	0.0894427	-1.11191	0.266178	0.890748
FAM214A	4734.92	-0.213463	0.0974325	-2.19088	0.0284605	0.39876
ABHD2	4730.89	0.0281645	0.335508	0.0839458	0.9331	0.997718
MAN2B2	4720.3	-0.0613425	0.115548	-0.530885	0.595499	0.97978
CNOT7	4719.63	0.116958	0.100122	1.16815	0.242747	0.874995
TMPO	4713.31	0.11857	0.11015	1.07645	0.281728	0.903466
USP8	4706.91	0.00411566	0.0878545	0.0468463	0.962636	0.999374
OSBPL8	4704.9	-0.0026358	0.265281	-0.00993587	0.992072	0.999485
CRK	4694.84	0.0197029	0.0798956	0.246609	0.805211	0.997139
SEC31A	4694.17	0.0954089	0.0802692	1.18861	0.234593	0.868488
RPS12	4686.47	-0.20023	0.142279	-1.40731	0.159335	0.782622
FAM174B	4685.79	0.0726906	0.162953	0.446083	0.655538	0.986305
RAC1	4685.77	-0.0143894	0.0936705	-0.153617	0.877912	0.997718
UBAP2	4680.19	-0.0321872	0.130478	-0.246686	0.805151	0.997139
GNA11	4675.22	-0.0843528	0.095717	-0.881273	0.37817	0.945492
CXCL14	4673.53	0.502658	0.653084	0.769669	0.441496	0.968514
CHD4	4667.32	-0.0066193	0.155533	-0.0425588	0.966053	0.999485
RASD1	4663.95	-0.281327	0.225256	-1.24892	0.211694	0.846547
RAP1A	4648.93	0.0383582	0.100206	0.382792	0.701874	0.990413
RPS14	4648.2	0.0203632	0.109845	0.185382	0.85293	0.997718
ESYT2	4636.06	-0.0146433	0.104021	-0.140773	0.888049	0.997718
PNISR	4632.65	0.185308	0.14006	1.32306	0.185816	0.818263
PUM2	4625.41	0.0766716	0.096059	0.798172	0.424771	0.962386
GNAI3	4623	0.0760272	0.0985016	0.771837	0.440211	0.967983
PLOD2	4618.44	0.0564867	0.196286	0.287777	0.773517	0.997139
RPS27A	4618.42	-0.015654	0.119017	-0.131527	0.895358	0.997718
LOC106029996	4611.28	0.158374	0.111687	1.41803	0.156183	0.779482
TPM1	4608.61	-0.118118	0.158708	-0.744247	0.456727	0.971183
LDHB	4600.86	0.469938	0.102615	4.57963	4.66e-06	0.00106371
SRSF3	4593.67	0.212345	0.141447	1.50123	0.133296	0.748213
SET	4586.7	-0.0546346	0.111156	-0.491515	0.623063	0.983725
CASK	4585.89	0.12411	0.0891934	1.39147	0.164082	0.788541
ZFAND6	4577.06	-0.0242323	0.118635	-0.204259	0.838151	0.997718
PDK3	4569.11	-0.142659	0.120852	-1.18044	0.237824	0.872591
PCNP	4568.97	0.0371583	0.0992842	0.374262	0.70821	0.991497
AKIRIN2	4564.31	-0.0736486	0.183973	-0.400323	0.688918	0.990254
LOC106032756	4562.39	0.215923	0.263498	0.819448	0.412531	0.961174
SAT1	4554.44	-0.105276	0.211928	-0.496754	0.619362	0.983725
LOC106031049	4551.49	0.0792298	0.150012	0.528157	0.59739	0.97978
CCDC88C	4548.44	0.109123	0.199098	0.548085	0.583633	0.979115
KDM6A	4538.03	-0.064325	0.103991	-0.618563	0.536204	0.979115
VCP	4531.5	-0.162248	0.10397	-1.56052	0.118638	0.722884
MYCBP2	4528.85	0.227762	0.104048	2.18901	0.0285961	0.399562
FKBP4	4526.66	0.145156	0.152635	0.951	0.341604	0.93078
BTF3L4	4526.4	0.143403	0.100902	1.42121	0.155256	0.778807
U2SURP	4525.2	0.0549256	0.090148	0.609283	0.542337	0.979115
ZNF207	4521.99	-0.0269656	0.112137	-0.240471	0.809965	0.997718
SYNE2	4516.57	-0.137403	0.127863	-1.07461	0.282551	0.903559
CHKA	4514.98	0.285817	0.178873	1.59788	0.11007	0.701547
SLC46A3	4507.48	0.209681	0.277544	0.755486	0.449958	0.970133
PPM1K	4506.06	-0.409658	0.222227	-1.84342	0.0652682	0.581167
RBM39	4503.12	0.0306353	0.0870384	0.351974	0.724858	0.99194
SLC23A2	4502.92	-0.0289272	0.109609	-0.263913	0.791847	0.997139
PXMP4	4487.17	0.0762645	0.110313	0.691347	0.489347	0.978613
CAMSAP1	4485.63	-0.354881	0.276632	-1.28286	0.19954	0.833917
HECTD4	4472.87	-0.000989996	0.106639	-0.00928364	0.992593	0.999485
PDK1	4471.77	0.121216	0.120427	1.00654	0.314154	0.919876
CRYBG3	4460.68	-0.319663	0.13542	-2.36053	0.0182487	0.317337
SPARC	4460.45	0.644585	0.156346	4.12281	3.74e-05	0.00465565
SSR2	4454.73	-0.10811	0.140914	-0.767207	0.442958	0.968514
TNRC18	4446.36	0.0461479	0.167684	0.275208	0.783156	0.997139
WDFY1	4442.06	0.0405659	0.106848	0.379661	0.704197	0.990413
MPZL3	4441.93	0.0561891	0.0870619	0.645392	0.518673	0.979115
SERPINE2	4435.17	0.0799137	0.147115	0.543206	0.586988	0.979115
ITFG1	4434.48	-0.144075	0.151545	-0.950711	0.341751	0.93078
PAPPA2	4434.46	0.899847	0.31596	2.84798	0.00439983	0.139002
LOC106032782	4432.55	0.232615	0.0964029	2.41295	0.0158241	0.294895
HNRNPH3	4432.08	0.100738	0.0878676	1.14647	0.2516	0.878677
RBBP5	4426.56	0.063248	0.157648	0.401198	0.688274	0.990254
MSN	4424.85	-0.0515451	0.152643	-0.337685	0.735601	0.994605
BCHE	4422.25	-0.00459257	0.208196	-0.0220588	0.982401	0.999485
RNF13	4418.71	0.0543828	0.11419	0.476249	0.633897	0.984891
PRKCA	4414.38	-0.215116	0.176774	-1.2169	0.223641	0.859145
EXT2	4414.3	-0.207744	0.0968258	-2.14554	0.0319096	0.420515
INSIG2	4411.02	0.246897	0.145139	1.70111	0.088922	0.650502
GALNT18	4407.82	-0.012755	0.107537	-0.11861	0.905584	0.997718
STT3B	4406.7	-0.0902875	0.12226	-0.738488	0.460218	0.97232
CD99L2	4402.19	0.00811503	0.151784	0.0534642	0.957362	0.998205
LDLRAD4	4402.19	0.0401986	0.120933	0.332404	0.739584	0.994605
LOC106049663	4401.75	0.0973826	0.141808	0.686721	0.492258	0.978613
KANK1	4400.93	0.390054	0.181467	2.14944	0.0315991	0.418543
ITSN2	4400.23	-0.319757	0.190065	-1.68235	0.0925004	0.659486
TAF1	4399.59	-0.0403509	0.0886458	-0.455193	0.64897	0.985791
TMEM59	4399.42	-0.0626734	0.126646	-0.494869	0.620692	0.983725
ANKFY1	4397.27	0.105529	0.0878826	1.2008	0.22983	0.86377
ZFC3H1	4396.25	0.0862747	0.121972	0.707331	0.479361	0.977995
CTSL	4389.73	-0.285879	0.225177	-1.26958	0.204236	0.837194
SS18	4385.96	-0.0264399	0.0957891	-0.276022	0.782531	0.997139
EIF3E	4378.83	-0.144375	0.127405	-1.1332	0.257132	0.884159
FN1	4375.26	0.140293	0.249092	0.563216	0.573288	0.979115
STMN2	4371.32	0.0918935	0.231205	0.397455	0.691032	0.990338
TMLHE	4368.86	0.116749	0.124159	0.940313	0.347057	0.93354
ST5	4363.7	-0.341426	0.18322	-1.86348	0.0623953	0.574051
WAPAL	4357.78	-0.0926667	0.0930281	-0.996114	0.319195	0.920765
FNBP4	4357.63	-0.115797	0.108857	-1.06375	0.28744	0.905319
KANSL1L	4351.63	-0.940865	0.245674	-3.82973	0.000128286	0.0120416
KCNIP1	4351.6	0.093456	0.285551	0.327283	0.743454	0.994605
SEC61A2	4349.44	-0.0785901	0.26094	-0.301181	0.763277	0.996843
NR2C1	4348.05	-0.0928181	0.137645	-0.67433	0.500101	0.978613
MTPN	4338.38	0.172702	0.112217	1.539	0.123803	0.733437
ABCA3	4335.44	-0.104775	0.136071	-0.770001	0.4413	0.968514
XIAP	4332.92	-0.0262861	0.0986975	-0.26633	0.789985	0.997139
PIGK	4325.73	0.0517151	0.10632	0.486409	0.626677	0.984327
HSPA2	4321.29	-0.112719	0.254918	-0.442176	0.658362	0.987082
PRELID2	4312.23	0.187433	0.125526	1.49318	0.13539	0.751215
USO1	4311.91	0.113053	0.0881249	1.28287	0.199537	0.833917
MMP24	4311.83	0.149291	0.0814003	1.83403	0.066649	0.586911
SYNJ1	4310.09	0.00580796	0.233572	0.0248658	0.980162	0.999485
RAB7A	4308.75	0.00461425	0.103687	0.044502	0.964504	0.999374
LOC106035359	4308.33	0.392061	0.376903	1.04022	0.298239	0.908581
DMD	4305.76	0.0126537	0.127719	0.0990747	0.921079	0.997718
NELFA	4304.85	-0.0131651	0.162721	-0.0809059	0.935517	0.997718
TRAM1	4300.22	-0.014651	0.0903318	-0.16219	0.871156	0.997718
HNRNPR	4300.19	0.0931344	0.0866732	1.07455	0.282578	0.903559
SF3A1	4292.5	-0.0764653	0.110049	-0.69483	0.487162	0.978613
BTBD2	4289.3	-0.0629737	0.105783	-0.595312	0.551635	0.979115
MAPK6	4287.09	0.0687715	0.139652	0.49245	0.622401	0.983725
ELMO1	4284.3	-0.00523161	0.120303	-0.0434868	0.965313	0.999485
FKBP9	4278.29	0.0293989	0.108915	0.269926	0.787217	0.997139
CADPS	4278.05	-0.197342	0.117996	-1.67245	0.0944356	0.663336
ERBB2IP	4277.75	-0.11231	0.174648	-0.643068	0.52018	0.979115
NFAT5	4273.7	0.166523	0.120587	1.38094	0.167298	0.792442
COMMD6	4267.13	0.328493	0.167392	1.96242	0.0497136	0.519713
ELL2	4264.73	0.133448	0.129838	1.0278	0.304045	0.912393
LOC106033631	4263.27	-0.130497	0.106781	-1.2221	0.221671	0.859145
PCSK1	4260.56	-0.321964	0.136812	-2.35333	0.0186063	0.319143
TMX4	4254.08	0.283349	0.127737	2.21822	0.0265396	0.382947
NRSN1	4251.56	-0.430459	0.199643	-2.15615	0.0310721	0.416745
CARM1	4244.94	-0.574022	0.190328	-3.01596	0.00256165	0.100238
YPEL5	4243.51	-0.00249073	0.128341	-0.0194072	0.984516	0.999485
COPB1	4240.39	0.0678234	0.119859	0.565859	0.57149	0.979115
CHD2	4238.97	0.0156022	0.0929058	0.167935	0.866634	0.997718
ANKRD17	4237.74	0.00350585	0.0867668	0.0404054	0.96777	0.999485
ILF3	4234.15	-0.090267	0.103244	-0.874306	0.381952	0.946249
KCTD2	4234.08	-0.096821	0.117498	-0.824022	0.409927	0.960326
LDB3	4233.16	0.41611	0.189128	2.20015	0.0277963	0.391898
RAB21	4221.84	-0.0878638	0.0977994	-0.898408	0.368968	0.941432
ATP6V0E1	4219.53	-0.514626	0.111584	-4.61199	3.99e-06	0.00096858
MAPK14	4218.19	-0.165934	0.144937	-1.14487	0.252263	0.878762
SPIN1	4216.07	-0.0597028	0.122083	-0.489035	0.624817	0.983725
FNBP1L	4207.45	-0.09773	0.163556	-0.597531	0.550153	0.979115
RECK	4205.08	-0.00946421	0.189575	-0.0499234	0.960183	0.998266
PSME4	4200.82	-0.318907	0.141228	-2.2581	0.0239393	0.362644
PRKG2	4199.31	-0.506601	0.351261	-1.44223	0.149236	0.770014
TBC1D1	4189.05	0.247482	0.177015	1.39809	0.162087	0.78652
RAF1	4179.12	-0.0448765	0.113802	-0.394337	0.693332	0.990338
TCF12	4178.75	0.0944672	0.202594	0.466288	0.641009	0.985791
TMEM255A	4176.76	0.0480166	0.238733	0.201131	0.840596	0.997718
SEC24C	4176.21	-0.0183966	0.101629	-0.181016	0.856355	0.997718
PPIF	4175.93	-0.157185	0.270796	-0.580456	0.561607	0.979115
ACAP2	4173.42	0.0352417	0.0875085	0.402723	0.687152	0.990254
EPRS	4169.59	0.0103991	0.110063	0.0944833	0.924725	0.997718
ZCCHC11	4168.71	-0.522983	0.16012	-3.26619	0.00109004	0.0573115
CRELD2	4168.54	-0.26783	0.152517	-1.75606	0.0790775	0.621366
RPL39	4161.67	-0.0700899	0.0998555	-0.701913	0.482733	0.978511
LOC106045937	4161.5	-0.0675259	0.159653	-0.422953	0.67233	0.989725
G3BP1	4152.1	-0.0792665	0.113462	-0.69862	0.48479	0.978613
BCLAF1	4151.97	0.0228472	0.0942341	0.242452	0.80843	0.997718
SLC30A9	4147.19	0.102103	0.0774017	1.31913	0.187126	0.819303
MAPRE1	4144.98	0.0172345	0.131301	0.13126	0.895569	0.997718
PNRC2	4140.85	-0.0088813	0.0889863	-0.0998052	0.920499	0.997718
KLHDC1	4136.87	-0.0235087	0.102844	-0.228585	0.819191	0.997718
RHOU	4135.37	0.0614373	0.313314	0.196089	0.844541	0.997718
ADARB1	4133.01	0.103902	0.121263	0.856832	0.391538	0.952692
CDV3	4126.03	-0.064447	0.125415	-0.513872	0.607342	0.981781
DYNLL2	4118.37	0.365553	0.137558	2.65745	0.00787341	0.201107
SAR1B	4117.81	-0.103755	0.117645	-0.881928	0.377816	0.945492
SPAG9	4117.7	0.052824	0.144917	0.364513	0.715475	0.991603
STK26	4116.79	0.0912177	0.123586	0.738093	0.460458	0.97232
SCCPDH	4110.57	0.104534	0.1183	0.88364	0.376891	0.945482
SEL1L	4107.82	0.0339269	0.0958223	0.354061	0.723293	0.991752
EGFLAM	4107.12	-0.453712	0.162809	-2.78678	0.00532349	0.156633
EIF3D	4101.2	-0.119796	0.10605	-1.12962	0.258637	0.884281
WDR1	4100.91	-0.247128	0.118147	-2.0917	0.0364651	0.447048
EIF1AX	4093.59	0.0496545	0.132636	0.374367	0.708132	0.991497
PLEC	4091.74	0.074951	0.148391	0.505091	0.613495	0.983494
RPRD1A	4089.62	0.260007	0.113634	2.28811	0.0221309	0.349797
PCM1	4088.51	-0.00644978	0.0901443	-0.0715495	0.94296	0.997718
TCTN2	4083.64	-0.306474	0.119749	-2.55929	0.0104885	0.239871
ERGIC1	4083.33	-0.348251	0.0966667	-3.60259	0.00031506	0.0234237
LUM	4082.08	-0.307645	0.357082	-0.861552	0.388934	0.949509
GPCPD1	4082	0.0636913	0.235041	0.270979	0.786407	0.997139
SLK	4081.43	0.079969	0.100441	0.79618	0.425927	0.962899
GLCCI1	4081.4	-0.180584	0.161565	-1.11772	0.263688	0.888375
ACSL4	4078.54	-0.287489	0.174978	-1.643	0.100383	0.675773
ACTR1A	4074.39	-0.0499873	0.115954	-0.431098	0.666397	0.98826
UFM1	4073.55	0.0742554	0.13609	0.545633	0.585318	0.979115
TEX2	4068.5	-0.086632	0.120633	-0.718143	0.472669	0.976398
HSPA9	4068.21	-0.0565832	0.122855	-0.46057	0.645107	0.985791
EGR1	4065.94	-0.417551	0.373	-1.11944	0.262954	0.888318
PCF11	4058.73	-0.0456016	0.131344	-0.347191	0.728448	0.993905
LOC106047719	4055.46	0.167776	0.173067	0.969428	0.332332	0.925665
DGKQ	4048.34	0.0860825	0.264429	0.325541	0.744771	0.994605
FAM171B	4044.21	0.0560614	0.116479	0.4813	0.630303	0.984684
GALC	4043.55	-0.233196	0.135351	-1.7229	0.0849064	0.639197
SPEN	4041.35	-0.182772	0.127106	-1.43795	0.150448	0.771608
USP7	4041.09	0.0485529	0.0958656	0.506469	0.612527	0.983135
CAT	4039.86	-0.0795118	0.132734	-0.599032	0.549152	0.979115
SEC16A	4039.56	-0.0330932	0.112337	-0.294588	0.768309	0.997139
LOC106030919	4031.49	-0.15471	0.104577	-1.47939	0.139036	0.757239
2023-03-07	4026.2	0.0722558	0.146495	0.49323	0.62185	0.983725
EPS15	4023.3	-0.0343944	0.177328	-0.193959	0.846208	0.997718
KIF13B	4022.73	-0.279253	0.208065	-1.34214	0.17955	0.811795
ATP2C1	4022.03	0.024522	0.095755	0.256091	0.797881	0.997139
THOC2	4019.98	0.0766577	0.100983	0.759111	0.447786	0.970133
LOC106036017	4019.4	-0.337346	0.114465	-2.94716	0.00320711	0.115676
GLUD1	4015.66	-0.0273893	0.158891	-0.172378	0.86314	0.997718
DIP2B	4013.37	0.319054	0.137243	2.32475	0.0200855	0.331578
OXCT1	4013.21	0.126967	0.292928	0.43344	0.664695	0.987547
LNPEP	4011.63	-0.392264	0.111565	-3.51602	0.000438067	0.0303069
CHN1	4008.69	-0.0457332	0.142515	-0.3209	0.748286	0.994605
AP1G1	4006.76	0.0602031	0.0949654	0.633948	0.526115	0.979115
H3F3A	3998.23	0.137411	0.138526	0.99195	0.321222	0.920765
ABCG1	3997.22	0.802711	0.178522	4.49644	6.91e-06	0.00142873
EPN2	3996.87	-0.113417	0.142323	-0.796897	0.425511	0.962899
SFT2D2	3992.5	-0.000595442	0.0962778	-0.00618462	0.995065	0.999753
RPL19	3990.64	-0.261211	0.104934	-2.48929	0.0127999	0.26702
LOC106031182	3989.97	-0.344025	0.15801	-2.17724	0.0294626	0.406473
FMN2	3986.49	-0.256954	0.240579	-1.06806	0.285493	0.904454
CNOT6	3981.74	-0.0295944	0.115976	-0.255177	0.798587	0.997139
PNPLA8	3973.89	-0.00855776	0.227243	-0.0376591	0.96996	0.999485
TMEM231	3964.31	-0.0654152	0.136067	-0.480759	0.630688	0.984684
TSC2	3963.7	0.0928943	0.102964	0.902203	0.366949	0.941267
ADAMTSL3	3963.09	-0.149827	0.389355	-0.384807	0.70038	0.990413
CHMP1B	3962.92	-0.183433	0.119785	-1.53136	0.125682	0.73738
NPTN	3953.13	0.031245	0.0862686	0.362182	0.717216	0.991603
WTAP	3950.99	0.0178998	0.0852133	0.210059	0.833622	0.997718
TCAIM	3949.56	-0.137483	0.23374	-0.588186	0.556408	0.979115
EYA4	3945.42	0.400846	0.18341	2.18552	0.0288509	0.401868
ZNF326	3944.69	0.121577	0.103494	1.17472	0.240106	0.87351
RBMX	3943.66	0.146487	0.0787826	1.85938	0.0629734	0.576807
KIAA0319	3940.34	-0.0376664	0.115393	-0.326419	0.744107	0.994605
KLC1	3938.61	0.0866004	0.106658	0.811945	0.416823	0.961614
GPT2	3934.61	-0.244464	0.144688	-1.6896	0.0911051	0.656265
RNF141	3930.29	0.0636789	0.113654	0.560289	0.575282	0.979115
KDM4A	3930.12	-0.119648	0.114847	-1.04181	0.2975	0.908581
FAM126A	3928.65	-0.128143	0.192428	-0.665927	0.505458	0.978613
SORBS1	3924.89	-0.15437	0.144297	-1.06981	0.284705	0.904454
FEM1A	3917.26	-0.0715194	0.0956936	-0.74738	0.454835	0.970133
MAPT	3915.17	0.0855802	0.124019	0.690055	0.49016	0.978613
NKTR	3913.73	0.113138	0.139859	0.808945	0.418547	0.961614
LOC106029425	3913.21	5.66348	1.60554	3.52746	NA	NA
NNT	3913	-0.14388	0.148094	-0.971548	0.331276	0.925498
DYNC1I2	3911.46	0.0775058	0.111295	0.696398	0.486179	0.978613
RCBTB1	3908.86	0.0407289	0.0845281	0.481839	0.62992	0.984684
NUMB	3904.51	0.145332	0.184459	0.787879	0.430768	0.96544
CRYL1	3904.3	0.630427	0.205802	3.06327	0.00218931	0.0910229
SYN2	3903.71	0.285198	0.185573	1.53685	0.124329	0.734737
MYO1B	3902.32	-0.0379347	0.231192	-0.164083	0.869666	0.997718
EOGT	3893.51	-0.00380828	0.105727	-0.03602	0.971266	0.999485
XPO1	3891.91	-0.00257979	0.0891288	-0.0289445	0.976909	0.999485
SLC4A4	3888.57	0.321415	0.24966	1.28741	0.197951	0.832651
CPEB4	3878.3	0.0798314	0.165541	0.482246	0.629631	0.984684
GBE1	3877.58	0.125333	0.147988	0.846913	0.397043	0.953428
PPP2R5C	3876.8	0.0376351	0.102835	0.365974	0.714384	0.991603
NDUFS1	3871.57	-0.0553505	0.0836446	-0.661734	0.508142	0.978613
HERC1	3868.73	-0.0280767	0.105916	-0.265085	0.790944	0.997139
SLC12A4	3861.7	-0.258797	0.172683	-1.49868	0.133957	0.748213
ARHGAP17	3860.56	0.165181	0.119203	1.38571	0.165836	0.788787
PPP1R12A	3856.9	0.143444	0.11281	1.27155	0.203533	0.836662
PPP2CA	3851.93	-0.183497	0.106284	-1.72648	0.0842604	0.637083
LOC106033662	3850.62	0.134068	0.178628	0.750542	0.452928	0.970133
MYL12B	3847.83	-0.0272071	0.105345	-0.258267	0.796201	0.997139
DCN	3845.8	-0.410958	0.33692	-1.21975	0.22256	0.859145
FAM177A1	3843.88	-0.0155999	0.135968	-0.114732	0.908657	0.997718
GNB4	3841.29	-0.0938823	0.0773568	-1.21363	0.22489	0.859145
COL4A2	3839.99	-0.0641211	0.159173	-0.402838	0.687068	0.990254
SPECC1L	3837.94	0.111515	0.16109	0.692253	0.488778	0.978613
CLCN3	3837.16	0.0349845	0.080685	0.433594	0.664583	0.987547
EIF1	3835.44	-0.0151581	0.110367	-0.137343	0.89076	0.997718
MAP7D3	3831.81	0.135312	0.115652	1.17	0.242002	0.874088
CLPTM1L	3831.36	0.0792557	0.109473	0.723977	0.46908	0.975371
STAT1	3830.42	0.616811	0.288862	2.13531	0.0327357	0.426791
ARHGAP5	3825.93	0.105688	0.0989854	1.06771	0.285651	0.904454
NSD1	3824.89	-0.0333251	0.0960075	-0.34711	0.728509	0.993905
LOC106034080	3823.74	-0.0462534	0.102355	-0.45189	0.651348	0.985791
RBBP6	3819.47	0.0491679	0.0924125	0.532048	0.594693	0.979765
B3GALNT1	3812.45	-0.0613458	0.156842	-0.391132	0.6957	0.990338
PIM3	3810.72	-0.779426	0.315711	-2.4688	0.0135567	0.272063
GCLM	3810.51	0.276037	0.126297	2.18563	0.0288429	0.401868
CTNNAL1	3810.26	-0.0147464	0.12436	-0.118578	0.90561	0.997718
TRIM37	3807.47	-0.162363	0.150672	-1.07759	0.281215	0.902768
CD47	3806.59	-0.0629055	0.103216	-0.609456	0.542222	0.979115
GPD2	3805.01	0.0712573	0.121427	0.586834	0.557315	0.979115
SMS	3804.66	0.0578605	0.165678	0.349234	0.726914	0.992908
MAPK8IP3	3803.32	0.148505	0.195615	0.759169	0.447752	0.970133
TEF	3802.83	0.116932	0.141416	0.826868	0.408312	0.959691
TNKS	3799.73	-0.319692	0.131669	-2.428	0.0151822	0.288695
SCYL2	3799.65	-0.00921276	0.11155	-0.0825885	0.934179	0.997718
MYO1C	3796.17	-0.302021	0.312173	-0.967479	0.333305	0.926376
CPSF6	3794.36	0.142961	0.112747	1.26798	0.204803	0.838114
ZRANB1	3787.28	-0.208208	0.153963	-1.35232	0.176272	0.806124
DSCAM	3787.23	0.123389	0.149015	0.828032	0.407652	0.959691
DOCK3	3782.53	-0.296778	0.127897	-2.32045	0.0203167	0.333167
PSD3	3782.1	0.0253335	0.248438	0.101971	0.91878	0.997718
SCN3B	3782.06	0.0929849	0.171253	0.542968	0.587152	0.979115
ADD1	3779.45	0.0592756	0.121316	0.488606	0.625121	0.983725
AKAP9	3777.43	-0.125047	0.102976	-1.21433	0.224623	0.859145
TKT	3777.15	-0.0246615	0.115839	-0.212894	0.831409	0.997718
PSMD1	3774.62	0.00020712	0.120775	0.00171492	0.998632	0.999889
RPL10A	3773.3	0.187976	0.160187	1.17348	0.240604	0.87351
LOC106034607	3772.56	-0.0364386	0.169546	-0.214919	0.82983	0.997718
LOC106043809	3771.66	0.135158	0.111986	1.20692	0.227463	0.861905
PHF3	3771.03	-0.0992579	0.110689	-0.896729	0.369863	0.941432
VAPA	3769.35	-0.115726	0.138376	-0.836314	0.402978	0.957972
RBM26	3768.94	0.108763	0.11435	0.951144	0.341531	0.93078
CKAP5	3765.58	-0.348511	0.209665	-1.66223	0.0964675	0.665443
SYT14	3764.95	-0.0510597	0.219948	-0.232145	0.816426	0.997718
EIF5B	3763.63	-0.156	0.111428	-1.4	0.161512	0.786231
STAG2	3763.29	-0.0487844	0.0801616	-0.608576	0.542805	0.979115
GHITM	3761.21	0.0840823	0.117196	0.717447	0.473098	0.976404
SHISA5	3757.26	0.0460706	0.111107	0.414652	0.678396	0.990254
SENP6	3752.68	0.0306869	0.0977805	0.313835	0.753647	0.99549
OSBPL2	3746.44	0.0441185	0.0968121	0.455713	0.648596	0.985791
SPG20	3744.88	-0.0907783	0.121486	-0.747236	0.454921	0.970133
EIF3L	3744.48	-0.208426	0.115036	-1.81183	0.0700123	0.59643
TRPC1	3744.06	-0.0225747	0.130909	-0.172446	0.863087	0.997718
ERGIC2	3743.68	-0.150943	0.192316	-0.784869	0.43253	0.965808
GID8	3741.03	0.0620137	0.0946563	0.655146	0.512374	0.9791
RPL17	3738.88	0.102534	0.131438	0.780097	0.435334	0.965918
CHTOP	3738.79	-0.0119883	0.114257	-0.104924	0.916436	0.997718
PGR	3733.45	-0.228615	0.16022	-1.42688	0.153613	0.777777
EFR3A	3730.89	-0.0210516	0.139481	-0.150928	0.880033	0.997718
LOC106040060	3727.48	0.0449308	0.0915845	0.490593	0.623714	0.983725
HMGN2	3726.42	-0.0163077	0.119563	-0.136395	0.891509	0.997718
ANO5	3724.53	-0.202724	0.166907	-1.21459	0.224522	0.859145
2023-03-06	3722.58	-0.0210558	0.106777	-0.197195	0.843675	0.997718
KIAA0232	3722.17	0.172132	0.140718	1.22324	0.221238	0.859086
ZNF292	3716.69	-0.0818166	0.134868	-0.606642	0.544089	0.979115
SH3BGRL2	3714.14	-0.25268	0.114616	-2.20459	0.027483	0.389779
MORF4L1	3712.51	0.0325521	0.0807228	0.403257	0.686759	0.990254
OXR1	3694.98	-0.332698	0.179966	-1.84867	0.0645054	0.580007
ICA1	3694.41	-0.134171	0.223565	-0.600144	0.54841	0.979115
LOC106042075	3685.51	0.0132222	0.135303	0.0977231	0.922152	0.997718
LOC106048946	3683.94	0.0886897	0.0939241	0.94427	0.345032	0.932362
AP2A2	3677.92	0.00941409	0.11474	0.0820471	0.934609	0.997718
RABGAP1L	3673.62	0.0131327	0.161155	0.081491	0.935051	0.997718
SIK2	3673.55	-0.357291	0.18196	-1.96356	0.0495807	0.518893
ARHGAP1	3671.56	0.0446543	0.118163	0.377904	0.705502	0.990413
FAM188B	3671.53	-0.526625	0.198616	-2.65148	0.00801406	0.203764
BNIP3L	3668.96	-0.0541505	0.0959615	-0.564293	0.572555	0.979115
SCRN1	3666.32	0.220219	0.124462	1.76937	0.0768327	0.615492
LOC106042779	3661.92	0.0504974	0.280054	0.180313	0.856906	0.997718
EMC1	3653.18	-0.200978	0.124479	-1.61455	0.106407	0.694126
PLCXD3	3650.76	0.0190024	0.179462	0.105885	0.915673	0.997718
BRE	3646.15	-0.0583505	0.118345	-0.493054	0.621975	0.983725
LOC106048489	3644.45	0.0311663	0.0929095	0.335448	0.737287	0.994605
TMEM100	3643.71	-0.296125	0.329441	-0.89887	0.368722	0.941432
PPP2CB	3641.92	-0.141582	0.134434	-1.05317	0.292263	0.907958
RSRC2	3641.05	0.0573985	0.102995	0.557296	0.577325	0.979115
IDH3A	3638.3	0.0482213	0.100316	0.480696	0.630733	0.984684
NCOR1	3634.87	-0.0452307	0.08801	-0.513927	0.607303	0.981781
AP3M2	3630.43	0.250387	0.0892185	2.80644	0.00500915	0.151164
CERS4	3628.73	-0.0844075	0.117589	-0.717818	0.47287	0.976398
UBR7	3628.12	-0.0788078	0.102495	-0.768895	0.441955	0.968514
LY75	3627.81	-0.0115494	0.173212	-0.0666778	0.946838	0.997718
REEP3	3625.82	-0.0139931	0.170779	-0.0819368	0.934697	0.997718
ERP44	3622.97	-0.0429469	0.106094	-0.404801	0.685624	0.990254
LPL	3621.82	0.0132601	0.286486	0.0462854	0.963083	0.999374
TJP1	3620.15	-0.121924	0.0992484	-1.22847	0.219271	0.856681
RAB5A	3618.72	0.066576	0.113572	0.586201	0.557741	0.979115
ACTN1	3617.09	-0.235546	0.141609	-1.66336	0.0962406	0.665209
BRI3BP	3616.42	0.241637	0.120328	2.00815	0.0446277	0.493262
HNRNPAB	3612.84	-0.0403221	0.0873141	-0.461806	0.644221	0.985791
LOC106037025	3612.72	-1.50282	0.249349	-6.02698	1.67e-09	1.83e-06
TROVE2	3612.59	0.0720753	0.0850159	0.847786	0.396557	0.953232
PINK1	3611.79	-0.144477	0.11283	-1.28048	0.200375	0.834993
SVIL	3610.02	0.280165	0.233149	1.20166	0.229496	0.86377
FUNDC2	3609.03	-0.121667	0.104798	-1.16097	0.245653	0.876105
CD2AP	3604.13	0.0230101	0.121271	0.18974	0.849513	0.997718
FRZB	3602.6	-0.221399	0.195586	-1.13198	0.257644	0.884281
EXOC7	3599.54	0.0375987	0.0985758	0.381419	0.702892	0.990413
SMPD3	3599.52	-0.0910812	0.141132	-0.645363	0.518692	0.979115
MAGT1	3595.21	0.0215729	0.124958	0.172641	0.862933	0.997718
SCAMP4	3594.34	-0.133503	0.102116	-1.30736	0.19109	0.824036
AHR	3593.02	0.0614612	0.143787	0.427445	0.669055	0.988751
VPS37B	3591.54	0.0899362	0.0993196	0.905523	0.365188	0.940467
ITFG3	3591.01	-0.172686	0.137457	-1.25629	0.20901	0.842168
USP20	3585.61	-0.23456	0.128924	-1.81937	0.0688554	0.593713
SDCBP	3584.6	-0.0644157	0.103672	-0.621342	0.534375	0.979115
LUZP1	3581.31	0.00329637	0.101802	0.0323803	0.974169	0.999485
XK	3579.91	-0.0800463	0.119178	-0.671651	0.501806	0.978613
FAM91A1	3578.74	-0.0627097	0.0948088	-0.661433	0.508334	0.978613
PDS5A	3576.77	0.0222766	0.0995397	0.223796	0.822916	0.997718
LOC106040581	3571.92	-0.19816	0.103825	-1.9086	0.0563135	0.55277
TNIK	3570.67	-0.0324338	0.202052	-0.160522	0.87247	0.997718
PTPRB	3568.03	0.186515	0.186484	1.00017	0.317229	0.920144
SEC22B	3565.54	0.070161	0.0954389	0.735141	0.462254	0.97232
TM6SF1	3562.08	0.105708	0.139792	0.756182	0.44954	0.970133
ATP8B1	3561.57	0.256378	0.151102	1.69672	0.0897499	0.652339
DNM1	3560.8	-0.298347	0.122647	-2.43256	0.0149924	0.287089
GLO1	3559.94	-0.161088	0.128595	-1.25268	0.21032	0.843266
AIDA	3559.15	0.0261965	0.125833	0.208185	0.835085	0.997718
NADK2	3558.9	0.171553	0.121207	1.41537	0.156961	0.779482
AHCYL1	3556.68	-0.149669	0.123893	-1.20806	0.227026	0.861905
ZDHHC14	3555.15	-0.509976	0.175941	-2.89857	0.00374874	0.127091
NALCN	3554.26	0.0726567	0.0824547	0.881171	0.378225	0.945492
RANBP9	3553.89	-0.199322	0.142052	-1.40317	0.160567	0.784879
USH1C	3552.15	0.114837	0.22849	0.502591	0.615252	0.983725
DCAF6	3546.53	-0.0507493	0.118167	-0.42947	0.667581	0.988622
DMXL2	3544.43	0.0964886	0.109939	0.877654	0.380132	0.945492
ITPR1	3543.8	-0.0684208	0.0923077	-0.741225	0.458557	0.971953
ZNF644	3542.56	0.0566081	0.0813663	0.695719	0.486605	0.978613
TMEM181	3534.45	-0.122099	0.102315	-1.19337	0.232723	0.866974
SLC7A14	3531.29	-0.171189	0.110614	-1.54763	0.121711	0.73084
GABRA3	3530.24	-0.542578	0.127547	-4.25395	2.1e-05	0.00298666
CAPZA2	3528.97	0.0464558	0.107019	0.434088	0.664225	0.987547
SNX7	3527.37	-0.23684	0.184112	-1.28639	0.198308	0.832651
DEGS1	3527.13	-0.412485	0.250504	-1.64662	0.0996366	0.675773
KDELR2	3525.56	-0.00964886	0.103754	-0.0929973	0.925906	0.997718
KAT2B	3523.54	-0.0112411	0.107171	-0.104889	0.916464	0.997718
YEATS2	3516.62	0.0565484	0.14349	0.394092	0.693513	0.990338
NAP1L4	3511.98	0.0585776	0.0869001	0.67408	0.50026	0.978613
PKP4	3510.76	0.257838	0.108655	2.37299	0.0176446	0.311376
KCTD3	3507.34	-0.112822	0.11415	-0.988368	0.322973	0.920765
C2CD2L	3505.02	-0.00599084	0.0890744	-0.0672566	0.946377	0.997718
PTPRS	3503.53	0.0453129	0.13644	0.332108	0.739808	0.994605
RSF1	3503.09	-0.199406	0.107775	-1.85021	0.0642832	0.579597
ANKRD44	3502.09	-0.110563	0.194091	-0.569645	0.568919	0.979115
SULF2	3502.08	-0.0688252	0.166267	-0.413943	0.678916	0.990254
DDX1	3501.84	0.149062	0.0903173	1.65043	0.098856	0.67492
CREG1	3501.71	-0.273763	0.163079	-1.67872	0.0932071	0.661303
CLEC3B	3496.09	-0.947086	0.329056	-2.87819	0.00399963	0.132455
NR4A3	3495.91	-2.21217	1.24023	-1.78367	0.0744769	0.612962
RGS2	3495.8	0.292752	0.175011	1.67276	0.094374	0.663262
ZNF318	3492.44	0.120772	0.141502	0.853501	0.393382	0.95291
LOC106031249	3491.99	0.0366956	0.0823442	0.445637	0.65586	0.986561
PACSIN2	3490.73	0.0429143	0.0936343	0.458318	0.646724	0.985791
RGS7BP	3490.63	-0.0286705	0.192606	-0.148855	0.881668	0.997718
API5	3490.48	0.0334615	0.0999861	0.334661	0.737881	0.994605
LOC106030903	3490.34	-0.127725	0.0838911	-1.52251	0.12788	0.741123
IGFBP7	3489.19	-0.399283	0.130623	-3.05676	0.00223741	0.0919123
NRP1	3488.35	0.436685	0.213494	2.04542	0.0408136	0.475356
PARP1	3488.02	0.0801548	0.141772	0.565377	0.571817	0.979115
LOC106047412	3484.91	0.0220101	0.152422	0.144402	0.885183	0.997718
LOC106042177	3483.55	0.256499	0.201679	1.27181	0.203439	0.836662
THRB	3482.72	-0.258527	0.197612	-1.30825	0.190787	0.823595
ZC3H13	3477.98	0.00377898	0.0893316	0.0423028	0.966257	0.999485
MACF1	3476.51	0.254897	0.0952184	2.67697	0.00742911	0.194056
ANXA5	3476.32	-0.0164515	0.122273	-0.134548	0.89297	0.997718
RPL32	3476.27	-0.159787	0.1094	-1.46058	0.144131	0.763055
GPR107	3471.86	-0.0146131	0.0857243	-0.170466	0.864644	0.997718
ANKMY2	3470.19	0.109073	0.15141	0.72038	0.471291	0.97608
2023-09-02	3469.15	0.188788	0.120302	1.56929	0.11658	0.717256
LOC106032484	3468.32	-0.147527	0.162884	-0.905715	0.365087	0.940448
EIF2S2	3464.63	-0.0168621	0.0951918	-0.177138	0.8594	0.997718
ZMYND8	3463.32	0.175878	0.105498	1.66712	0.0954903	0.663819
CCSER2	3462.28	-0.114311	0.181079	-0.631279	0.527858	0.979115
CCNL2	3461.27	0.00941215	0.112535	0.0836372	0.933345	0.997718
AHCY	3460.53	-0.246237	0.131458	-1.87312	0.0610512	0.571919
NEDD4L	3459.74	0.0113921	0.14897	0.0764726	0.939043	0.997718
ESR1	3458.89	0.0472426	0.165111	0.286126	0.774782	0.997139
PDPK1	3456.82	-0.000885393	0.10364	-0.00854298	0.993184	0.999485
CCT5	3455.84	0.123918	0.11031	1.12336	0.261284	0.886871
MMD	3455.79	-0.165511	0.189144	-0.875051	0.381546	0.946249
AMD 1.00	3449.05	0.270015	0.106471	2.53603	0.0112116	0.248704
MAP1B	3446.41	-0.437739	0.203979	-2.146	0.0318733	0.420515
SNAP25	3443.4	-0.0975235	0.088708	-1.09938	0.271604	0.895353
GPBP1L1	3437.58	-0.136072	0.0867723	-1.56815	0.116845	0.717256
USP24	3435.83	-0.114918	0.103809	-1.10701	0.268288	0.891416
ERP29	3435.02	-0.274499	0.178939	-1.53403	0.125022	0.735704
LOC106048013	3434.75	0.179189	0.273987	0.654006	0.513108	0.979115
TBC1D12	3434.73	0.029299	0.108531	0.26996	0.787191	0.997139
NR1H3	3428.92	-0.159605	0.124019	-1.28694	0.198115	0.832651
NDUFAF7	3426.75	0.562282	0.20491	2.74404	0.00606882	0.171147
PPFIA1	3426.31	0.0618448	0.140629	0.439773	0.660102	0.987094
STAU2	3422.16	0.0662899	0.0964752	0.687118	0.492008	0.978613
NFATC3	3420.84	-0.048943	0.0962238	-0.508637	0.611006	0.982916
HP1BP3	3420.68	-0.0154377	0.0843668	-0.182983	0.854811	0.997718
PCMT1	3418.93	0.0321911	0.0911763	0.353065	0.72404	0.991752
DNAJC10	3416.24	0.0171867	0.129725	0.132486	0.8946	0.997718
SLIT3	3415.56	0.200057	0.145059	1.37914	0.167852	0.793615
PDGFD	3410.52	-0.0986644	0.111734	-0.883026	0.377222	0.945492
FAT3	3410.47	0.606098	0.305518	1.98384	0.0472742	0.508702
DNAJB6	3409.04	-0.0800182	0.0941355	-0.850032	0.395307	0.95291
TWSG1	3409	0.282678	0.113145	2.49836	0.0124769	0.264354
MTCH1	3401	-0.0231368	0.0867018	-0.266854	0.789581	0.997139
FBXO9	3398.47	-0.0124995	0.0911268	-0.137166	0.8909	0.997718
COBL	3397.54	-0.142522	0.1029	-1.38505	0.166036	0.788811
LOC106041175	3397.45	0.0851461	0.100206	0.849714	0.395484	0.95291
DNM1L	3397.28	0.0413556	0.115348	0.358529	0.719947	0.991752
CDS2	3397.13	-0.138679	0.0923499	-1.50167	0.133182	0.748213
NLGN3	3395.66	0.162687	0.236678	0.68738	0.491843	0.978613
ERLEC1	3386.95	-0.0900069	0.103998	-0.865464	0.386784	0.947757
OSBPL10	3383.88	0.149852	0.175399	0.854352	0.39291	0.95291
PHKB	3383.27	0.102854	0.140812	0.730434	0.465125	0.97232
PPM1A	3382.37	-0.062715	0.0867612	-0.722846	0.469774	0.975371
WNK1	3380.76	-0.215278	0.112741	-1.90949	0.0561985	0.552365
PSMA4	3380.27	-0.122757	0.125546	-0.977778	0.328184	0.924983
REEP5	3376.76	0.00527248	0.139293	0.0378516	0.969806	0.999485
NR3C1	3376.19	0.193731	0.184413	1.05053	0.293477	0.907958
TM2D1	3375.86	0.0624763	0.129707	0.481673	0.630038	0.984684
NT5C3A	3375.7	-0.0634214	0.13092	-0.484427	0.628083	0.98436
NFE2L1	3372.79	-0.354588	0.146875	-2.41421	0.0157695	0.294351
KAT6A	3370.88	-0.0650898	0.0883252	-0.736933	0.461163	0.97232
TAF15	3369.27	0.0572627	0.0814863	0.702728	0.482225	0.978002
AP1S2	3364.87	0.0242212	0.146347	0.165506	0.868546	0.997718
ADAP1	3359.91	-0.125824	0.278497	-0.451796	0.651416	0.985791
LOC106029826	3359.39	-0.104215	0.0949958	-1.09705	0.272621	0.895505
BDH1	3358.25	-0.167717	0.319366	-0.525156	0.599475	0.97978
RAPGEF5	3355.74	-0.0450374	0.361526	-0.124576	0.900859	0.997718
EPCAM	3352.89	0.154091	0.144513	1.06628	0.286299	0.904678
TNR	3350.77	0.144809	0.238782	0.606447	0.544218	0.979115
KIF5B	3350.05	0.0196911	0.115996	0.169756	0.865202	0.997718
BTBD1	3349.38	0.177141	0.0991658	1.78631	0.0740493	0.611416
GOLGA5	3343.09	0.152839	0.151251	1.01049	0.312258	0.917602
RANBP3	3340.77	0.122363	0.0877607	1.39428	0.163234	0.787513
LOC106044233	3339.62	-0.0125424	0.101624	-0.123419	0.901775	0.997718
MFSD10	3337.31	0.143739	0.115553	1.24392	0.213529	0.849735
CHD9	3335.2	0.0708728	0.0857901	0.826119	0.408737	0.959691
SUMO2	3334.55	-0.0194618	0.122606	-0.158735	0.873878	0.997718
ARID4B	3334.13	0.0739759	0.181916	0.406649	0.684266	0.990254
IQGAP2	3333.79	0.00341862	0.142617	0.0239707	0.980876	0.999485
MTF2	3327.97	0.100187	0.089958	1.11371	0.265404	0.890748
FAM21C	3325.62	0.0145048	0.102486	0.141529	0.887452	0.997718
LOC106044997	3324.89	0.0457474	0.23921	0.191244	0.848335	0.997718
P4HA1	3321.96	0.00384101	0.103548	0.0370941	0.97041	0.999485
AGA	3319.22	0.104937	0.115986	0.904739	0.365604	0.940572
RAB11FIP4	3318.25	-0.0723982	0.135113	-0.535835	0.592073	0.979765
MYLIP	3317.49	0.470988	0.234831	2.00565	0.0448936	0.493797
PPP4R4	3315.28	0.0735698	0.118803	0.619261	0.535744	0.979115
LOC106036048	3315.23	-0.0796801	0.145863	-0.546268	0.584882	0.979115
TRIP11	3313.66	-0.00598621	0.0903954	-0.0662225	0.947201	0.997718
INTS8	3312.88	-0.0661454	0.0994761	-0.664937	0.506091	0.978613
ATP6V0A1	3311.32	0.0918853	0.127752	0.719245	0.47199	0.976241
ANKRD46	3309.53	0.188619	0.137625	1.37053	0.170522	0.797525
AP1M1	3309.34	0.0521925	0.0915257	0.57025	0.568508	0.979115
MAP1A	3309.08	-0.104462	0.13489	-0.774425	0.438679	0.967675
ACO1	3308.16	-0.144008	0.248497	-0.579514	0.562242	0.979115
VPS13D	3307.22	0.0600718	0.105504	0.569378	0.5691	0.979115
RCAN2	3304.02	0.10649	0.195085	0.545863	0.58516	0.979115
ATRNL1	3301.54	-0.0873648	0.117191	-0.745488	0.455976	0.970637
NEGR1	3298.96	-0.235778	0.167389	-1.40856	0.158964	0.782248
PTMS	3298.68	0.144183	0.203322	0.709138	0.478239	0.97707
CCDC50	3298.57	-0.0284176	0.13607	-0.208845	0.834569	0.997718
SERINC5	3295.27	-0.144671	0.12423	-1.16454	0.244205	0.876
RBM25	3293.73	0.0191354	0.128179	0.149287	0.881328	0.997718
AVL9	3292.24	-0.0222535	0.110254	-0.201839	0.840043	0.997718
LOC106045415	3285.53	-0.086739	0.105047	-0.825714	0.408966	0.959691
CCT4	3285.44	0.0681723	0.114429	0.595758	0.551337	0.979115
POFUT2	3279.95	-0.0181125	0.118097	-0.15337	0.878107	0.997718
ATG13	3279.64	-0.169461	0.0947524	-1.78846	0.0737019	0.611308
NAPG	3277.69	0.0657289	0.112828	0.582561	0.560189	0.979115
NFE2L2	3275.21	0.488653	0.141978	3.44174	0.000577979	0.0366933
KIAA1644	3275.08	0.0267256	0.14605	0.182989	0.854807	0.997718
PIGB	3274.81	0.0722076	0.102301	0.705838	0.480289	0.977995
SCAMP5	3274.05	-0.270454	0.13444	-2.01171	0.0442507	0.49239
GAD2	3272.08	-0.0229795	0.201795	-0.113875	0.909337	0.997718
SYT11	3270.99	0.0449716	0.115035	0.390939	0.695842	0.990338
TSC1	3270.6	0.128411	0.0955846	1.34343	0.179133	0.810629
DYNC1LI2	3268.69	-0.0341186	0.0810101	-0.421164	0.673635	0.990254
LPIN1	3268.39	-0.335359	0.196286	-1.70852	0.0875394	0.645519
ADD3	3267.56	0.020002	0.112802	0.177319	0.859258	0.997718
PHF20	3266.53	0.0521253	0.11254	0.46317	0.643243	0.985791
KIAA0430	3266.06	0.00546427	0.105454	0.0518165	0.958675	0.998205
RALGAPA1	3264.75	0.0731365	0.138169	0.529326	0.596579	0.97978
ERCC3	3264.02	-0.0522649	0.126476	-0.413239	0.679432	0.990254
HSPD1	3263.83	0.0118983	0.120826	0.0984746	0.921555	0.997718
DYNC1LI1	3261.15	0.027107	0.106403	0.254757	0.798911	0.997139
TMBIM4	3258.53	-0.0768496	0.116604	-0.659063	0.509855	0.978613
LOC106039264	3253.86	0.00775791	0.102586	0.0756233	0.939719	0.997718
YLPM1	3253.26	0.0478478	0.115109	0.415676	0.677647	0.990254
SLC39A6	3252.43	-0.123553	0.102858	-1.2012	0.229672	0.86377
LOC106032660	3249.32	-0.0695878	0.135198	-0.514711	0.606755	0.981781
MAP1LC3B	3249.17	-0.0574514	0.0808978	-0.710173	0.477597	0.97707
MED22	3246.9	0.269817	0.205641	1.31208	0.189495	0.822295
ARFGAP3	3245.19	0.0325309	0.104073	0.312578	0.754602	0.995808
SDHA	3243.87	0.00834489	0.103015	0.0810064	0.935437	0.997718
GPATCH8	3242.07	0.0989947	0.144902	0.683182	0.494492	0.978613
PPP3R1	3241.67	-0.0689203	0.107336	-0.642099	0.520809	0.979115
IBTK	3240.85	-0.0153154	0.110503	-0.138597	0.889769	0.997718
TBC1D14	3240.46	0.0494188	0.103312	0.478345	0.632404	0.984779
LIMCH1	3238.3	0.0634028	0.285934	0.221739	0.824517	0.997718
LOC106047340	3238.21	-0.492186	0.254489	-1.93401	0.0531114	0.536726
SIRT1	3237.16	-0.0234045	0.095409	-0.245307	0.806219	0.997183
ATP6V1H	3235.49	-0.181938	0.280409	-0.648832	0.516447	0.979115
G2E3	3234.65	-0.101325	0.166971	-0.606838	0.543958	0.979115
DPYSL2	3233.48	-0.232932	0.180311	-1.29183	0.196416	0.832455
BAZ1B	3232.99	0.0461514	0.0856517	0.538827	0.590006	0.979195
SREK1	3232.01	0.101984	0.111954	0.910952	0.362321	0.939756
TANC1	3230.53	0.180526	0.137171	1.31607	0.188151	0.820655
RNF103	3230.27	-0.136862	0.100268	-1.36497	0.172262	0.800612
SLMAP	3229.17	-0.176041	0.139487	-1.26206	0.206929	0.839587
RBMS1	3226.9	0.238217	0.106392	2.23906	0.0251522	0.371456
CLPX	3226.74	-0.215107	0.140917	-1.52648	0.126892	0.739596
HECTD1	3226.6	-0.00711527	0.101641	-0.0700036	0.944191	0.997718
TMEM163	3226.14	-0.0602396	0.113623	-0.530171	0.595993	0.97978
CCT8	3223.18	0.26053	0.118384	2.20073	0.0277553	0.39175
NARS	3223.15	0.0890441	0.106526	0.83589	0.403217	0.957972
ADCY2	3222.39	-0.36544	0.140286	-2.60496	0.00918853	0.221649
IMPA1	3221.28	0.297725	0.160204	1.85842	0.0631095	0.576807
DGCR8	3220.84	0.19003	0.183951	1.03304	0.301583	0.910637
ST8SIA3	3219.67	-0.0352535	0.157385	-0.223995	0.822761	0.997718
LOC106040231	3218.34	-0.0715687	0.0942886	-0.759038	0.44783	0.970133
SNX14	3218.09	0.0812531	0.0946084	0.858836	0.390431	0.951361
ADIPOR2	3217.4	-0.079811	0.113981	-0.700215	0.483793	0.978613
KDSR	3215.02	0.105911	0.120312	0.880305	0.378694	0.945492
LLGL2	3214.99	-0.12164	0.200497	-0.606693	0.544055	0.979115
EGFR	3214.1	-0.077018	0.213636	-0.360511	0.718465	0.99164
C1GALT1	3213.81	0.364166	0.196742	1.85098	0.0641722	0.579597
TMEM184B	3212.49	-0.139876	0.114524	-1.22136	0.221948	0.859145
DHX36	3210.9	-0.0305648	0.0987682	-0.30946	0.756972	0.996335
AMER2	3207.43	0.189538	0.192949	0.982319	0.325943	0.922446
HMGCS1	3205.47	-0.885313	0.299365	-2.9573	0.00310343	0.114203
VDAC1	3205.05	0.0359355	0.128987	0.278599	0.780553	0.997139
EPS8	3201.78	-0.262546	0.226353	-1.1599	0.24609	0.876697
THBS1	3201.21	-0.0126998	0.215788	-0.058853	0.953069	0.998205
PLXNB1	3199.2	0.141502	0.225646	0.627097	0.530596	0.979115
NPC2	3197.37	-0.186615	0.151865	-1.22882	0.219139	0.856681
MTMR3	3196.19	-0.0769335	0.0892961	-0.861555	0.388933	0.949509
PTP4A2	3192.66	-0.0401427	0.150234	-0.267201	0.789314	0.997139
KLHL11	3190.2	0.0222436	0.0893196	0.249034	0.803335	0.997139
UBR3	3189.71	-0.0424627	0.139961	-0.303389	0.761594	0.996843
EIF5A2	3187.87	-0.131304	0.127742	-1.02788	0.304005	0.912393
RCOR1	3181.93	0.110031	0.105969	1.03833	0.299116	0.910018
DNAJA1	3181.68	0.0861579	0.147648	0.583534	0.559534	0.979115
CLTCL1	3181.16	0.000341946	0.154203	0.00221751	0.998231	0.999889
NIM1K	3180.1	-0.121965	0.163255	-0.747082	0.455014	0.970133
PITX3	3178.66	-0.786344	0.305779	-2.57161	0.0101228	0.233801
MBTPS1	3177.8	-0.0150755	0.0987587	-0.15265	0.878674	0.997718
RDH10	3177.7	0.459526	0.21141	2.17363	0.029733	0.408313
SYNRG	3171.96	-0.112076	0.119176	-0.940426	0.346999	0.93354
SASH1	3170.55	-0.158487	0.242873	-0.652551	0.514046	0.979115
DNAJC8	3169.76	-0.0347573	0.0835104	-0.416203	0.677261	0.990254
RNF4	3168.01	0.10936	0.0915335	1.19475	0.232184	0.865598
FRYL	3163.94	0.028587	0.135319	0.211257	0.832687	0.997718
PCDH20	3161.96	-0.414162	0.364996	-1.1347	0.256499	0.883286
ERGIC3	3161.9	-0.21297	0.143221	-1.487	0.137014	0.755702
RALGAPB	3160.12	-0.0326372	0.0858378	-0.380219	0.703783	0.990413
PI4KA	3159.32	-0.0944184	0.0916449	-1.03026	0.302886	0.910763
TTC8	3158.26	-0.182505	0.214343	-0.851461	0.394513	0.95291
KMT2A	3157.08	-0.0443694	0.10608	-0.418262	0.675756	0.990254
PAK2	3155.89	-0.0303943	0.119087	-0.255228	0.798547	0.997139
ABCC1	3154.88	0.0330042	0.208006	0.15867	0.873929	0.997718
KALRN	3152.59	-0.0740892	0.190026	-0.38989	0.696618	0.990413
DLG1	3150.92	-0.215036	0.117845	-1.82473	0.0680413	0.591768
LOC106040396	3150.31	0.0330763	0.0884548	0.373934	0.708453	0.991497
CSTF3	3149.3	-0.0418912	0.11488	-0.364653	0.71537	0.991603
LOC106049553	3149.19	0.0859952	0.101124	0.850395	0.395106	0.95291
TXNRD3	3149.12	-0.236496	0.235013	-1.00631	0.314268	0.919876
PIK3CA	3148.85	-0.038285	0.106418	-0.35976	0.719027	0.991752
GPR155	3147.94	-0.0554035	0.110647	-0.500725	0.616564	0.983725
POMP	3147.44	0.0184876	0.0814834	0.226888	0.820511	0.997718
UBP1	3146.83	0.0706714	0.104909	0.673647	0.500536	0.978613
PAIP1	3146.68	-0.011332	0.107444	-0.105469	0.916004	0.997718
PPP6R3	3146.67	0.115094	0.10095	1.1401	0.254243	0.881468
LRRC8D	3145.86	-0.0125027	0.124182	-0.10068	0.919804	0.997718
UBR5	3140.55	-0.113907	0.108849	-1.04647	0.295345	0.908581
ATP10B	3138.93	0.832843	0.20268	4.10915	3.97e-05	0.00486065
LOC106037663	3138.64	-0.00206804	0.126324	-0.0163709	0.986938	0.999485
GREB1	3129.57	-0.894657	0.295195	-3.03073	0.00243963	0.0977131
RPL27	3129.44	-0.000572426	0.123376	-0.00463968	0.996298	0.999753
RCAN1	3127.47	0.0307584	0.203543	0.151115	0.879885	0.997718
IFT80	3125.77	0.21112	0.126014	1.67537	0.0938613	0.661599
EML6	3122.59	0.22499	0.148216	1.51799	0.129017	0.742929
KPNA4	3120.73	-0.000516439	0.0975098	-0.00529628	0.995774	0.999753
PDCD4	3115.88	-0.00680325	0.16692	-0.0407576	0.967489	0.999485
CLIP1	3114.54	-0.0490301	0.123866	-0.395833	0.692229	0.990338
TTL	3112.09	-0.12362	0.113042	-1.09358	0.27414	0.896591
ADCY9	3105.35	-0.300044	0.118023	-2.54226	0.0110138	0.246001
NDFIP2	3103.04	0.120816	0.148465	0.813766	0.415779	0.961614
SFSWAP	3100.29	0.196	0.11479	1.70746	0.0877362	0.6463
SBSPON	3095.95	-0.237581	0.161585	-1.47031	0.141478	0.758155
CREBRF	3095.05	-0.186773	0.132128	-1.41358	0.157486	0.779482
BIRC6	3091.85	-0.0309218	0.0901514	-0.342998	0.7316	0.99404
CNTN1	3091.12	-0.630202	0.121388	-5.19165	2.08e-07	7.97e-05
GHR	3087.6	0.0651697	0.285608	0.228179	0.819507	0.997718
TMEM87A	3086.62	-0.0346161	0.102569	-0.337491	0.735747	0.994605
MTMR6	3086.61	-0.183572	0.0887601	-2.06819	0.0386224	0.461658
URI1	3086.04	-0.00455563	0.124128	-0.0367012	0.970723	0.999485
ATP5F1	3085.94	0.0758417	0.107306	0.706783	0.479701	0.977995
MGEA5	3085.17	0.133298	0.0952634	1.39926	0.161737	0.786231
CTSC	3084.07	-0.0808438	0.130232	-0.620769	0.534751	0.979115
PLOD1	3081.92	0.263197	0.149716	1.75797	0.0787528	0.621366
TRIB2	3081.47	-0.18267	0.345694	-0.528415	0.597211	0.97978
DOCK7	3080.76	-0.0535123	0.0970482	-0.551399	0.58136	0.979115
TIA1	3079.84	-0.050727	0.0972673	-0.521522	0.602003	0.980479
MBNL1	3072	0.0786582	0.104581	0.752128	0.451974	0.970133
FAM169A	3071.41	-0.347931	0.157353	-2.21114	0.0270259	0.386085
STT3A	3068.74	-0.0155455	0.13386	-0.116133	0.907547	0.997718
FARP2	3062.48	-0.0694521	0.0891399	-0.779135	0.4359	0.965918
SNX6	3061.55	0.00136419	0.1109	0.0123011	0.990185	0.999485
NCOR2	3060.79	0.405992	0.171366	2.36915	0.017829	0.312468
MYO5A	3060.53	0.0933711	0.102196	0.913647	0.360903	0.939266
ELAVL4	3058.54	-0.183498	0.168008	-1.09219	0.274747	0.897063
CAP1	3057.63	-0.092909	0.0961342	-0.966451	0.333818	0.926474
MAP4	3057.14	-0.0346436	0.088446	-0.391693	0.695285	0.990338
STX12	3057.01	0.0103886	0.0923806	0.112455	0.910463	0.997718
PTBP3	3055.94	-0.131187	0.138236	-0.949004	0.342619	0.93078
PIKFYVE	3054.94	-0.176177	0.114534	-1.5382	0.124	0.733437
GULP1	3053.72	0.703711	0.155785	4.5172	6.27e-06	0.00131333
RPL30	3053.61	0.142054	0.113782	1.24847	0.211858	0.846547
SLC1A1	3053.55	-0.127762	0.117198	-1.09014	0.275653	0.898027
PAXBP1	3052.55	0.223236	0.116131	1.92228	0.0545708	0.54393
ABL1	3052.12	-0.148897	0.159015	-0.936376	0.349079	0.93467
SNX2	3051.9	-0.00828906	0.115551	-0.0717349	0.942813	0.997718
AIFM1	3045.14	-0.00274295	0.0990956	-0.0276799	0.977917	0.999485
TXNDC12	3044.98	-0.159744	0.108977	-1.46585	0.14269	0.761045
HMG20A	3042.96	-0.247233	0.137281	-1.80093	0.0717142	0.604866
BROX	3042.87	0.0700521	0.102138	0.685856	0.492804	0.978613
LOC106038975	3042.68	-0.145991	0.118365	-1.2334	0.217428	0.853425
LOC106047512	3042.06	-0.0346367	0.0798664	-0.433683	0.664519	0.987547
RAB22A	3041.49	0.192596	0.144604	1.33189	0.182897	0.816788
IMPAD1	3041.46	0.135643	0.131315	1.03296	0.301624	0.910637
CCT6A	3039.57	-0.0251582	0.125571	-0.200351	0.841206	0.997718
RPL13	3038.2	-0.113899	0.106332	-1.07116	0.284099	0.904454
PAWR	3037.98	0.0928428	0.143254	0.648098	0.516921	0.979115
MAN1B1	3037.87	-0.102394	0.120185	-0.851976	0.394227	0.95291
PAFAH1B2	3033.83	0.163099	0.114476	1.42474	0.154231	0.778636
TPR	3033.76	0.0576255	0.0888591	0.648504	0.516659	0.979115
PDE5A	3033.57	-0.240675	0.24799	-0.970503	0.331796	0.925498
LOC106042760	3032.76	-0.0599492	0.0912632	-0.656883	0.511256	0.978711
HIPK1	3032.26	-0.060413	0.1127	-0.536053	0.591922	0.979765
XPOT	3031.74	-0.0775035	0.0890222	-0.87061	0.383967	0.946565
DPY19L3	3029.43	0.15057	0.0861479	1.74781	0.0804974	0.625183
HACD2	3027.16	-0.265056	0.151887	-1.74509	0.0809698	0.626625
TCEB3	3024.83	-0.117644	0.079907	-1.47227	0.140949	0.757764
GTPBP4	3021.99	-0.253354	0.0926703	-2.73393	0.00625828	0.173793
MED13L	3019.77	-0.246687	0.227626	-1.08374	0.278479	0.899961
CPNE1	3018.3	0.0533274	0.131066	0.406873	0.684101	0.990254
SBNO1	3015.35	-0.00322498	0.0892772	-0.0361232	0.971184	0.999485
LOC106032667	3015.1	0.0804038	0.121973	0.659193	0.509772	0.978613
MGAT5	3014.99	-0.112375	0.116798	-0.962129	0.335985	0.928145
PPIL2	3013.12	-0.332391	0.17147	-1.93848	0.0525642	0.534255
PPP4R2	3012.54	0.0146281	0.0796822	0.183581	0.854342	0.997718
PUM1	3011.81	-0.0357125	0.107456	-0.332345	0.739629	0.994605
LPGAT1	3011.29	-0.175649	0.0938894	-1.87081	0.0613712	0.5722
ARNTL2	3008.33	-0.175532	0.266448	-0.658784	0.510034	0.978613
SCARB2	3006.99	0.00319319	0.130957	0.0243834	0.980547	0.999485
CAMK2G	3006.08	-0.189437	0.178004	-1.06423	0.287225	0.905319
RPF2	3004.8	-0.00281275	0.159137	-0.017675	0.985898	0.999485
LANCL2	3003.93	-0.179229	0.121697	-1.47275	0.140818	0.757764
ATXN3	3003.69	0.114191	0.0861496	1.3255	0.185006	0.81777
IL6ST	3001.44	0.0568125	0.0997525	0.569534	0.568994	0.979115
FAM134A	2999.44	0.012786	0.135217	0.0945588	0.924665	0.997718
RPS11	2998.72	-0.0730126	0.146763	-0.497487	0.618845	0.983725
EPB41L5	2998.11	0.124283	0.159161	0.780863	0.434883	0.965918
IPO5	2996.23	-0.0316366	0.100284	-0.315469	0.752406	0.9951
GLB1	2995.65	0.138298	0.128191	1.07884	0.28066	0.902501
LOC106045518	2993.72	-0.0592246	0.103726	-0.570974	0.568018	0.979115
NCOA6	2992.76	0.0445892	0.0867877	0.513773	0.60741	0.981781
ERO1A	2988.03	-0.0663028	0.16224	-0.408671	0.682781	0.990254
FAM107A	2987.64	0.0339194	0.203074	0.16703	0.867347	0.997718
ACTR10	2987.6	0.0299696	0.128574	0.233092	0.81569	0.997718
WDR33	2984.12	0.0312656	0.100587	0.310831	0.755929	0.996335
STAU1	2981.74	0.0110388	0.0875854	0.126035	0.899704	0.997718
SNX4	2981.6	0.0729829	0.0913922	0.798569	0.424541	0.962386
ARNT	2978.32	-0.0210168	0.0929025	-0.226224	0.821027	0.997718
MARCKSL1	2976.39	0.23781	0.337251	0.705143	0.480721	0.977995
KHDRBS1	2975.58	0.0171882	0.118082	0.145562	0.884267	0.997718
RELL1	2971.8	0.0839069	0.166355	0.504384	0.613992	0.983725
LCLAT1	2969.84	0.0974977	0.0820848	1.18777	0.234925	0.86883
VAT1L	2969.73	-0.309022	0.138576	-2.22998	0.0257488	0.376835
NECAP1	2968.33	-0.0371154	0.194886	-0.190447	0.848959	0.997718
SMIM13	2967.2	-0.130618	0.117771	-1.10908	0.267396	0.891125
LOC106046506	2964.87	0.253035	0.168904	1.4981	0.134107	0.748213
NSF	2964.5	-0.08111	0.145413	-0.557792	0.576986	0.979115
GARNL3	2960.78	0.0998508	0.090706	1.10082	0.270976	0.894788
PKD2	2960.09	-0.061678	0.180892	-0.340966	0.733129	0.994251
PLA2G12A	2960.08	-0.114821	0.0997919	-1.1506	0.249895	0.877429
SLTM	2959.52	0.231191	0.109495	2.11144	0.0347346	0.437399
DYNLRB1	2958.68	0.0886182	0.0866268	1.02299	0.306313	0.914814
ZNF706	2957.55	-0.0572092	0.116209	-0.492296	0.62251	0.983725
PCNT	2956.81	0.0160609	0.187864	0.0854921	0.93187	0.997718
BTBD3	2956.37	0.00480048	0.201812	0.0237869	0.981023	0.999485
LOC106043022	2956.14	-0.00255531	0.236645	-0.0107981	0.991385	0.999485
UBN2	2955.54	-0.192437	0.122687	-1.56852	0.116759	0.717256
PTGES3	2953.89	0.0469475	0.0864226	0.543231	0.586971	0.979115
KLHL24	2953.69	-0.0459719	0.151898	-0.30265	0.762157	0.996843
DNTTIP2	2952.87	0.106872	0.0881053	1.21301	0.225127	0.859145
GOPC	2951.46	0.00433575	0.0934611	0.046391	0.962999	0.999374
ADH5	2950.77	0.00255013	0.118984	0.0214325	0.982901	0.999485
KIAA1109	2949.6	0.0682215	0.130255	0.523755	0.600449	0.979809
HMOX1	2948.46	-0.45424	0.655221	-0.693262	0.488145	0.978613
UBB	2945.9	-0.328711	0.173176	-1.89813	0.0576787	0.558633
CREBBP	2945.72	-0.0900989	0.111059	-0.811268	0.417212	0.961614
PPIB	2945.28	-0.271571	0.152444	-1.78145	0.0748387	0.613021
CEP170B	2944.54	0.00311086	0.123513	0.0251866	0.979906	0.999485
DDRGK1	2944.08	-0.0772177	0.0938746	-0.822562	0.410757	0.960652
GGH	2942.47	0.212975	0.148592	1.43329	0.151775	0.773526
PODXL2	2942.23	0.13333	0.145731	0.914908	0.36024	0.939242
ZMIZ1	2939.78	-0.0940008	0.141433	-0.66463	0.506287	0.978613
LOC106036081	2939.13	-0.208102	0.175359	-1.18672	0.235338	0.870111
USP48	2938.72	-0.147895	0.10026	-1.47512	0.140181	0.757331
ABCD3	2938.62	0.12655	0.109809	1.15246	0.249133	0.877429
NEO1	2938.33	-0.0909553	0.0895966	-1.01516	0.310028	0.916958
ARID2	2938.03	0.057211	0.102219	0.559688	0.575693	0.979115
TNFAIP1	2935.45	0.0357397	0.100551	0.355438	0.722261	0.991752
AAK1	2934.76	-0.0537723	0.1154	-0.465964	0.641241	0.985791
ADAM10	2933.71	0.0447648	0.113947	0.392855	0.694426	0.990338
RAB4A	2932.98	-0.141193	0.173585	-0.813395	0.415991	0.961614
INADL	2931.36	0.116234	0.128094	0.907414	0.364188	0.940448
ADRM1	2930.5	-0.266256	0.112001	-2.37727	0.0174411	0.309211
YY1	2929.03	0.0312187	0.094441	0.330563	0.740974	0.994605
ATP8	2928.96	-0.246989	0.170694	-1.44697	0.147906	0.768403
MYH10	2928.32	-0.0766695	0.101825	-0.752955	0.451477	0.970133
NDST2	2923.51	-0.255555	0.142575	-1.79243	0.0730646	0.610802
SH3BP5	2922.22	0.0774917	0.163055	0.47525	0.634609	0.984979
LETM1	2920.29	-0.041362	0.10313	-0.401068	0.68837	0.990254
WASL	2920.16	0.0945323	0.111966	0.844296	0.398504	0.954145
PRKD3	2919.99	0.619757	0.280427	2.21004	0.0271021	0.386812
PPIP5K1	2917.78	-0.0917592	0.115851	-0.792045	0.428334	0.96432
DDOST	2916.8	-0.244569	0.146698	-1.66716	0.0954817	0.663819
AFF1	2916.29	-0.142786	0.110159	-1.29618	0.194913	0.830526
DPP10	2916.17	-0.63521	0.214041	-2.96771	0.00300032	0.11142
LOC106039304	2914.74	0.210537	0.171901	1.22475	0.220669	0.858
MIA3	2914.48	-0.149263	0.156537	-0.953532	0.34032	0.93078
HNRNPD	2913.94	0.0164714	0.127934	0.128749	0.897556	0.997718
MTDH	2911.81	0.00632116	0.0892058	0.0708605	0.943509	0.997718
GBF1	2911.33	-0.214154	0.101088	-2.11849	0.0341338	0.434805
FBXO31	2909.87	-0.345606	0.082366	-4.19598	2.72e-05	0.00358358
UBE2D1	2909.49	0.0587244	0.114211	0.514175	0.60713	0.981781
VPS4B	2909.12	0.109245	0.139575	0.7827	0.433803	0.965918
ATG2B	2907.14	-0.109058	0.0926027	-1.1777	0.238916	0.872703
SCARB1	2903.56	-0.475337	0.195037	-2.43716	0.0148029	0.284172
BBX	2902.41	-0.0230546	0.0990994	-0.232641	0.81604	0.997718
FBN1	2901.39	0.292752	0.120812	2.42321	0.0153842	0.29081
STAM2	2900.6	-0.0532462	0.100949	-0.527454	0.597878	0.97978
LOC106030437	2899.5	-0.0623827	0.142733	-0.437059	0.662068	0.987094
QRFPR	2898.47	0.231295	0.187051	1.23653	0.21626	0.852737
SLC37A4	2898.42	0.000396513	0.185232	0.00214063	0.998292	0.999889
GTF2I	2897.17	-0.0738529	0.112735	-0.655103	0.512401	0.9791
PDHB	2896.66	0.0415857	0.109032	0.381409	0.7029	0.990413
LUC7L	2894.37	-0.00839237	0.0893494	-0.0939276	0.925167	0.997718
LONP2	2894.08	0.0231764	0.0837005	0.276897	0.781859	0.997139
NRD1	2890.89	-0.0859129	0.156704	-0.548249	0.583521	0.979115
RRM2B	2890.35	-0.0725042	0.140741	-0.51516	0.606442	0.981674
FAM160B1	2888.47	-0.102766	0.141964	-0.723885	0.469136	0.975371
RIN2	2888.09	-0.00109027	0.0847905	-0.0128584	0.989741	0.999485
YIPF4	2886.38	0.0432009	0.102156	0.422892	0.672374	0.989725
FBXO11	2885.51	0.0310457	0.0961095	0.323024	0.746677	0.994605
ARHGDIA	2884.79	-0.0726114	0.126865	-0.572353	0.567083	0.979115
CUL3	2884	0.00257678	0.10465	0.0246229	0.980356	0.999485
UFL1	2883.76	0.0643493	0.101853	0.631786	0.527527	0.979115
HADH	2882.99	0.0982668	0.099181	0.990783	0.321792	0.920765
KLHL7	2881.42	0.010194	0.106835	0.0954175	0.923983	0.997718
SMC3	2879.13	0.0297385	0.174978	0.169955	0.865045	0.997718
GNB5	2879.13	0.0262931	0.161773	0.162531	0.870888	0.997718
GIGYF2	2876.25	-0.0590056	0.0896003	-0.658542	0.51019	0.978613
LOC106029640	2876.02	-0.021782	0.0906072	-0.2404	0.81002	0.997718
CMPK1	2875.83	0.048588	0.112217	0.432982	0.665028	0.987691
GARS	2875.5	0.10088	0.184289	0.547401	0.584103	0.979115
KARS	2870.5	-0.00657366	0.0962438	-0.0683021	0.945545	0.997718
ARCN1	2868.45	0.00794789	0.106942	0.07432	0.940756	0.997718
FBXL3	2867.42	-0.0490277	0.153099	-0.320235	0.74879	0.994605
CPD	2866.26	0.0233518	0.104932	0.222541	0.823893	0.997718
MSI1	2866.2	-0.0645104	0.145193	-0.444307	0.656821	0.986817
LOC106035717	2865.82	0.0253779	0.127811	0.198558	0.842609	0.997718
FMN1	2863.27	0.247686	0.183378	1.35068	0.176797	0.807301
MPPED1	2860.36	-0.252133	0.183102	-1.37701	0.16851	0.79464
PRNP	2860.12	-0.129327	0.199746	-0.647461	0.517334	0.979115
CTCF	2858.55	0.0201135	0.0977181	0.205832	0.836922	0.997718
PSMC6	2857.93	0.114637	0.0925798	1.23825	0.215622	0.851652
NPDC1	2857.27	-0.601735	0.150487	-3.99857	6.37e-05	0.00696426
GNAO1	2855.15	-0.0681137	0.151383	-0.449943	0.652752	0.986112
HTT	2854.93	-0.0342525	0.0823809	-0.415782	0.67757	0.990254
NBEAL1	2852.5	0.228137	0.172091	1.32567	0.184948	0.81777
JADE1	2851.68	-0.0593626	0.162758	-0.364729	0.715314	0.991603
M6PR	2850	-0.129932	0.13685	-0.949447	0.342393	0.93078
ANKRD11	2848.63	-0.131618	0.08712	-1.51077	0.130846	0.7446
ARPC2	2847.5	0.0520061	0.0973606	0.53416	0.593231	0.979765
SUPT6H	2845.59	-0.168379	0.111274	-1.51319	0.13023	0.743479
NF1	2845.25	0.0383997	0.105919	0.36254	0.716949	0.991603
ATP6AP1	2844.44	-0.0656409	0.133622	-0.491243	0.623255	0.983725
BPTF	2844	-0.0459593	0.101135	-0.454436	0.649515	0.985791
PANK3	2841.55	-0.210237	0.0969868	-2.16769	0.0301822	0.410134
NABP1	2841.49	-0.409605	0.207867	-1.97051	0.0487795	0.516435
CREM	2841.13	-0.35268	0.253003	-1.39397	0.163326	0.787547
PRPF6	2840.74	-0.0543289	0.106238	-0.51139	0.609078	0.982492
SLC35B3	2838.89	0.197593	0.126844	1.55776	0.11929	0.723974
SYBU	2835.99	-0.0847601	0.25587	-0.331263	0.740446	0.994605
ZNF462	2835.73	0.0299098	0.116683	0.256334	0.797693	0.997139
PRLR	2835.41	-0.105517	0.180852	-0.583442	0.559596	0.979115
KTN1	2833.47	-0.0264664	0.0814225	-0.32505	0.745143	0.994605
TNFSF10	2831.88	-0.127825	0.182201	-0.701561	0.482953	0.97857
TLK1	2830.93	-0.0228039	0.118213	-0.192904	0.847034	0.997718
UXS1	2829.75	0.0772946	0.172993	0.446809	0.655013	0.986305
RNMT	2829.29	0.108577	0.0981719	1.10599	0.268732	0.891567
LOC106033162	2828.42	-0.158824	0.258094	-0.615372	0.538309	0.979115
LOC106042573	2827.7	0.144747	0.100831	1.43554	0.151133	0.772841
RPL35A	2827.5	-0.0258587	0.194858	-0.132705	0.894427	0.997718
DNAJA2	2826.71	-0.0133642	0.0950262	-0.140637	0.888157	0.997718
RPS6KA6	2826.01	0.133945	0.0947372	1.41386	0.157402	0.779482
ARL5A	2824.16	-0.0662084	0.0926215	-0.714828	0.474715	0.976623
LOC106030402	2823.07	-0.536974	0.38716	-1.38696	0.165455	0.788787
CAPZB	2815.41	-0.0262022	0.0932168	-0.281089	0.778642	0.997139
LAMA5	2815.09	-0.178704	0.140668	-1.2704	0.203943	0.836893
ANXA4	2813.31	0.059734	0.106904	0.558764	0.576323	0.979115
PGD	2812.78	-0.186688	0.0952145	-1.96071	0.0499126	0.520206
ATP5B	2811.35	-0.195449	0.108559	-1.8004	0.071797	0.605231
CCT3	2810.29	0.0275377	0.123337	0.223272	0.823324	0.997718
PHF6	2808.83	0.1653	0.0988643	1.67199	0.0945264	0.663419
GSPT1	2808.15	0.0575138	0.108757	0.528829	0.596924	0.97978
ANKIB1	2807.29	0.172531	0.113176	1.52445	0.127397	0.740846
CDH2	2804.54	-0.0348245	0.190505	-0.182801	0.854954	0.997718
TNRC6C	2804.38	0.108088	0.090307	1.1969	0.231347	0.865225
GGT7	2803.38	-0.78725	0.205865	-3.82412	0.000131242	0.0121635
PTPRF	2803.32	0.146653	0.129117	1.13582	0.256031	0.882772
EPB41L3	2802	0.248164	0.125522	1.97705	0.048036	0.511973
NAPB	2801.11	-0.0082175	0.195089	-0.0421219	0.966402	0.999485
RPL12	2799.12	-0.0502848	0.0991988	-0.506909	0.612219	0.983135
ALDOC	2797.94	-0.348333	0.186841	-1.86433	0.0622756	0.574051
PITPNB	2795.91	0.182279	0.0998735	1.8251	0.0679855	0.591683
RPS13	2791.8	-0.0245524	0.150447	-0.163196	0.870364	0.997718
TNRC6A	2790.07	0.156275	0.104939	1.4892	0.136435	0.75326
DDX46	2786.66	0.110142	0.0897095	1.22776	0.219537	0.856681
WDSUB1	2785.16	0.284289	0.123547	2.30105	0.0213887	0.343748
LOC106038552	2783.28	-0.413731	0.158186	-2.61548	0.00891022	0.218967
ASUN	2782.98	0.0269107	0.090212	0.298305	0.765471	0.997139
LOC106038845	2778.76	0.0647052	0.170149	0.380286	0.703733	0.990413
ATP13A3	2778.36	-0.0801217	0.277554	-0.28867	0.772834	0.997139
UBE2I	2776.94	0.0589174	0.0995013	0.592127	0.553766	0.979115
UBA2	2776.68	0.111885	0.109898	1.01808	0.308639	0.916391
UBE2G2	2776.46	0.0493594	0.0953175	0.517841	0.604569	0.981287
SUGP2	2771.75	0.114303	0.124185	0.920424	0.357351	0.938708
JAK1	2770.56	-0.139026	0.171987	-0.808351	0.418889	0.961614
LOC106047451	2767.5	0.134065	0.171868	0.780046	0.435364	0.965918
NME2	2761.43	-0.113238	0.0814811	-1.38974	0.164607	0.788787
ARHGEF28	2759.8	-0.159718	0.161411	-0.989514	0.322412	0.920765
MTHFR	2758.14	-0.0271344	0.181757	-0.149289	0.881326	0.997718
PLXNB2	2757.34	0.0279844	0.150367	0.186107	0.852361	0.997718
GMPS	2756.95	-0.0328255	0.0908152	-0.361454	0.71776	0.991603
CCDC3	2756.2	-0.0145194	0.219326	-0.0662001	0.947219	0.997718
CTGF	2756.02	0.2874	0.230645	1.24607	0.212739	0.848314
WHSC1L1	2755.1	0.0339144	0.128534	0.263856	0.791891	0.997139
PHIP	2754.35	0.055101	0.109375	0.503778	0.614417	0.983725
CUL1	2752.8	-0.0239329	0.0930521	-0.257199	0.797025	0.997139
PLEKHA5	2751.28	0.00591448	0.235378	0.0251276	0.979953	0.999485
MAP4K4	2750.97	-0.206602	0.127242	-1.6237	0.10444	0.686104
MSH4	2749.84	0.177852	0.129487	1.37351	0.169594	0.797228
AGR2	2749.55	-0.0900521	0.30292	-0.29728	0.766253	0.997139
ACTR6	2749.27	0.015563	0.160422	0.0970126	0.922716	0.997718
RAPGEF6	2749.23	0.0644993	0.135965	0.474382	0.635227	0.985098
LOC106041275	2749.08	-0.218525	0.151788	-1.43967	0.14996	0.770974
MEAF6	2747.69	0.139208	0.108047	1.2884	0.197608	0.832651
DCTN1	2746.89	0.0933616	0.127863	0.730168	0.465288	0.972528
LOC106036083	2745.61	0.430052	0.198193	2.16986	0.0300177	0.409332
PNPLA2	2743.68	-0.069067	0.205045	-0.336838	0.736239	0.994605
TCP1	2742.64	-0.0154004	0.114473	-0.134534	0.892981	0.997718
GOLGA7	2740.68	0.0254618	0.122023	0.208664	0.83471	0.997718
TMEM254	2739.82	-0.314988	0.179248	-1.75727	0.0788715	0.621366
RABL6	2738.43	0.00602675	0.0955055	0.0631037	0.949684	0.998205
MARK3	2736.94	0.0541449	0.0987081	0.548535	0.583324	0.979115
FAM49A	2736.78	-0.0123131	0.120204	-0.102435	0.918411	0.997718
LOC106036227	2735.12	0.059535	0.112966	0.527018	0.598181	0.97978
SLC31A1	2734.4	0.46647	0.186742	2.49793	0.012492	0.264354
DOCK9	2733.08	0.157432	0.136711	1.15157	0.249497	0.877429
SPOPL	2732.81	0.0226709	0.0806671	0.281042	0.778678	0.997139
GABBR1	2732.02	-0.220415	0.171894	-1.28227	0.199748	0.834039
HIPK3	2731.94	0.0337281	0.106419	0.316938	0.751291	0.994959
WDTC1	2730.43	-0.0946029	0.126302	-0.74902	0.453845	0.970133
DDB1	2725.42	-0.0545237	0.116179	-0.469309	0.638848	0.985791
CDC42BPA	2723.06	-0.0128368	0.0846967	-0.151562	0.879532	0.997718
ICE1	2722.39	-0.0070632	0.115932	-0.0609256	0.951418	0.998205
UBE2D2	2722.03	0.0396928	0.111612	0.355631	0.722117	0.991752
FBXO45	2722.02	-0.0929882	0.0934825	-0.994713	0.319876	0.920765
TPRG1L	2720.84	0.0657339	0.107333	0.612429	0.540254	0.979115
ZDHHC2	2720.45	0.181393	0.135866	1.33509	0.181848	0.815836
MGLL	2720.18	-0.440005	0.182878	-2.40601	0.0161279	0.297127
MFN2	2718.91	0.0553228	0.103622	0.533889	0.593418	0.979765
NME7	2718.23	-0.0108657	0.2547	-0.0426608	0.965972	0.999485
LOC106042987	2717.66	-0.000321471	0.0882971	-0.00364079	0.997095	0.999753
PSMD10	2717.47	-0.118208	0.127066	-0.930287	0.352222	0.936387
AAGAB	2716	-0.0854672	0.144744	-0.590474	0.554873	0.979115
PPP2R3A	2714.65	0.0695249	0.186404	0.37298	0.709163	0.991497
NUDCD1	2713.95	-0.0898547	0.0959617	-0.93636	0.349088	0.93467
SYT4	2711.74	-0.0153039	0.142216	-0.10761	0.914305	0.997718
CEP350	2711.69	-0.00304908	0.0979669	-0.0311235	0.975171	0.999485
GRB2	2711.44	-0.0559704	0.121767	-0.459652	0.645766	0.985791
RAD23B	2711.25	0.0513512	0.0925104	0.555086	0.578836	0.979115
ATP5C1	2710.74	-0.291541	0.142682	-2.04329	0.0410239	0.475832
NFX1	2709.06	0.0472996	0.10261	0.460964	0.644824	0.985791
PSEN1	2708.99	0.0439354	0.100018	0.439274	0.660463	0.987094
PCYOX1	2707.42	-0.187178	0.170109	-1.10034	0.271184	0.894977
CIB2	2707.16	-0.0608665	0.164979	-0.368935	0.712176	0.991497
RPS23	2706.24	-0.2037	0.122618	-1.66126	0.0966614	0.665826
RBL2	2704.79	-0.0984697	0.0927332	-1.06186	0.288299	0.905662
RAB3C	2701.85	-0.345232	0.230404	-1.49838	0.134035	0.748213
TSPAN9	2701.64	0.215975	0.146189	1.47736	0.139578	0.757239
SUCLA2	2699.78	-0.00478739	0.139027	-0.034435	0.97253	0.999485
CAB39	2699.51	-0.122533	0.108412	-1.13025	0.258369	0.884281
XRN2	2699.07	0.107172	0.0922701	1.1615	0.245438	0.876097
NEK9	2694.71	-0.055752	0.115895	-0.481055	0.630478	0.984684
CAMK2D	2694.23	0.0527539	0.110628	0.47686	0.633461	0.98478
LRP12	2694.21	-0.412562	0.17106	-2.4118	0.0158738	0.295461
KRAS	2693.78	-0.146233	0.137925	-1.06023	0.289038	0.906298
AGPAT5	2693.08	0.0893255	0.0866206	1.03123	0.302434	0.910763
RPA1	2692.18	0.0197582	0.109392	0.180619	0.856667	0.997718
SMG1	2692.04	0.105008	0.101446	1.03511	0.300619	0.910637
LOC106038574	2691.23	0.0842571	0.101036	0.833935	0.404318	0.958217
DPP7	2689.28	-0.192974	0.187553	-1.0289	0.303525	0.911289
PDCL	2687.63	0.00212568	0.138786	0.0153163	0.98778	0.999485
HMGN3	2686.46	0.147325	0.114904	1.28216	0.199788	0.834039
EXOC5	2685.88	0.0200018	0.0955666	0.209297	0.834216	0.997718
ANXA6	2685.84	0.0646906	0.161944	0.399462	0.689553	0.990254
LOC106045553	2685.23	0.141719	0.125395	1.13018	0.258399	0.884281
BMF	2684.73	-0.470149	0.253958	-1.85129	0.0641279	0.579597
ACOX1	2684.69	0.172827	0.114167	1.51381	0.130074	0.743479
LOC106032897	2684.48	-0.060759	0.0944764	-0.643113	0.520151	0.979115
SLC9B2	2684.16	-0.146752	0.137302	-1.06883	0.285146	0.904454
VPS35	2683.94	-0.0147189	0.107255	-0.137233	0.890847	0.997718
RBM12	2683.78	0.0502982	0.099275	0.506655	0.612397	0.983135
AFG3L2	2682.89	0.0470409	0.0848136	0.554639	0.579142	0.979115
USP28	2681.49	0.0933258	0.112909	0.826554	0.40849	0.959691
ALG12	2680.53	-0.063652	0.114175	-0.557493	0.577191	0.979115
CHRNA3	2679.87	0.13571	0.205413	0.660668	0.508825	0.978613
FBXW11	2679.81	0.161746	0.103591	1.5614	0.11843	0.721941
ACAA2	2679.29	-0.0642937	0.122403	-0.525261	0.599402	0.97978
PSMD5	2677.24	-0.0692255	0.11561	-0.598783	0.549317	0.979115
CALB1	2676.49	0.350871	0.203809	1.72157	0.0851471	0.639332
ARMC1	2676.09	0.0148032	0.0839846	0.176261	0.860089	0.997718
VIMP	2674.05	-0.147608	0.148887	-0.991409	0.321486	0.920765
XPO6	2673.65	-0.307475	0.160717	-1.91315	0.0557288	0.549407
RBM33	2672.27	0.0159269	0.128985	0.123479	0.901728	0.997718
RASGEF1B	2672.06	-0.830889	0.611979	-1.35771	0.174556	0.80386
CDK8	2671.86	-0.108464	0.19882	-0.54554	0.585382	0.979115
VPS13C	2671.55	0.177045	0.125125	1.41494	0.157085	0.779482
UBE2L3	2670.59	0.104166	0.106778	0.975545	0.32929	0.925498
MSI2	2669.51	0.229163	0.133769	1.71313	0.0866881	0.643403
NFYA	2669.39	0.0860313	0.101859	0.844616	0.398325	0.954145
CDC14A	2667.09	0.686149	0.22671	3.02655	0.00247361	0.0983019
RTF1	2666.27	-0.0707297	0.0878082	-0.805503	0.42053	0.961918
GORASP2	2665.09	-0.0312055	0.10625	-0.293697	0.768989	0.997139
PAPOLA	2664.66	-0.00269641	0.09047	-0.0298045	0.976223	0.999485
GABRA1	2664.6	0.413741	0.283546	1.45917	0.144519	0.76412
EML4	2663.4	-0.103757	0.126795	-0.818305	0.413183	0.961183
KIF1B	2662.47	-0.00361225	0.119227	-0.0302974	0.97583	0.999485
HNRNPLL	2662.01	-0.0857814	0.101632	-0.84404	0.398647	0.954208
LOC106044604	2658.03	0.260117	0.155382	1.67405	0.0941206	0.662367
TBCE	2656.45	0.0153763	0.0895274	0.171749	0.863635	0.997718
PPP4R3B	2656.06	0.0633873	0.0901099	0.703444	0.481779	0.978002
APPL2	2655.9	-0.327234	0.216968	-1.50821	0.1315	0.745017
AMOT	2655.45	0.152397	0.203449	0.749066	0.453818	0.970133
NPTX2	2655.34	-1.4496	0.619019	-2.34176	0.0191928	0.324475
COBLL1	2655.12	0.1664	0.134095	1.24091	0.214639	0.850332
STAT3	2651.3	0.291436	0.162929	1.78873	0.0736582	0.611308
COPS2	2647.04	0.0910746	0.103711	0.878157	0.379858	0.945492
TRAPPC8	2646.94	0.214633	0.109519	1.95977	0.0500226	0.520535
IARS	2646.43	0.0617692	0.106736	0.578708	0.562786	0.979115
CCDC126	2646.3	-0.0767403	0.117158	-0.655015	0.512458	0.9791
PPP3CB	2646.24	0.185036	0.108488	1.70559	0.0880848	0.648555
CACNA1E	2645.4	0.356927	0.158555	2.25112	0.0243778	0.366745
SGSM2	2644.46	-0.29949	0.179561	-1.6679	0.0953353	0.663819
NAA50	2644.45	-0.0703285	0.0873811	-0.804848	0.420907	0.961918
RUNDC3B	2644.11	0.000782322	0.156915	0.00498565	0.996022	0.999753
C7	2642.79	0.266081	0.33965	0.783399	0.433393	0.965918
ESRP2	2641.93	0.011125	0.103953	0.107019	0.914774	0.997718
HN1	2640.91	-0.167328	0.153557	-1.08968	0.275853	0.898027
CCAR1	2639.17	0.110728	0.0892196	1.24108	0.214578	0.850323
IGF2R	2638.57	-0.0736951	0.0880443	-0.837023	0.40258	0.957521
SLC44A2	2637.81	0.139779	0.151276	0.923999	0.355487	0.938023
RAB27A	2635.95	0.00752631	0.112655	0.0668084	0.946734	0.997718
AMFR	2635.31	0.0101017	0.0937494	0.107753	0.914192	0.997718
RABGAP1	2634.28	-0.0100317	0.0927182	-0.108195	0.913841	0.997718
WIPI2	2634.25	-0.0379806	0.104751	-0.362581	0.716918	0.991603
PDE10A	2634.22	-0.205816	0.293462	-0.701339	0.483091	0.978591
ATP7A	2633.57	-0.0583264	0.141079	-0.41343	0.679292	0.990254
COMMD2	2633.47	0.129804	0.121504	1.06832	0.285378	0.904454
MCM3AP	2632.7	-0.0302146	0.0831282	-0.36347	0.716254	0.991603
GSAP	2631.36	0.191747	0.161787	1.18519	0.235944	0.870914
MICU1	2628.76	-0.105196	0.160955	-0.653576	0.513385	0.979115
LOC106033853	2627.31	-0.0335919	0.112824	-0.297736	0.765904	0.997139
LOC106031212	2627.05	0.00728019	0.125202	0.0581477	0.953631	0.998205
OTOG	2626.49	0.216298	0.336318	0.643137	0.520135	0.979115
LOC106033374	2625.18	0.0728782	0.0894905	0.814368	0.415434	0.961563
MED13	2623.63	-0.122388	0.0917626	-1.33374	0.182289	0.816788
EIF4G3	2622.75	-0.166247	0.14621	-1.13704	0.255522	0.882772
TALDO1	2621.96	-0.0204796	0.109906	-0.186338	0.85218	0.997718
UPF2	2621.2	0.0360936	0.101164	0.356783	0.721254	0.991752
PLEKHO2	2620	0.125841	0.211388	0.595307	0.551638	0.979115
ITGA8	2619.98	0.265871	0.24004	1.10761	0.26803	0.891416
DARS	2617.53	0.0654505	0.0951738	0.687695	0.491645	0.978613
PRPS1	2617.21	-0.139684	0.11831	-1.18067	0.237735	0.872591
TBC1D8B	2613.41	-0.0957487	0.148729	-0.643781	0.519717	0.979115
TANGO2	2612.91	0.297371	0.116518	2.55215	0.010706	0.242214
LOC106035904	2612.73	-0.41416	0.279615	-1.48118	0.138558	0.757239
PTPN11	2612.67	0.00130449	0.0869836	0.014997	0.988035	0.999485
SRSF5	2612.37	-0.0439029	0.128244	-0.342339	0.732096	0.994101
SDF2L1	2611.07	-0.324668	0.158608	-2.04698	0.0406603	0.475356
WDR26	2609.38	-0.120848	0.0836972	-1.44387	0.148775	0.768747
ZC2HC1A	2607.62	-0.018913	0.142258	-0.132949	0.894234	0.997718
PPFIBP1	2607.48	-0.157915	0.107927	-1.46316	0.143424	0.762357
TP53BP1	2607.23	0.032477	0.113088	0.287184	0.773971	0.997139
TBC1D30	2607.22	0.121009	0.130496	0.927299	0.353771	0.937315
CHMP4B	2606.99	-0.0310125	0.0847902	-0.365756	0.714547	0.991603
TRIM2	2606.21	-0.186014	0.164775	-1.12889	0.258942	0.884281
LOC106037928	2605.87	-0.0278013	0.113069	-0.24588	0.805775	0.997139
ATP6V1B2	2605.18	-0.186721	0.171009	-1.09188	0.274885	0.89732
RASSF3	2604.12	-0.621323	0.196993	-3.15404	0.00161027	0.0746581
PRKCI	2603.71	-0.0543799	0.0960755	-0.566012	0.571386	0.979115
FOXO3	2602.99	-0.356293	0.243526	-1.46306	0.143451	0.762357
TAF2	2602.24	0.0423721	0.0861387	0.491906	0.622786	0.983725
JMJD1C	2601.66	0.0154733	0.119421	0.129569	0.896908	0.997718
LOC106034965	2599.97	0.416805	0.186141	2.23919	0.0251438	0.371456
ZFR	2599.44	0.0365769	0.087904	0.416101	0.677336	0.990254
ZW10	2597.05	-0.0495916	0.096383	-0.514526	0.606884	0.981781
XBP1	2594.26	-0.166486	0.122276	-1.36156	0.173337	0.801709
PLCD1	2592.74	-0.0361599	0.154514	-0.234024	0.814966	0.997718
ATXN1L	2592.11	-0.0163017	0.10738	-0.151813	0.879334	0.997718
ARL5B	2591.01	0.328129	0.13462	2.43745	0.0147912	0.284172
RABGGTB	2590.32	0.0808737	0.105135	0.769237	0.441752	0.968514
RBM22	2590.12	-0.138214	0.110639	-1.24924	0.211578	0.846533
EYA2	2590.05	0.145929	0.142212	1.02614	0.304828	0.913561
FEM1C	2589.09	-0.341126	0.244169	-1.39709	0.162386	0.78652
PCNX	2588.02	-0.0970623	0.091781	-1.05754	0.290264	0.906335
EXOC4	2587.97	-0.023411	0.273182	-0.0856975	0.931707	0.997718
MTSS1	2586.95	0.14232	0.0940461	1.5133	0.130204	0.743479
SETD7	2586.62	-0.0801538	0.118334	-0.677354	0.498182	0.978613
PRKAR1B	2585.8	-0.147916	0.109347	-1.35272	0.176145	0.806124
DIDO1	2582.73	0.0973045	0.100051	0.972545	0.33078	0.925498
SMAD4	2582.1	-0.0194396	0.107184	-0.181367	0.85608	0.997718
ANO6	2579.93	0.675344	0.231018	2.92335	0.00346292	0.120965
SVIP	2577.88	-0.143339	0.129334	-1.10828	0.267739	0.891298
GOLPH3	2576.3	0.0357196	0.0903912	0.395167	0.69272	0.990338
CRTAP	2576.17	0.00653063	0.174427	0.0374405	0.970134	0.999485
ALDH7A1	2574.97	-0.0152029	0.101181	-0.150254	0.880564	0.997718
AGPAT3	2574.95	0.281113	0.10009	2.8086	0.00497567	0.150748
MLH3	2573.45	-0.099138	0.149587	-0.662743	0.507495	0.978613
RABGEF1	2572.86	0.213058	0.0826864	2.5767	0.00997481	0.233356
FGFR1OP2	2570.03	-0.0742949	0.114739	-0.647513	0.5173	0.979115
SMARCA1	2568.6	-0.0737238	0.0847571	-0.869825	0.384396	0.946565
RAPGEF4	2567.93	0.280899	0.187088	1.50143	0.133245	0.748213
ZBTB37	2567.7	-0.121906	0.110845	-1.09979	0.271425	0.895353
BTBD9	2566.84	-0.0616374	0.101285	-0.608552	0.542821	0.979115
DPY19L4	2566.78	0.0316638	0.153012	0.206937	0.836059	0.997718
MCC	2562.73	0.115853	0.137188	0.844484	0.398399	0.954145
TBC1D9B	2562.54	0.0356557	0.0887001	0.401981	0.687698	0.990254
MGAT4B	2561.63	-0.18957	0.128105	-1.47981	0.138924	0.757239
TPI1	2561.33	-0.00134601	0.0971346	-0.0138572	0.988944	0.999485
MAPK1IP1L	2560.85	0.0208107	0.0859283	0.242187	0.808635	0.997718
RAP1B	2560.1	0.0720508	0.153408	0.469668	0.638592	0.985791
WDR5	2558.29	-0.0797974	0.154349	-0.516992	0.605162	0.981315
ARHGEF7	2558	-0.125776	0.281571	-0.446693	0.655097	0.986305
EEF2K	2557.32	0.0245082	0.114519	0.21401	0.830539	0.997718
RRN3	2556.24	0.0761461	0.108237	0.703511	0.481738	0.978002
PICALM	2555.66	-0.145659	0.11886	-1.22546	0.220401	0.857394
ADGRG1	2555.09	0.355994	0.205555	1.73186	0.0832978	0.633656
CAMTA1	2550.57	-0.314246	0.117549	-2.67331	0.00751064	0.194623
ATP6V0A2	2549.61	-0.089988	0.15154	-0.593825	0.552629	0.979115
SNRPD3	2547.62	0.126533	0.120798	1.04748	0.294878	0.908581
LDAH	2547.1	-0.0877073	0.10407	-0.842772	0.399356	0.95462
LOC106049464	2547.07	0.00806542	0.138504	0.0582326	0.953563	0.998205
SENP5	2545.54	0.412359	0.126859	3.25054	0.00115187	0.0599441
WNK2	2545.52	-0.301166	0.153008	-1.9683	0.0490333	0.517743
RAB3GAP1	2544.83	0.0568296	0.0872831	0.651095	0.514985	0.979115
HSD17B4	2541.46	-0.0307707	0.116948	-0.263115	0.792462	0.997139
MPDZ	2539.34	-0.164052	0.114366	-1.43445	0.151443	0.773526
CCT2	2536.28	0.0646677	0.116819	0.553573	0.579871	0.979115
NIPA2	2536.17	-0.0213174	0.100842	-0.211394	0.83258	0.997718
USP34	2535.91	0.097546	0.118201	0.825254	0.409227	0.959924
VMP1	2534.98	-0.108013	0.171313	-0.6305	0.528367	0.979115
MESDC2	2532.3	-0.0976592	0.167355	-0.583546	0.559526	0.979115
SOCS5	2531.7	0.354534	0.237563	1.49238	0.135599	0.751215
CHMP5	2531.62	0.141986	0.107654	1.31891	0.1872	0.819303
RNF145	2528.54	-0.186557	0.10615	-1.75749	0.0788342	0.621366
VASH1	2527.01	-0.0558269	0.207765	-0.268702	0.788159	0.997139
TECPR2	2526.31	-0.113274	0.0961533	-1.17805	0.238775	0.872703
LAMA2	2525.05	-0.695451	0.167114	-4.16153	3.16e-05	0.00409886
NIPBL	2523.97	-0.0424675	0.110471	-0.384422	0.700665	0.990413
RUNX1T1	2523.45	-0.224682	0.19036	-1.1803	0.23788	0.872591
SNX13	2520.46	-0.0525848	0.101815	-0.516474	0.605524	0.98137
ROCK2	2518.28	-0.0171055	0.120359	-0.142121	0.886985	0.997718
PRDM2	2516.8	-0.0166487	0.0984684	-0.169077	0.865736	0.997718
NLGN1	2516.31	0.419973	0.198499	2.11574	0.0343667	0.434805
CCT7	2513.83	-0.107824	0.149416	-0.721634	0.47052	0.975467
AKAP11	2513.69	-0.00694938	0.110333	-0.0629858	0.949778	0.998205
PTPN13	2511.07	-0.198481	0.157985	-1.25633	0.208996	0.842168
CNIH1	2510.22	0.119918	0.107597	1.11452	0.265057	0.890748
STK3	2509.72	0.0549115	0.0996333	0.551136	0.58154	0.979115
SLX4	2508.22	0.0432164	0.108187	0.399462	0.689553	0.990254
DERL1	2507.41	-0.002104	0.0949051	-0.0221696	0.982313	0.999485
UNC79	2506.81	-0.19809	0.103967	-1.90531	0.0567392	0.554348
NFKBIA	2503.78	-0.247671	0.350799	-0.70602	0.480176	0.977995
LOC106049102	2503.1	-0.0610658	0.0915917	-0.666718	0.504952	0.978613
SLC35F5	2502.15	0.165486	0.112749	1.46773	0.142178	0.760473
MTMR1	2500.75	0.0150579	0.0931831	0.161594	0.871625	0.997718
MBNL3	2500.41	0.123994	0.105469	1.17565	0.239734	0.873491
PTPRK	2498.72	0.17096	0.1769	0.966421	0.333833	0.926474
CAND1	2498.15	0.0249681	0.109622	0.227765	0.819829	0.997718
DTNA	2497.22	-0.0305204	0.150321	-0.203035	0.839108	0.997718
TAB2	2496.61	0.0494294	0.128804	0.383756	0.70116	0.990413
TBL1X	2494.37	0.0047387	0.141899	0.033395	0.97336	0.999485
MTA1	2494.01	0.128704	0.111131	1.15813	0.246811	0.877429
TRAPPC3	2493.54	-0.00541642	0.0907645	-0.0596755	0.952414	0.998205
SETD3	2490.27	0.101585	0.121483	0.836206	0.403039	0.957972
LSM14A	2489.78	0.0437603	0.0973395	0.449564	0.653025	0.986112
TANC2	2488.31	-0.0100434	0.118643	-0.084652	0.932538	0.997718
FAM13C	2487.73	0.127958	0.108452	1.17986	0.238057	0.872591
LOX	2487.33	-0.0721515	0.188817	-0.382124	0.702369	0.990413
SDE2	2484.1	-0.00790145	0.109116	-0.0724136	0.942273	0.997718
AP2B1	2483.97	-0.051305	0.103493	-0.495736	0.620081	0.983725
SUB1	2483.65	-0.0212242	0.0986535	-0.215139	0.829659	0.997718
SQSTM1	2482.16	-0.239646	0.112623	-2.12786	0.0333485	0.428812
ZBTB16	2481.6	0.148361	0.780606	0.190059	0.849263	0.997718
ZZEF1	2480.86	-0.0317326	0.118994	-0.266674	0.78972	0.997139
STX2	2479.05	0.0839836	0.0918537	0.914319	0.360549	0.939266
CLINT1	2478.68	0.122297	0.100385	1.21827	0.22312	0.859145
PIK3C2A	2478.55	0.0426697	0.123212	0.346311	0.729109	0.994019
LRBA	2478.26	0.205988	0.117135	1.75855	0.0786545	0.621366
CNKSR2	2476.95	-0.0344586	0.161865	-0.212885	0.831416	0.997718
HERPUD2	2476.69	0.0732544	0.197719	0.370497	0.711012	0.991497
KPNB1	2475.94	-0.025084	0.100334	-0.250005	0.802584	0.997139
FNDC3B	2475.71	0.120995	0.131016	0.923515	0.355739	0.938024
EDEM3	2475.42	-0.169203	0.160734	-1.05269	0.292484	0.907958
LOC106048580	2474.04	-0.395162	0.300178	-1.31643	0.188031	0.820655
CCNL1	2473.86	0.036736	0.125502	0.292713	0.769742	0.997139
ACTR3	2473.2	0.00184552	0.137854	0.0133875	0.989319	0.999485
RRM1	2472.91	-0.0637509	0.146172	-0.436135	0.662739	0.987094
USP10	2471.82	0.0376793	0.0870275	0.432958	0.665045	0.987691
LOC106049716	2471.06	-0.0277941	0.129907	-0.213955	0.830583	0.997718
USP46	2470.72	0.299474	0.145502	2.05822	0.0395693	0.467588
AOX1	2470.68	-0.152747	0.143447	-1.06484	0.286951	0.905225
MICAL3	2470.58	-0.243057	0.156864	-1.54948	0.121267	0.730021
RPL34	2469.91	-0.216867	0.188289	-1.15178	0.249412	0.877429
EPB41L2	2469.14	0.582188	0.289618	2.01019	0.0444109	0.492739
IRAK2	2467.63	-0.0809018	0.158905	-0.50912	0.610668	0.982916
TCP11L2	2466.64	-0.0629742	0.117563	-0.535665	0.59219	0.979765
ARFGEF3	2465.74	0.1248	0.154993	0.805196	0.420707	0.961918
RTKN2	2465.37	-0.187845	0.158706	-1.18361	0.236569	0.871961
SLC41A2	2465.17	0.232091	0.0943678	2.45943	0.0139156	0.276505
MDH2	2464.79	-0.138245	0.124996	-1.10599	0.26873	0.891567
RIT1	2462.24	-0.0159581	0.102868	-0.155133	0.876717	0.997718
PRKDC	2461.69	0.0822767	0.146546	0.56144	0.574497	0.979115
SLU7	2460.05	0.0497165	0.103064	0.482386	0.629531	0.984684
XPO5	2459.14	0.259514	0.124796	2.0795	0.0375715	0.456123
LOC106033377	2458.9	0.02459	0.10775	0.228213	0.81948	0.997718
UCHL1	2458.25	-0.266817	0.303886	-0.878018	0.379934	0.945492
LZTFL1	2456	0.0721566	0.109149	0.661084	0.508559	0.978613
VAPB	2454.63	-0.156959	0.112783	-1.39169	0.164017	0.788541
FKBP1A	2453.92	-0.26112	0.120952	-2.15888	0.0308598	0.415966
LTBP2	2453.6	0.101415	0.280247	0.361878	0.717443	0.991603
ARHGEF5	2452.44	-0.0499707	0.248313	-0.201241	0.84051	0.997718
KIF3A	2451.97	-0.192035	0.113732	-1.68848	0.0913191	0.656972
GPC1	2451.13	-0.0820042	0.165521	-0.49543	0.620296	0.983725
SYNCRIP	2450.8	-0.0264841	0.135237	-0.195834	0.84474	0.997718
LOC106048794	2449.46	-0.0584446	0.120292	-0.485854	0.62707	0.984327
POGLUT1	2448.72	-0.130883	0.150987	-0.866851	0.386024	0.947395
TRANK1	2447.87	-0.19669	0.256603	-0.766514	0.44337	0.968514
LMBRD1	2447.67	-0.0585162	0.138147	-0.423579	0.671873	0.989725
HLCS	2447.39	-0.0301584	0.165451	-0.18228	0.855363	0.997718
MXI1	2447.24	-0.335442	0.165241	-2.03002	0.0423547	0.483411
THUMPD3	2447.1	-0.0479381	0.119329	-0.40173	0.687883	0.990254
LARP4B	2447.01	0.00346976	0.13064	0.0265597	0.978811	0.999485
VIM	2446.63	0.296932	0.338303	0.87771	0.380101	0.945492
ARMC2	2444.78	-0.0658045	0.124256	-0.529587	0.596398	0.97978
USP3	2444.56	-0.0472659	0.107045	-0.441551	0.658814	0.987082
RPLP2	2444.43	-0.120963	0.130801	-0.924788	0.355076	0.937961
CSRNP3	2444.34	0.141718	0.134133	1.05654	0.29072	0.906706
OPTN	2444.24	0.0772211	0.149128	0.517817	0.604586	0.981287
SMARCC1	2442.22	-0.0954721	0.176869	-0.53979	0.589342	0.979195
EXOC3	2441.77	-0.0561717	0.154056	-0.364619	0.715396	0.991603
SEMA6D	2439.31	0.114684	0.160148	0.716114	0.473921	0.976404
EFCAB14	2439	-0.0303366	0.0988257	-0.306971	0.758865	0.996337
LOC106030196	2438.28	-0.453054	0.198186	-2.28601	0.0222539	0.350496
HDAC2	2437.91	-0.0714271	0.107733	-0.663002	0.507329	0.978613
ATP11A	2435.97	0.558922	0.193281	2.89176	0.00383085	0.129285
COPG1	2434.31	0.0206161	0.108131	0.190658	0.848794	0.997718
GLRX2	2434.15	0.0300229	0.121359	0.24739	0.804606	0.997139
SERPINC1	2433.6	-0.0802536	0.103768	-0.773396	0.439288	0.96794
MDN1	2427.47	0.256984	0.103755	2.47684	0.013255	0.269529
NONO	2427.01	0.0818452	0.117304	0.697721	0.485352	0.978613
ATP11C	2427	-0.0320562	0.132154	-0.242567	0.808341	0.997718
DNER	2426.98	-0.0405854	0.157407	-0.257838	0.796532	0.997139
ADGRB3	2426.14	0.254662	0.162631	1.56589	0.117374	0.718502
LOC106048615	2425.92	0.0742292	0.0988824	0.750682	0.452844	0.970133
RALBP1	2424.54	0.163115	0.102819	1.58642	0.112645	0.706785
CNTNAP5	2423.79	0.133274	0.243342	0.547683	0.58391	0.979115
SLC25A29	2423.6	0.168122	0.170663	0.98511	0.32457	0.921458
DCUN1D4	2421.17	0.12206	0.100558	1.21382	0.224815	0.859145
SARNP	2419.8	-0.093179	0.103815	-0.89755	0.369425	0.941432
UBE2H	2419.73	-0.130874	0.10868	-1.20421	0.228509	0.863044
PBRM1	2419.19	0.0434435	0.0953164	0.455783	0.648546	0.985791
HELB	2418.42	0.127534	0.11128	1.14607	0.251766	0.87873
DNAJB14	2418.06	0.0136108	0.122463	0.111142	0.911504	0.997718
GNAL	2416.54	-0.163396	0.125191	-1.30517	0.191834	0.825636
UBXN4	2416.42	-0.109725	0.120821	-0.908163	0.363792	0.940448
KSR1	2415.2	0.188464	0.189685	0.993564	0.320435	0.920765
LOC106044161	2414.9	0.162892	0.138828	1.17334	0.24066	0.87351
XRN1	2414.55	0.0322092	0.114812	0.280538	0.779065	0.997139
LOC106033444	2413.35	-0.0595195	0.209877	-0.283592	0.776723	0.997139
LOC106044052	2413.22	0.358814	0.306765	1.16967	0.242133	0.874214
SLC9A7	2412.64	-0.287781	0.121954	-2.35975	0.018287	0.317337
ANKRD28	2412.55	0.185702	0.200646	0.925517	0.354697	0.937931
RUFY3	2411.92	-0.108529	0.144029	-0.753524	0.451135	0.970133
LOC106049252	2410.29	0.0362382	0.0941	0.385104	0.700161	0.990413
ORC3	2406.72	-0.0622936	0.12902	-0.482822	0.629222	0.984466
SESN1	2406.43	-0.211948	0.321227	-0.659809	0.509376	0.978613
SCNN1A	2406.3	-0.0850556	0.159453	-0.533422	0.593741	0.979765
PTDSS2	2406.26	0.0814892	0.131674	0.618869	0.536002	0.979115
ATRN	2405.77	-0.0567473	0.125364	-0.452661	0.650793	0.985791
RMND5A	2405.62	-0.264	0.109654	-2.40756	0.0160596	0.297122
EPB41L1	2404.13	-0.220752	0.113182	-1.95042	0.0511262	0.526358
LRPAP1	2403.01	-0.168414	0.131489	-1.28082	0.200256	0.834993
NR1D2	2402.42	0.202738	0.199156	1.01799	0.308683	0.916391
DUSP1	2402.16	-0.897421	0.297993	-3.01155	0.0025992	0.10119
STK40	2401.37	-0.0994596	0.173052	-0.574737	0.565469	0.979115
SRPK2	2401.14	-0.0806616	0.106712	-0.755881	0.44972	0.970133
FNBP1	2397.32	0.0165738	0.129142	0.128338	0.897882	0.997718
WDR37	2397.09	-0.0357397	0.120376	-0.296902	0.766542	0.997139
RBSN	2396.12	0.0193404	0.10926	0.177012	0.859499	0.997718
STX18	2395.42	0.0264401	0.14531	0.181956	0.855617	0.997718
PDS5B	2390.32	-0.0209095	0.110255	-0.189648	0.849585	0.997718
SLC24A5	2389.86	-0.00219603	0.0872331	-0.0251743	0.979916	0.999485
NDUFV2	2389.14	0.0885925	0.126415	0.700808	0.483423	0.978613
YBX3	2389.05	0.0528637	0.130704	0.404455	0.685878	0.990254
VEZF1	2388.56	0.109997	0.107972	1.01876	0.308318	0.916391
ETV1	2388.44	-0.106893	0.145653	-0.733882	0.46302	0.97232
SH3GLB2	2384.52	-0.0965288	0.198237	-0.486937	0.626303	0.984227
SESTD1	2383.69	0.205932	0.101597	2.02695	0.0426679	0.48424
LOC106046120	2381.92	0.0705726	0.0902112	0.782305	0.434036	0.965918
ZZZ3	2380.62	0.294315	0.168877	1.74278	0.0813729	0.628365
PPP3CA	2379.66	-0.291678	0.141316	-2.06402	0.0390163	0.464552
HOOK1	2379.01	-0.131763	0.104691	-1.25859	0.20818	0.841605
CREB1	2378.47	-0.238005	0.108351	-2.19661	0.0280483	0.394792
ATL2	2376.33	-0.164689	0.265177	-0.621055	0.534563	0.979115
NEUROD1	2375.98	-0.00180895	0.243491	-0.00742924	0.994072	0.999494
MAPKAPK3	2375.46	-0.0326733	0.245121	-0.133295	0.89396	0.997718
SNAP91	2375.08	-0.376434	0.120723	-3.11816	0.00181982	0.0819305
CABIN1	2374.9	0.0701914	0.117262	0.598587	0.549448	0.979115
UBE4B	2373.98	-0.179855	0.114214	-1.57471	0.115323	0.713196
CGNL1	2373.05	0.054874	0.1917	0.286249	0.774687	0.997139
CTNNA2	2372.88	-0.206787	0.213621	-0.96801	0.333039	0.926376
MEF2A	2371.69	0.0470925	0.0919818	0.511976	0.608668	0.982425
LIN7C	2369.93	0.0980126	0.140795	0.696139	0.486342	0.978613
SAMHD1	2369	0.182096	0.179725	1.01319	0.310969	0.91726
SEMA4D	2368.91	-0.335835	0.168357	-1.99478	0.0460674	0.501302
SNX1	2367.12	-0.20675	0.132116	-1.56492	0.117603	0.718502
GPSM2	2364.8	0.120265	0.101365	1.18646	0.235442	0.870111
LOC106029462	2364.19	-0.0730386	0.124002	-0.589012	0.555853	0.979115
MAP4K5	2363.12	0.0355857	0.197211	0.180445	0.856803	0.997718
PHKA2	2362.44	-0.114056	0.182789	-0.623975	0.532644	0.979115
DLD	2362.34	0.0241794	0.112955	0.214062	0.830499	0.997718
LOC106043511	2361.37	-0.0283166	0.178191	-0.158912	0.873738	0.997718
VPS41	2359.78	-0.0477979	0.098288	-0.486304	0.626751	0.984327
TSPAN14	2359.03	0.0714073	0.0973313	0.733652	0.463161	0.97232
KIZ	2358.71	0.276741	0.102784	2.69246	0.00709281	0.187716
SRSF10	2357.68	0.105432	0.0836148	1.26092	0.207338	0.840078
SNX9	2357.14	-0.279082	0.17117	-1.63044	0.103009	0.682655
AGL	2356.12	-0.0924588	0.147573	-0.626527	0.530969	0.979115
YIPF3	2355.1	-0.0317145	0.149298	-0.212424	0.831776	0.997718
GALNT1	2350.87	0.0536371	0.193891	0.276635	0.78206	0.997139
EIF3M	2348.99	-0.082072	0.115119	-0.712933	0.475887	0.976929
ST18	2347.59	-0.235576	0.173325	-1.35916	0.174097	0.803515
LOC106037917	2347.11	0.070796	0.120632	0.586878	0.557286	0.979115
SLC37A1	2346.56	0.085342	0.116649	0.731614	0.464404	0.97232
LOC106032522	2342.82	0.160497	0.131404	1.2214	0.221934	0.859145
DHX38	2342.17	-0.0633789	0.101469	-0.624611	0.532227	0.979115
NADK	2341.44	0.0458991	0.0914986	0.501637	0.615923	0.983725
SLC1A3	2341.19	0.91806	0.297122	3.08984	0.00200263	0.0863106
MLLT4	2340.62	0.00721703	0.146847	0.0491465	0.960803	0.998497
LOC106030817	2340.56	-0.283393	0.227259	-1.24701	0.212395	0.847861
PIK3IP1	2340.51	-0.421814	0.162273	-2.59941	0.0093383	0.223593
PRPF39	2340.11	0.180335	0.12061	1.49519	0.134865	0.74968
UBE2N	2339.64	0.0203157	0.111809	0.181699	0.855819	0.997718
PAN3	2339.17	-0.0678054	0.0995745	-0.680951	0.495903	0.978613
CASC4	2338.94	0.0356018	0.107775	0.330333	0.741148	0.994605
RUFY1	2338.55	-0.103503	0.10579	-0.978381	0.327886	0.924729
GOLGA4	2338.19	0.119096	0.115669	1.02963	0.303182	0.910896
CLGN	2336.45	-0.0616187	0.102096	-0.603537	0.546151	0.979115
CLSTN3	2334.06	-0.210681	0.16759	-1.25712	0.20871	0.842168
DENND4C	2333.81	0.147961	0.149053	0.992675	0.320869	0.920765
HECW2	2333.1	0.0323727	0.107295	0.301716	0.762869	0.996843
PCBD1	2333.08	-0.380161	0.2256	-1.68511	0.0919672	0.658803
TACC1	2331.66	0.0302171	0.114784	0.263251	0.792357	0.997139
POLR2B	2331.37	0.00372121	0.107091	0.0347483	0.97228	0.999485
RNF128	2330.86	0.0233567	0.178821	0.130616	0.896079	0.997718
VPS26A	2330.27	0.0519859	0.112652	0.461476	0.644457	0.985791
TBCD	2329.83	-0.0803146	0.12609	-0.636964	0.524148	0.979115
RNF138	2328.89	-0.0150759	0.136043	-0.110817	0.911761	0.997718
USP25	2328.36	-0.0484385	0.173953	-0.278457	0.780661	0.997139
PDCD10	2328.02	-0.111628	0.126377	-0.883297	0.377076	0.945482
NR2F2	2325.94	-0.100067	0.203617	-0.491446	0.623111	0.983725
VPS39	2323.66	0.0958515	0.108325	0.884848	0.376239	0.945482
TMEM159	2320.42	-0.0704183	0.117564	-0.598977	0.549188	0.979115
FOXO1	2320.05	-0.18187	0.252081	-0.721475	0.470617	0.975538
SAP30L	2319.61	-0.00901772	0.15467	-0.058303	0.953507	0.998205
CDC14B	2317.58	-0.234965	0.166064	-1.41491	0.157096	0.779482
AKR1A1	2316.57	0.112335	0.127471	0.881259	0.378178	0.945492
PDXDC1	2316.45	-0.000926551	0.104301	-0.0088834	0.992912	0.999485
PCYT2	2316.1	0.00252549	0.089614	0.0281818	0.977517	0.999485
AHNAK	2314.27	0.00532542	0.227808	0.0233768	0.98135	0.999485
PCGF6	2313.92	0.0207837	0.0876842	0.237029	0.812634	0.997718
LOC106034313	2312.53	0.0928231	0.0956474	0.970471	0.331812	0.925498
GPS1	2311.05	0.00230054	0.100482	0.022895	0.981734	0.999485
IFNGR1	2310.75	0.141074	0.129831	1.0866	0.277215	0.898981
TMEM184C	2310.66	0.0486635	0.0984507	0.494293	0.621099	0.983725
TENM3	2310.26	-0.0926056	0.22853	-0.405223	0.685313	0.990254
ANKLE2	2310.05	0.0246379	0.0892215	0.276143	0.782438	0.997139
BRD1	2309.25	0.0402936	0.0985357	0.408924	0.682595	0.990254
PPP1CC	2308.73	-0.0893267	0.146017	-0.611755	0.5407	0.979115
DOPEY2	2308.42	-0.0191246	0.140381	-0.136233	0.891637	0.997718
TBC1D13	2308.14	-0.189531	0.17567	-1.0789	0.28063	0.902501
SLC7A6	2306.77	0.175658	0.118288	1.48501	0.137542	0.756254
CTDSPL	2306.64	-0.135997	0.148333	-0.916834	0.35923	0.939023
ARG2	2306.16	0.132767	0.169129	0.785003	0.432452	0.965808
IPO9	2305.7	0.15485	0.0988157	1.56706	0.117101	0.717808
LRIG2	2304.86	0.38789	0.124235	3.12223	0.00179484	0.0812456
LOC106029399	2303.4	0.15764	0.15398	1.02377	0.305942	0.914598
SH3GLB1	2302.87	0.0384289	0.129779	0.29611	0.767146	0.997139
LRP1	2302.58	-0.00128081	0.152157	-0.00841772	0.993284	0.999485
U2AF1	2300.8	0.0172064	0.0983639	0.174926	0.861137	0.997718
ZNF451	2300.38	0.0302542	0.0933964	0.323933	0.745988	0.994605
TNKS2	2299.84	-0.0271476	0.107494	-0.252549	0.800616	0.997139
USP54	2299.73	0.13995	0.134029	1.04417	0.296406	0.908581
ZNF652	2299.1	0.0837439	0.104068	0.804703	0.420991	0.961918
BICD2	2299.08	0.0854792	0.113903	0.750453	0.452982	0.970133
LOC106047699	2298.68	0.0855366	0.119122	0.71806	0.47272	0.976398
CCSAP	2298.46	-0.442569	0.296668	-1.4918	0.135753	0.751215
DEK	2298.43	-0.0528724	0.124646	-0.424181	0.671434	0.989725
JAKMIP2	2298.25	0.046102	0.13462	0.342461	0.732004	0.994101
SBDS	2298.03	0.00721539	0.125779	0.0573657	0.954254	0.998205
PIK3CB	2297.7	-0.0248046	0.110784	-0.223901	0.822834	0.997718
LEPR	2296.25	-0.518915	0.161668	-3.20976	0.00132847	0.0662073
INSR	2295.32	-0.569615	0.14225	-4.00433	6.22e-05	0.00684573
RAP1GDS1	2293.76	0.179786	0.101989	1.76279	0.0779359	0.619117
SUGT1	2293.47	-0.0212132	0.144965	-0.146333	0.883658	0.997718
MON2	2292.53	0.0483477	0.088686	0.545156	0.585646	0.979115
FBXO3	2291.31	0.106706	0.100566	1.06105	0.288666	0.906153
LOC106031962	2290.7	0.0128483	0.104778	0.122625	0.902404	0.997718
SLC43A2	2289.65	-0.997262	0.198447	-5.02533	5.03e-07	0.000174752
PHRF1	2289.29	-0.0611385	0.0917176	-0.666595	0.505031	0.978613
TMX3	2288.8	0.0846407	0.0833527	1.01545	0.30989	0.916958
LOC106049848	2288.59	0.32252	0.164647	1.95885	0.0501304	0.520535
FUT11	2288.44	0.149171	0.0979323	1.5232	0.127708	0.740846
COPG2	2287.65	0.157133	0.131157	1.19805	0.230898	0.86517
PHYHIPL	2287.36	-0.21617	0.187992	-1.14988	0.250191	0.877429
PSMD12	2286.15	-0.0472791	0.0999974	-0.472804	0.636353	0.985186
SUCO	2285.72	-0.0739934	0.117753	-0.62838	0.529755	0.979115
IDH1	2285.63	0.178449	0.0978944	1.82287	0.0683233	0.5926
RPL37	2285.6	-0.0610279	0.131531	-0.46398	0.642662	0.985791
ELL	2283.12	-0.338744	0.157385	-2.15233	0.0313714	0.417204
SEC11C	2282.85	-0.171592	0.127221	-1.34877	0.177409	0.808747
TNPO1	2282.1	0.0261534	0.0989345	0.264351	0.79151	0.997139
STXBP5	2280.96	0.106929	0.106313	1.00579	0.314515	0.919876
YTHDF1	2279.81	0.0177297	0.0891078	0.198969	0.842287	0.997718
PTBP2	2279.01	-0.0264568	0.108779	-0.243215	0.807839	0.997718
GBAS	2278.64	0.0322445	0.111662	0.288768	0.772759	0.997139
TBC1D5	2278.58	0.0309447	0.258483	0.119717	0.904708	0.997718
MEMO1	2277.6	0.199039	0.176297	1.129	0.258897	0.884281
FUCA1	2276.77	-0.355234	0.157029	-2.26222	0.0236839	0.36092
UGP2	2275.87	-0.0822464	0.0887233	-0.927	0.353927	0.937383
ZNF711	2274.59	0.0412119	0.134722	0.305903	0.759678	0.996337
AFF4	2273.44	-0.0629817	0.112511	-0.559781	0.575629	0.979115
FZD6	2273.15	-0.0469854	0.140566	-0.334258	0.738185	0.994605
LSM14B	2272.82	-0.0571965	0.119015	-0.480584	0.630812	0.984684
LOC106029947	2271.9	0.156835	0.0916304	1.71161	0.086969	0.644371
YTHDF3	2271.84	0.0436715	0.0923363	0.472961	0.636241	0.985186
STAG1	2271.43	-0.0693831	0.102286	-0.678324	0.497566	0.978613
SRP54	2270.52	0.0534226	0.10923	0.489081	0.624784	0.983725
FOXN3	2269	0.0764799	0.108831	0.702743	0.482216	0.978002
USP4	2268.48	0.00207838	0.100617	0.0206564	0.98352	0.999485
CDH10	2267.45	1.56183	0.625563	2.49668	0.0125361	0.26492
FAN1	2267.22	-0.215536	0.199815	-1.07868	0.280733	0.902544
UBE2W	2266.48	0.0420283	0.151601	0.27723	0.781603	0.997139
DIXDC1	2266.25	-0.142676	0.20368	-0.700492	0.48362	0.978613
ZNF185	2265.91	-0.0104044	0.293554	-0.0354428	0.971727	0.999485
ATP6V1E1	2265.06	-0.074228	0.102858	-0.721657	0.470506	0.975467
SLC16A9	2263.21	0.12018	0.218904	0.549005	0.583002	0.979115
TMEM41B	2262.85	-0.0177005	0.115611	-0.153103	0.878317	0.997718
DPM1	2262.64	0.239941	0.0839603	2.8578	0.00426594	0.137698
MORC3	2262.3	0.0755651	0.131257	0.575705	0.564815	0.979115
[truncated: 18,706 more rows]

## Sheet: Table S6 
Table S6 annotation for DARs between laying stage and brooding stage
PeakID (cmd=annotatePeaks.pl del_Nanog_vs_Pou5f1_deseq2_Sig_homer.bed goose_homer2)	Chr	Start	End	Strand	Peak Score	Focus Ratio/Region Size	Annotation	Detailed Annotation	Distance to TSS	Nearest PromoterID
peak_5	NW_013185830.1	365793	366192	+	1.40292	NA	Intergenic	NA	233017	LOC106044665
peak_6	NW_013185949.1	358678	359077	+	1.37038	NA	Intergenic	NA	-82780	GEMIN8
peak_4	NW_013185761.1	2936550	2936949	+	1.3134	NA	Intergenic	NA	-1189	RNF149
peak_13	NW_013185680.1	5476672	5477071	+	1.29824	NA	Intergenic	NA	7677	LOC106034071
peak_22	NW_013185684.1	5831943	5832342	+	1.24824	NA	intron (LOC106034563, intron 5 of 23)	NA	156609	LOC106034563
peak_10	NW_013185707.1	4217143	4217542	+	1.24676	NA	intron (CYYR1, intron 4 of 4)	NA	64041	CYYR1
peak_17	NW_013185956.1	546363	546762	+	1.19766	NA	Intergenic	NA	7080	LOC106048367
peak_15	NW_013185689.1	5002310	5002709	+	1.19492	NA	intron (DCTD, intron 3 of 8)	NA	19051	DCTD
peak_19	NW_013185719.1	1255333	1255732	+	1.19015	NA	intron (DCDC2, intron 4 of 9)	NA	26921	DCDC2
peak_12	NW_013185680.1	3478460	3478859	+	1.18612	NA	intron (LOC106033974, intron 2 of 4)	NA	26676	LOC106033974
peak_14	NW_013185741.1	5933	6332	+	1.17393	NA	Intergenic	NA	-5293	LOC106040249
peak_44	NW_013185773.1	1675910	1676309	+	1.16301	NA	Intergenic	NA	-71049	LOC106042221
peak_36	NW_013185686.1	7198661	7199060	+	1.15519	NA	intron (CDH10, intron 10 of 12)	NA	-10181	LOC106034902
peak_74	NW_013186066.1	183595	183994	+	1.0954	NA	Intergenic	NA	-9382	LOC106049635
peak_29	NW_013185818.1	279675	280074	+	1.09452	NA	intron (RCN2, intron 3 of 4)	NA	4460	RCN2
peak_81	NW_013185746.1	1761140	1761539	+	1.09233	NA	Intergenic	NA	74063	LOC106040515
peak_47	NW_013185766.1	2860825	2861224	+	1.09202	NA	intron (ADAMTS3, intron 4 of 22)	NA	-31773	ADAMTS3
peak_52	NW_013185659.1	14378813	14379212	+	1.09111	NA	intron (EPAS1, intron 7 of 15)	NA	44220	EPAS1
peak_66	NW_013185815.1	1294386	1294785	+	1.08244	NA	intron (LOC106044024, intron 1 of 14)	NA	-46570	CDKN3
peak_60	NW_013185676.1	6649640	6650039	+	1.06815	NA	intron (VAT1L, intron 6 of 7)	NA	-19400	CLEC3A
peak_21	NW_013185919.1	368959	369358	+	1.06417	NA	Intergenic	NA	10199	LOC106047578
peak_76	NW_013185716.1	3113259	3113658	+	1.06365	NA	Intergenic	NA	-3054	RSPO1
peak_38	NW_013185756.1	311263	311662	+	1.05955	NA	Intergenic	NA	164307	LOC106041252
peak_55	NW_013185665.1	4877803	4878202	+	1.05731	NA	Intergenic	NA	-63994	LOC106030913
peak_26	NW_013185696.1	5912976	5913375	+	1.05641	NA	TTS (LOC106035824)	NA	3976	LOC106035824
peak_49	NW_013185795.1	1312553	1312952	+	1.05566	NA	Intergenic	NA	-42875	LOC106043269
peak_51	NW_013185749.1	2606909	2607308	+	1.04664	NA	intron (CDH4, intron 2 of 12)	NA	58811	CDH4
peak_41	NW_013185658.1	7799826	7800225	+	1.04659	NA	intron (GRIP1, intron 1 of 23)	NA	107081	GRIP1
peak_46	NW_013185800.1	1238843	1239242	+	1.04386	NA	Intergenic	NA	-56996	LOC106043483
peak_115	NW_013185949.1	427721	428120	+	1.03765	NA	Intergenic	NA	-13737	GEMIN8
peak_97	NW_013185801.1	1709205	1709604	+	1.02667	NA	intron (TIPARP, intron 4 of 5)	NA	-25305	LEKR1
peak_50	NW_013185974.1	417348	417747	+	1.01594	NA	intron (TFCP2, intron 12 of 14)	NA	-9807	CSRNP2
peak_32	NW_013186028.1	48232	48631	+	1.01433	NA	intron (NIN, intron 10 of 29)	NA	24230	NIN
peak_84	NW_013186118.1	14798	15197	+	1.01336	NA	promoter-TSS (LOC106049931)	NA	-6	LOC106049933
peak_85	NW_013185885.1	772420	772819	+	1.01049	NA	TTS (SCMH1)	NA	23763	LOC106046581
peak_138	NW_013185749.1	3044432	3044831	+	1.00769	NA	intron (CDH4, intron 3 of 18)	NA	173910	LOC106040799
peak_110	NW_013185724.1	989179	989578	+	1.00747	NA	intron (EXOC4, intron 1 of 18)	NA	2951	EXOC4
peak_125	NW_013185675.1	6494524	6494923	+	1.00554	NA	intron (TRABD2B, intron 3 of 5)	NA	131914	LOC106033092
peak_31	NW_013185926.1	768974	769373	+	1.00447	NA	TTS (ZNF341)	NA	-1689	CHMP4B
peak_67	NW_013185684.1	4558554	4558953	+	1.00221	NA	intron (UNC80, intron 57 of 63)	NA	-17910	RPE
peak_131	NW_013185746.1	609839	610238	+	1.00122	NA	Intergenic	NA	13668	LOC106040505
peak_24	NW_013185864.1	1084525	1084924	+	0.998657	NA	Intergenic	NA	4721	RPRML
peak_33	NW_013185671.1	1952710	1953109	+	0.997375	NA	intron (LOC106032241, intron 23 of 26)	NA	97445	LOC106032380
peak_94	NW_013185712.1	1861759	1862158	+	0.995315	NA	Intergenic	NA	27125	LOC106037539
peak_83	NW_013185683.1	3596450	3596849	+	0.992532	NA	intron (TENM2, intron 2 of 27)	NA	-124687	TENM2
peak_201	NW_013186107.1	54468	54867	+	0.989317	NA	intron (LOC106049876, intron 1 of 6)	NA	7491	LOC106049876
peak_106	NW_013185837.1	1131087	1131486	+	0.982156	NA	exon (LOC106044997, exon 3 of 7)	NA	3448	LOC106044997
peak_207	NW_013185823.1	1581261	1581660	+	0.981982	NA	Intergenic	NA	31734	LOC106044458
peak_28	NW_013185664.1	4346510	4346909	+	0.980993	NA	Intergenic	NA	-36381	TAF1B
peak_142	NW_013185654.1	10592984	10593383	+	0.979868	NA	intron (MICU1, intron 11 of 13)	NA	-9819	DNAJB12
peak_141	NW_013185729.1	2210491	2210890	+	0.979529	NA	Intergenic	NA	-18546	LOC106039121
peak_121	NW_013185738.1	2019340	2019739	+	0.977609	NA	Intergenic	NA	-47517	LOC106039939
peak_53	NW_013185937.1	228299	228698	+	0.976211	NA	Intergenic	NA	-70864	LOC106048028
peak_118	NW_013185717.1	3999145	3999544	+	0.972244	NA	Intergenic	NA	-4826	LOC106038148
peak_71	NW_013185828.1	547481	547880	+	0.971555	NA	intron (SMOC2, intron 9 of 13)	NA	86301	SMOC2
peak_109	NW_013185827.1	1480180	1480579	+	0.971135	NA	Intergenic	NA	89702	LOC106044547
peak_150	NW_013185780.1	2269410	2269809	+	0.970258	NA	intron (TBL1X, intron 2 of 15)	NA	86535	TBL1X
peak_100	NW_013185657.1	12544344	12544743	+	0.963906	NA	intron (EXT2, intron 7 of 13)	NA	24913	EXT2
peak_127	NW_013185683.1	3700050	3700449	+	0.962455	NA	intron (TENM2, intron 2 of 29)	NA	-228287	TENM2
peak_168	NW_013185675.1	7439726	7440125	+	0.96229	NA	intron (PIK3R3, intron 9 of 9)	NA	25740	PIK3R3
peak_89	NW_013185733.1	134992	135391	+	0.961749	NA	intron (RPS6KA2, intron 2 of 21)	NA	66650	RNASET2
peak_75	NW_013185773.1	1148575	1148974	+	0.959413	NA	Intergenic	NA	134051	SOCS6
peak_124	NW_013185704.1	5472525	5472924	+	0.959361	NA	exon (LOC106036744, exon 34 of 37)	NA	-24660	TRNAL-CAG_2
peak_203	NW_013185658.1	14364766	14365165	+	0.959264	NA	Intergenic	NA	-23637	LOC106047896
peak_64	NW_013185775.1	2098291	2098690	+	0.958736	NA	intron (DACH1, intron 1 of 11)	NA	59224	DACH1
peak_43	NW_013185958.1	71674	72073	+	0.955201	NA	intron (HADHB, intron 5 of 14)	NA	4411	HADHB
peak_34	NW_013185658.1	1686652	1687051	+	0.954038	NA	intron (PMM1, intron 2 of 7)	NA	969	PMM1
peak_78	NW_013186036.1	601	1000	+	0.952545	NA	Intergenic	NA	-76788	LOC106049385
peak_98	NW_013185974.1	243067	243466	+	0.952303	NA	intron (LOC106048704, intron 1 of 5)	NA	3353	LOC106048704
peak_206	NW_013185819.1	1751039	1751438	+	0.95174	NA	Intergenic	NA	-33109	LOC106044243
peak_243	NW_013185667.1	914793	915192	+	0.950671	NA	intron (LOC106031486, intron 6 of 8)	NA	6672	LOC106031488
peak_163	NW_013185727.1	3728978	3729377	+	0.949142	NA	Intergenic	NA	-27624	LOC106039008
peak_73	NW_013185761.1	2822255	2822654	+	0.946701	NA	Intergenic	NA	-53015	RFX8
peak_80	NW_013185751.1	723220	723619	+	0.944018	NA	Intergenic	NA	-12806	LOC106040948
peak_187	NW_013185830.1	1408375	1408774	+	0.943159	NA	intron (LDAH, intron 1 of 5)	NA	13694	LDAH
peak_143	NW_013185741.1	706138	706537	+	0.943075	NA	intron (UBR4, intron 74 of 105)	NA	-46673	IFFO2
peak_130	NW_013185785.1	172111	172510	+	0.939151	NA	Intergenic	NA	82164	CXXC5
peak_128	NW_013185715.1	3742926	3743325	+	0.939068	NA	Intergenic	NA	-175715	LOC106037794
peak_238	NW_013185832.1	1157012	1157411	+	0.936563	NA	Intergenic	NA	-5079	LOC106044770
peak_286	NW_013185683.1	1465853	1466252	+	0.934205	NA	Intergenic	NA	-25395	LOC106034434
peak_284	NW_013185753.1	1224508	1224907	+	0.933386	NA	intron (CALN1, intron 2 of 5)	NA	48571	CALN1
peak_57	NW_013185777.1	37848	38247	+	0.933036	NA	intron (CLPB, intron 7 of 15)	NA	62798	CLPB
peak_70	NW_013185880.1	204934	205333	+	0.932463	NA	intron (ADCY1, intron 1 of 18)	NA	8626	ADCY1
peak_211	NW_013185676.1	593994	594393	+	0.930428	NA	intron (CNOT1, intron 15 of 48)	NA	21963	CNOT1
peak_166	NW_013185865.1	952936	953335	+	0.930298	NA	Intergenic	NA	9333	LOC106046002
peak_276	NW_013185699.1	2725849	2726248	+	0.929615	NA	intron (TRIP12, intron 37 of 41)	NA	21879	LOC106036155
peak_194	NW_013185708.1	2907867	2908266	+	0.927847	NA	intron (CACNA1B, intron 41 of 50)	NA	-47196	LOC106037024
peak_95	NW_013185727.1	1819212	1819611	+	0.927705	NA	Intergenic	NA	51671	OAT
peak_104	NW_013185748.1	1416437	1416836	+	0.925974	NA	intron (TTLL11, intron 8 of 9)	NA	46816	TTLL11
peak_317	NW_013185703.1	2163625	2164024	+	0.925382	NA	intron (SNAP25, intron 2 of 6)	NA	8453	SNAP25
peak_223	NW_013185685.1	5386011	5386410	+	0.925341	NA	Intergenic	NA	5032	MRPL27
peak_307	NW_013185656.1	16907632	16908031	+	0.925285	NA	Intergenic	NA	-30203	LOC106037361
peak_136	NW_013185667.1	1817110	1817509	+	0.924748	NA	Intergenic	NA	34311	LOC106031637
peak_170	NW_013185654.1	6290291	6290690	+	0.924716	NA	Intergenic	NA	-116706	LOC106029744
peak_90	NW_013185772.1	906173	906572	+	0.924115	NA	Intergenic	NA	-8855	TRNAF-GAA_5
peak_256	NW_013186084.1	5043	5442	+	0.923882	NA	intron (LOC106049739, intron 3 of 3)	NA	1279	LOC106049739
peak_165	NW_013185667.1	2499670	2500069	+	0.922656	NA	intron (LOC106031505, intron 3 of 4)	NA	20427	LOC106031505
peak_126	NW_013185675.1	7442063	7442462	+	0.921476	NA	TTS (PIK3R3)	NA	28077	PIK3R3
peak_159	NW_013185715.1	2713555	2713954	+	0.920644	NA	Intergenic	NA	-21869	LOC106037806
peak_116	NW_013185683.1	648874	649273	+	0.919876	NA	Intergenic	NA	-1061	PAIP2
peak_337	NW_013185671.1	4790575	4790974	+	0.918169	NA	Intergenic	NA	-54907	CTSO
peak_189	NW_013185729.1	3139995	3140394	+	0.914302	NA	intron (LOC106039081, intron 3 of 4)	NA	-90297	LOC106039073
peak_365	NW_013185765.1	252238	252637	+	0.912878	NA	intron (NEDD9, intron 1 of 7)	NA	16334	LOC106041834
peak_285	NW_013185709.1	594012	594411	+	0.911697	NA	Intergenic	NA	-6886	LOC106037278
peak_292	NW_013185688.1	3040636	3041035	+	0.911468	NA	intron (SIAH3, intron 1 of 1)	NA	37470	SIAH3
peak_226	NW_013185711.1	4371926	4372325	+	0.911425	NA	Intergenic	NA	-41566	LOC106037394
peak_393	NW_013185657.1	10832101	10832500	+	0.910981	NA	Intergenic	NA	-9866	CKAP5
peak_192	NW_013185654.1	5220724	5221123	+	0.910883	NA	intron (ARHGAP22, intron 3 of 8)	NA	-1033	ARHGAP22
peak_107	NW_013185656.1	9607028	9607427	+	0.910835	NA	intron (LOC106039471, intron 1 of 5)	NA	6322	LOC106039471
peak_225	NW_013185726.1	3789698	3790097	+	0.910438	NA	Intergenic	NA	56900	LOC106038895
peak_333	NW_013185708.1	988338	988737	+	0.908913	NA	Intergenic	NA	47853	BRINP1
peak_231	NW_013185670.1	9563234	9563633	+	0.908366	NA	intron (TBL3, intron 16 of 19)	NA	7314	NOXO1
peak_246	NW_013186033.1	187566	187965	+	0.907278	NA	promoter-TSS (LOC106049359)	NA	-847	LOC106049359
peak_340	NW_013185683.1	4385690	4386089	+	0.905776	NA	intron (TENM2, intron 5 of 41)	NA	-64788	LOC106034349
peak_93	NW_013185724.1	2759706	2760105	+	0.905655	NA	Intergenic	NA	32396	LOC106038711
peak_88	NW_013185686.1	128003	128402	+	0.905551	NA	Intergenic	NA	-74342	OFCC1
peak_171	NW_013185724.1	955465	955864	+	0.903165	NA	intron (EXOC4, intron 5 of 17)	NA	29571	LOC106038719
peak_200	NW_013185719.1	4343966	4344365	+	0.902662	NA	Intergenic	NA	-5746	LOC106038366
peak_197	NW_013185899.1	936030	936429	+	0.901767	NA	Intergenic	NA	-11386	LOC106047090
peak_254	NW_013185856.1	264277	264676	+	0.901343	NA	Intergenic	NA	-7938	SLC8A1
peak_87	NW_013185775.1	1811370	1811769	+	0.901066	NA	Intergenic	NA	-137411	LOC106042311
peak_375	NW_013185772.1	2096597	2096996	+	0.900685	NA	Intergenic	NA	64804	LOC106042193
peak_169	NW_013185677.1	149144	149543	+	0.899348	NA	Intergenic	NA	-3727	ABCA3
peak_400	NW_013185692.1	3698519	3698918	+	0.898576	NA	Intergenic	NA	32177	LOC106035487
peak_346	NW_013185721.1	2233169	2233568	+	0.89671	NA	TTS (LOC106038497)	NA	25030	LOC106038497
peak_357	NW_013185885.1	957084	957483	+	0.896629	NA	Intergenic	NA	-133887	SCMH1
peak_315	NW_013185674.1	8716966	8717365	+	0.896158	NA	intron (EBF1, intron 3 of 12)	NA	89068	EBF1
peak_209	NW_013185763.1	2042573	2042972	+	0.895582	NA	intron (GALNT7, intron 2 of 11)	NA	16586	GALNT7
peak_247	NW_013185658.1	5649782	5650181	+	0.894893	NA	Intergenic	NA	-13308	TRHDE
peak_180	NW_013185685.1	2052516	2052915	+	0.894672	NA	intron (CACNG5, intron 2 of 6)	NA	7513	CACNG5
peak_326	NW_013186142.1	7598	7997	+	0.894543	NA	exon (LOC106029374, exon 2 of 2)	NA	1372	LOC106029374
peak_302	NW_013185722.1	1741020	1741419	+	0.894002	NA	intron (PAK3, intron 1 of 14)	NA	-29402	CHRDL1
peak_228	NW_013185672.1	2765311	2765710	+	0.893801	NA	intron (NKAIN2, intron 4 of 7)	NA	-115223	RNF217
peak_137	NW_013185768.1	736630	737029	+	0.893705	NA	intron (LAMB1, intron 23 of 32)	NA	22308	LAMB1
peak_113	NW_013185654.1	11484582	11484981	+	0.893325	NA	promoter-TSS (LOC106030908)	NA	-28	LOC106030908
peak_152	NW_013186133.1	12466	12865	+	0.892699	NA	exon (LOC106029345, exon 1 of 2)	NA	412	LOC106029345
peak_215	NW_013185749.1	846489	846888	+	0.891543	NA	intron (MYT1, intron 19 of 19)	NA	-8376	LOC106040844
peak_322	NW_013185656.1	2312464	2312863	+	0.889576	NA	Intergenic	NA	-21719	GAP43
peak_45	NW_013185654.1	6650231	6650630	+	0.888969	NA	intron (PSD, intron 10 of 16)	NA	15150	NFKB2
peak_72	NW_013185735.1	1934504	1934903	+	0.88752	NA	TTS (GTPBP10)	NA	-1316	CLDN12
peak_224	NW_013185999.1	47335	47734	+	0.88723	NA	intron (ANKRD52, intron 10 of 26)	NA	9041	ANKRD52
peak_237	NW_013185857.1	1598396	1598795	+	0.88719	NA	Intergenic	NA	-9895	LOC106045660
peak_383	NW_013185866.1	999627	1000026	+	0.885644	NA	Intergenic	NA	-5512	LOC106046099
peak_374	NW_013185894.1	216601	217000	+	0.884402	NA	Intergenic	NA	-6236	LOC106046904
peak_368	NW_013185904.1	1065889	1066288	+	0.883882	NA	intron (TCERG1L, intron 8 of 11)	NA	70567	TCERG1L
peak_161	NW_013185868.1	1042578	1042977	+	0.88295	NA	Intergenic	NA	-16701	CAMK1D
peak_148	NW_013185808.1	1579721	1580120	+	0.882426	NA	intron (MSI2, intron 7 of 9)	NA	-13719	LOC106043772
peak_122	NW_013185760.1	1991469	1991868	+	0.882281	NA	intron (LOC106041547, intron 1 of 37)	NA	1980	LOC106041547
peak_410	NW_013185667.1	7972189	7972588	+	0.881855	NA	intron (KCNK2, intron 2 of 7)	NA	49459	KCNK2
peak_114	NW_013186349.1	2328	2727	+	0.880486	NA	NA	NA	NA	NA
peak_436	NW_013185663.1	3701225	3701624	+	0.880476	NA	intron (CNGB3, intron 3 of 17)	NA	22176	CNGB3
peak_235	NW_013185655.1	20402478	20402877	+	0.879241	NA	Intergenic	NA	-2409	LOC106036720
peak_297	NW_013185931.1	721428	721827	+	0.878995	NA	TTS (MRPL51)	NA	1435	MRPL51
peak_153	NW_013185864.1	436954	437353	+	0.87837	NA	intron (LIMD2, intron 1 of 3)	NA	500	LIMD2
peak_462	NW_013185667.1	3785317	3785716	+	0.878152	NA	Intergenic	NA	15689	LOC106031534
peak_367	NW_013185658.1	1337337	1337736	+	0.87792	NA	promoter-TSS (NFAM1)	NA	-5449	NFAM1
peak_40	NW_013185675.1	7784745	7785144	+	0.87786	NA	Intergenic	NA	-1748	MMACHC
peak_542	NW_013185806.1	1474836	1475235	+	0.876831	NA	Intergenic	NA	-19648	LOC106043721
peak_475	NW_013185909.1	15057	15456	+	0.876226	NA	Intergenic	NA	69259	SLC1A1
peak_133	NW_013185752.1	2235193	2235592	+	0.875921	NA	intron (LOC106041016, intron 1 of 4)	NA	11165	LOC106041016
peak_102	NW_013185666.1	11393836	11394235	+	0.875735	NA	Intergenic	NA	-2450	DDX54
peak_407	NW_013185661.1	5702659	5703058	+	0.875604	NA	intron (COLQ, intron 16 of 16)	NA	29941	PLEKHA8
peak_503	NW_013185683.1	4608949	4609348	+	0.875495	NA	intron (TENM2, intron 4 of 41)	NA	-158252	TRNAV-CAC
peak_299	NW_013185691.1	4569761	4570160	+	0.873362	NA	Intergenic	NA	-59335	LOC106035374
peak_403	NW_013185880.1	981103	981502	+	0.872566	NA	intron (TNS3, intron 16 of 30)	NA	140781	TNS3
peak_341	NW_013185867.1	922545	922944	+	0.872512	NA	exon (RPL10A, exon 2 of 5)	NA	283	RPL10A
peak_467	NW_013185932.1	496684	497083	+	0.872441	NA	promoter-TSS (SEMA6A)	NA	87	SEMA6A
peak_502	NW_013185684.1	5643000	5643399	+	0.871952	NA	intron (LOC106034563, intron 18 of 23)	NA	102928	LOC106034561
peak_274	NW_013185724.1	2632942	2633341	+	0.870702	NA	intron (PRKCQ, intron 13 of 19)	NA	36443	PRKCQ
peak_373	NW_013185700.1	5488440	5488839	+	0.870437	NA	intron (TPM2, intron 1 of 7)	NA	4937	TPM2
peak_262	NW_013185900.1	1059002	1059401	+	0.869896	NA	promoter-TSS (LOC106047148)	NA	-269	LOC106047148
peak_385	NW_013185711.1	1630794	1631193	+	0.869708	NA	intron (LOC106037447, intron 4 of 7)	NA	29980	LOC106037451
peak_548	NW_013185654.1	13080059	13080458	+	0.869622	NA	Intergenic	NA	59418	LOC106031271
peak_431	NW_013186118.1	26803	27202	+	0.869229	NA	promoter-TSS (TRNAP-UGG_2)	NA	-53	TRNAP-UGG_2
peak_253	NW_013185766.1	1622673	1623072	+	0.868659	NA	intron (LOC106041882, intron 6 of 10)	NA	19684	ANTXR2
peak_119	NW_013185903.1	344370	344769	+	0.868607	NA	Intergenic	NA	-40194	NTMT1
peak_255	NW_013185752.1	402971	403370	+	0.868376	NA	Intergenic	NA	-26826	LOC106040998
peak_191	NW_013186033.1	191451	191850	+	0.867419	NA	Intergenic	NA	-4732	LOC106049359
peak_500	NW_013185777.1	2680795	2681194	+	0.867024	NA	Intergenic	NA	-2014	MYO7A
peak_62	NW_013185714.1	4686352	4686751	+	0.866895	NA	Intergenic	NA	45880	CNGA2
peak_447	NW_013185779.1	1985831	1986230	+	0.866467	NA	intron (RASAL2, intron 3 of 18)	NA	39856	RASAL2
peak_82	NW_013185669.1	3767194	3767593	+	0.865853	NA	promoter-TSS (TMEM180)	NA	-431	TMEM180
peak_497	NW_013185702.1	3282710	3283109	+	0.8658	NA	Intergenic	NA	216339	MTRR
peak_208	NW_013185758.1	1403804	1404203	+	0.865107	NA	intron (POR, intron 1 of 15)	NA	5383	POR
peak_173	NW_013185752.1	2181775	2182174	+	0.864344	NA	Intergenic	NA	6557	LOC106040985
peak_216	NW_013185681.1	4891944	4892343	+	0.864236	NA	intron (PANX1, intron 2 of 4)	NA	9683	PANX1
peak_331	NW_013185654.1	5728100	5728499	+	0.864214	NA	Intergenic	NA	-1558	LOC106033957
peak_164	NW_013185866.1	501223	501622	+	0.863641	NA	TTS (LOC106046103)	NA	1072	CLDN23
peak_268	NW_013185665.1	2318707	2319106	+	0.863527	NA	intron (PDE3A, intron 1 of 15)	NA	-54749	PDE3A
peak_456	NW_013185683.1	5560026	5560425	+	0.863238	NA	intron (LOC106034433, intron 2 of 3)	NA	43466	LOC106034433
peak_188	NW_013185704.1	4955988	4956387	+	0.862893	NA	intron (PTPRA, intron 1 of 23)	NA	7129	PTPRA
peak_328	NW_013185791.1	2215926	2216325	+	0.862867	NA	intron (LOC106043080, intron 2 of 4)	NA	-138828	LOC106043086
peak_198	NW_013185714.1	522029	522428	+	0.862627	NA	exon (SEPT6, exon 10 of 10)	NA	-6119	NKRF
peak_395	NW_013185677.1	1855452	1855851	+	0.861692	NA	exon (ITFG3, exon 1 of 13)	NA	-2392	ITFG3
peak_172	NW_013185660.1	5841397	5841796	+	0.861325	NA	promoter-TSS (GALNT3)	NA	-6950	GALNT3
peak_459	NW_013185668.1	1898527	1898926	+	0.861008	NA	intron (GPHN, intron 2 of 25)	NA	49823	GPHN
peak_428	NW_013185746.1	1990767	1991166	+	0.860918	NA	Intergenic	NA	60363	LOC106040544
peak_157	NW_013185794.1	826497	826896	+	0.86068	NA	TTS (LOC106043236)	NA	-9049	DCLK1
peak_96	NW_013185994.1	207390	207789	+	0.860428	NA	NA	NA	NA	NA
peak_474	NW_013185684.1	4095270	4095669	+	0.860426	NA	Intergenic	NA	76890	LOC106034474
peak_219	NW_013185668.1	560768	561167	+	0.86009	NA	intron (EXD2, intron 2 of 9)	NA	-1925	EXD2
peak_526	NW_013185669.1	2543899	2544298	+	0.859927	NA	intron (ITGBL1, intron 4 of 10)	NA	66364	ITGBL1
peak_123	NW_013185708.1	1316071	1316470	+	0.85975	NA	Intergenic	NA	65408	LOC106037136
peak_160	NW_013185774.1	741553	741952	+	0.859574	NA	intron (KIZ, intron 4 of 13)	NA	13150	KIZ
peak_372	NW_013185792.1	565305	565704	+	0.859067	NA	intron (MSH2, intron 8 of 15)	NA	20500	MSH2
peak_505	NW_013185761.1	2574857	2575256	+	0.858969	NA	exon (LOC106041672, exon 13 of 13)	NA	-5413	LOC106041678
peak_257	NW_013185741.1	1574796	1575195	+	0.85851	NA	intron (TMEM51, intron 1 of 2)	NA	4695	TMEM51
peak_492	NW_013185657.1	11427825	11428224	+	0.858455	NA	exon (KBTBD4, exon 3 of 4)	NA	-3795	NDUFS3
peak_287	NW_013185685.1	3267853	3268252	+	0.858041	NA	intron (RAB11FIP4, intron 1 of 14)	NA	-21463	RAB11FIP4
peak_537	NW_013185885.1	717929	718328	+	0.857578	NA	exon (LOC106046563, exon 1 of 2)	NA	730	LOC106046563
peak_520	NW_013185887.1	563784	564183	+	0.857495	NA	Intergenic	NA	-18314	ATP2C1
peak_101	NW_013185917.1	51915	52314	+	0.857299	NA	intron (AASDHPPT, intron 2 of 5)	NA	14570	AASDHPPT
peak_530	NW_013185679.1	2087098	2087497	+	0.856797	NA	intron (LUZP2, intron 5 of 15)	NA	128376	LUZP2
peak_175	NW_013185748.1	324323	324722	+	0.856557	NA	Intergenic	NA	-28177	EGFL7
peak_476	NW_013185751.1	1217059	1217458	+	0.856539	NA	Intergenic	NA	-147076	LOC106040947
peak_336	NW_013185656.1	4533081	4533480	+	0.856156	NA	intron (DCBLD2, intron 16 of 16)	NA	30827	LOC106038425
peak_183	NW_013185698.1	3136430	3136829	+	0.856041	NA	promoter-TSS (LOC106036132)	NA	-47	LOC106036132
peak_451	NW_013186069.1	35900	36299	+	0.855805	NA	promoter-TSS (LOC106049657)	NA	-939	LOC106049657
peak_155	NW_013186512.1	406	805	+	0.855622	NA	NA	NA	NA	NA
peak_311	NW_013185744.1	1698537	1698936	+	0.855169	NA	intron (ABCA1, intron 7 of 48)	NA	40834	ABCA1
peak_202	NW_013185750.1	3026141	3026540	+	0.854437	NA	intron (LMO1, intron 2 of 3)	NA	-44813	RIC3
peak_554	NW_013185810.1	452137	452536	+	0.854098	NA	Intergenic	NA	79918	LOC106043843
peak_218	NW_013185655.1	3153558	3153957	+	0.854022	NA	Intergenic	NA	25488	TACC3
peak_303	NW_013185833.1	86002	86401	+	0.852871	NA	TTS (CHRNG)	NA	6774	CHRNG
peak_488	NW_013185944.1	230372	230771	+	0.852568	NA	promoter-TSS (LOC106048154)	NA	-429	LOC106048154
peak_450	NW_013185665.1	6234136	6234535	+	0.851769	NA	intron (CACNA1C, intron 3 of 50)	NA	-69075	LOC106030932
peak_507	NW_013185657.1	6258105	6258504	+	0.851606	NA	Intergenic	NA	30073	LOC106042261
peak_227	NW_013185654.1	9064987	9065386	+	0.851159	NA	intron (PCDH15, intron 4 of 37)	NA	192118	PCDH15
peak_149	NW_013185675.1	4102015	4102414	+	0.850702	NA	intron (ZCCHC11, intron 18 of 28)	NA	20192	PRPF38A
peak_461	NW_013185677.1	3645527	3645926	+	0.850187	NA	intron (LOC106033457, intron 4 of 12)	NA	111031	LOC106033372
peak_363	NW_013185684.1	135382	135781	+	0.849818	NA	Intergenic	NA	69663	NDUFA10
peak_617	NW_013185842.1	1208721	1209120	+	0.849711	NA	Intergenic	NA	259563	LOC106045160
peak_217	NW_013185706.1	2985306	2985705	+	0.849591	NA	intron (LOC106036929, intron 6 of 7)	NA	-21758	METAP2
peak_234	NW_013185807.1	541295	541694	+	0.84949	NA	promoter-TSS (PPIP5K2)	NA	-700	PPIP5K2
peak_182	NW_013185666.1	798717	799116	+	0.849177	NA	Intergenic	NA	-38783	FAM222A
peak_281	NW_013185716.1	4199868	4200267	+	0.849089	NA	Intergenic	NA	10041	DNASE1L3
peak_541	NW_013185866.1	1025691	1026090	+	0.847341	NA	Intergenic	NA	-31576	LOC106046099
peak_366	NW_013185994.1	184112	184511	+	0.846915	NA	NA	NA	NA	NA
peak_420	NW_013185857.1	743357	743756	+	0.846697	NA	exon (LOC106045627, exon 1 of 2)	NA	620	LOC106045627
peak_355	NW_013185664.1	9604660	9605059	+	0.846614	NA	Intergenic	NA	39111	LOC106030758
peak_167	NW_013185656.1	4137961	4138360	+	0.846389	NA	promoter-TSS (CPOX)	NA	-236	CPOX
peak_258	NW_013186042.1	204646	205045	+	0.845977	NA	Intergenic	NA	17452	LOC106049430
peak_642	NW_013185672.1	1996548	1996947	+	0.845796	NA	Intergenic	NA	-13333	LOC106032434
peak_458	NW_013185666.1	9693729	9694128	+	0.845241	NA	intron (GGT1, intron 1 of 13)	NA	3761	LRRC75B
peak_534	NW_013185674.1	3834590	3834989	+	0.84495	NA	intron (SMAD5, intron 1 of 10)	NA	38966	TGFBI
peak_439	NW_013185914.1	363576	363975	+	0.844702	NA	Intergenic	NA	-3802	SLC7A4
peak_532	NW_013185790.1	2267999	2268398	+	0.844542	NA	intron (LOC106043048, intron 3 of 25)	NA	-10560	LOC106043048
peak_401	NW_013185655.1	300482	300881	+	0.844464	NA	Intergenic	NA	163479	LOC106033883
peak_391	NW_013185811.1	742930	743329	+	0.844074	NA	Intergenic	NA	27231	LOC106043871
peak_151	NW_013185708.1	1810289	1810688	+	0.844035	NA	intron (ASTN2, intron 19 of 23)	NA	-60525	TRIM32
peak_108	NW_013185777.1	2589070	2589469	+	0.843513	NA	exon (LOC106042391, exon 4 of 4)	NA	4970	LOC106042391
peak_531	NW_013185723.1	4443282	4443681	+	0.843113	NA	intron (COL25A1, intron 12 of 40)	NA	75721	COL25A1
peak_435	NW_013185787.1	121338	121737	+	0.841688	NA	intron (AMPH, intron 1 of 19)	NA	24922	AMPH
peak_478	NW_013185737.1	2028014	2028413	+	0.84121	NA	Intergenic	NA	12545	LOC106039858
peak_283	NW_013186053.1	15893	16292	+	0.840981	NA	intron (CCDC25, intron 3 of 3)	NA	3315	CCDC25
peak_538	NW_013186077.1	141192	141591	+	0.840725	NA	intron (ENTPD4, intron 1 of 12)	NA	509	ENTPD4
peak_232	NW_013185816.1	1403799	1404198	+	0.840712	NA	intron (VAV2, intron 7 of 23)	NA	9230	VAV2
peak_65	NW_013185880.1	229507	229906	+	0.840289	NA	intron (ADCY1, intron 1 of 18)	NA	33199	ADCY1
peak_577	NW_013185704.1	2667066	2667465	+	0.84004	NA	intron (LOC106036723, intron 2 of 2)	NA	2012	LOC106036723
peak_295	NW_013185696.1	4194313	4194712	+	0.839749	NA	promoter-TSS (SSTR3)	NA	-480	SSTR3
peak_251	NW_013185668.1	6401981	6402380	+	0.839415	NA	promoter-TSS (LOC106031724)	NA	17	LOC106031724
peak_446	NW_013186001.1	181539	181938	+	0.839382	NA	intron (MTMR3, intron 17 of 21)	NA	36083	LOC106049048
peak_154	NW_013185672.1	5528529	5528928	+	0.839355	NA	Intergenic	NA	38396	TMEM200A
peak_229	NW_013185799.1	730364	730763	+	0.838288	NA	intron (LOC106043402, intron 1 of 3)	NA	1774	LOC106043402
peak_63	NW_013185765.1	1447171	1447570	+	0.838241	NA	promoter-TSS (CLASP2)	NA	-372	CLASP2
peak_288	NW_013185661.1	2680841	2681240	+	0.837902	NA	intron (LOC106030165, intron 2 of 2)	NA	1536	LOC106030165
peak_321	NW_013185757.1	2684603	2685002	+	0.837269	NA	Intergenic	NA	-8660	CDK18
peak_300	NW_013186072.1	37304	37703	+	0.836571	NA	NA	NA	NA	NA
peak_460	NW_013185701.1	5418920	5419319	+	0.836504	NA	TTS (SLC51B)	NA	6283	RASL12
peak_471	NW_013185706.1	1379947	1380346	+	0.836389	NA	intron (DCN, intron 1 of 8)	NA	4063	DCN
peak_618	NW_013185685.1	5190987	5191386	+	0.836109	NA	intron (CACNA1G, intron 17 of 37)	NA	45511	CACNA1G
peak_158	NW_013185739.1	3942340	3942739	+	0.835909	NA	exon (LOC106040004, exon 2 of 9)	NA	2767	LOC106040004
peak_177	NW_013185685.1	309044	309443	+	0.835507	NA	intron (LOC106034774, intron 3 of 7)	NA	-20043	SOX9
peak_279	NW_013185708.1	3286789	3287188	+	0.835403	NA	intron (EHMT1, intron 1 of 27)	NA	-29784	EHMT1
peak_564	NW_013185851.1	961603	962002	+	0.83535	NA	Intergenic	NA	-16090	PIGU
peak_513	NW_013185815.1	1650303	1650702	+	0.83527	NA	intron (DDHD1, intron 3 of 12)	NA	23313	DDHD1
peak_426	NW_013185674.1	3481171	3481570	+	0.834481	NA	Intergenic	NA	60044	LOC106032782
peak_550	NW_013185683.1	874543	874942	+	0.834419	NA	intron (CTNNA1, intron 6 of 16)	NA	21383	CTNNA1
peak_732	NW_013185876.1	250628	251027	+	0.834066	NA	Intergenic	NA	396180	KDM4C
peak_319	NW_013185759.1	953834	954233	+	0.834008	NA	Intergenic	NA	-17134	LOC106041517
peak_316	NW_013185654.1	214436	214835	+	0.834005	NA	intron (BTRC, intron 3 of 14)	NA	-14457	BTRC
peak_261	NW_013185685.1	7268037	7268436	+	0.833616	NA	Intergenic	NA	-56203	LOC106034703
peak_379	NW_013185694.1	6168257	6168656	+	0.833411	NA	Intergenic	NA	21516	LOC106035668
peak_625	NW_013185958.1	90197	90596	+	0.83247	NA	intron (HADHA, intron 10 of 19)	NA	10796	HADHA
peak_240	NW_013186002.1	66883	67282	+	0.831294	NA	Intergenic	NA	-1828	TXNIP
peak_185	NW_013185730.1	2406972	2407371	+	0.831237	NA	Intergenic	NA	-1452	LOC106039159
peak_633	NW_013185933.1	455037	455436	+	0.83086	NA	exon (GPR3, exon 3 of 3)	NA	575	GPR3
peak_679	NW_013185715.1	1061150	1061549	+	0.830594	NA	intron (REPS2, intron 1 of 17)	NA	19629	REPS2
peak_519	NW_013185708.1	1914731	1915130	+	0.829324	NA	intron (PAPPA, intron 14 of 22)	NA	-164967	TRIM32
peak_179	NW_013185808.1	1858588	1858987	+	0.82928	NA	intron (TADA2A, intron 14 of 14)	NA	-20458	DUSP14
peak_627	NW_013185681.1	2425583	2425982	+	0.829002	NA	exon (CNTN5, exon 23 of 25)	NA	-107407	ARHGAP42
peak_330	NW_013185763.1	2578611	2579010	+	0.82869	NA	Intergenic	NA	64742	LOC106041746
peak_481	NW_013185802.1	910060	910459	+	0.828573	NA	Intergenic	NA	-14915	DEPDC1
peak_349	NW_013185808.1	852679	853078	+	0.828437	NA	intron (MNT, intron 2 of 3)	NA	15672	MNT
peak_600	NW_013185717.1	3870525	3870924	+	0.828046	NA	intron (CENPQ, intron 8 of 8)	NA	-3420	GLYATL3
peak_581	NW_013185683.1	4605857	4606256	+	0.827647	NA	intron (TENM2, intron 4 of 41)	NA	155379	LOC106034349
peak_327	NW_013185834.1	1366881	1367280	+	0.827613	NA	intron (CRISPLD2, intron 1 of 14)	NA	-2191	CRISPLD2
peak_405	NW_013185662.1	8694674	8695073	+	0.827601	NA	TTS (LRRC1)	NA	-6052	LOC106030393
peak_134	NW_013185727.1	2159790	2160189	+	0.827526	NA	intron (CTBP2, intron 2 of 9)	NA	29711	CTBP2
peak_546	NW_013185822.1	1299910	1300309	+	0.827106	NA	intron (UNC5D, intron 6 of 22)	NA	-10671	UNC5D
peak_455	NW_013185685.1	5389992	5390391	+	0.826968	NA	exon (XYLT2, exon 11 of 11)	NA	-6732	LOC106034666
peak_523	NW_013185655.1	17805286	17805685	+	0.826688	NA	intron (LOC106036299, intron 1 of 2)	NA	7360	LOC106036299
peak_517	NW_013185697.1	2074448	2074847	+	0.826499	NA	intron (GABBR2, intron 13 of 18)	NA	-49987	LOC106036009
peak_291	NW_013186078.1	89459	89858	+	0.825382	NA	intron (LOC106049716, intron 8 of 21)	NA	-20887	NUDCD3
peak_289	NW_013185734.1	1778848	1779247	+	0.824512	NA	intron (LOC106039598, intron 4 of 4)	NA	11108	LOC106039598
peak_275	NW_013185696.1	5921249	5921648	+	0.823925	NA	promoter-TSS (L3MBTL2)	NA	-757	L3MBTL2
peak_543	NW_013185803.1	1372632	1373031	+	0.822322	NA	intron (SMAD3, intron 1 of 8)	NA	-8846	SMAD3
peak_555	NW_013185683.1	1836294	1836693	+	0.822239	NA	intron (KCNIP1, intron 7 of 8)	NA	-29410	GABRP
peak_708	NW_013185662.1	11763845	11764244	+	0.821946	NA	intron (MYOM2, intron 18 of 41)	NA	12706	LOC106030453
peak_221	NW_013185658.1	1318730	1319129	+	0.821692	NA	Intergenic	NA	-5518	LOC106045206
peak_466	NW_013185658.1	2412102	2412501	+	0.821414	NA	exon (LOC106046451, exon 3 of 5)	NA	2182	LOC106046451
peak_449	NW_013185865.1	1121635	1122034	+	0.821383	NA	Intergenic	NA	-24509	LOC106046063
peak_280	NW_013185691.1	3373661	3374060	+	0.820303	NA	intron (GABRR1, intron 2 of 9)	NA	3674	GABRR1
peak_557	NW_013185699.1	5318055	5318454	+	0.8202	NA	Intergenic	NA	-40258	EPHA4
peak_266	NW_013185659.1	10507592	10507991	+	0.82001	NA	Intergenic	NA	-4507	TCTE1
peak_774	NW_013185655.1	6257113	6257512	+	0.819679	NA	TTS (TRMT44)	NA	-18935	ACOX3
peak_608	NW_013185694.1	6112762	6113161	+	0.819427	NA	TTS (MAST4)	NA	8644	CD180
peak_693	NW_013185658.1	13661157	13661556	+	0.819418	NA	intron (LOC106047754, intron 4 of 4)	NA	16698	LOC106047754
peak_361	NW_013185668.1	1101604	1102003	+	0.819143	NA	intron (RAD51B, intron 6 of 11)	NA	-6671	LOC106031669
peak_252	NW_013185871.1	408449	408848	+	0.819035	NA	exon (LOC106046256, exon 2 of 8)	NA	4089	LOC106046256
peak_249	NW_013186056.1	35195	35594	+	0.817667	NA	promoter-TSS (IQCD)	NA	-80	IQCD
peak_773	NW_013185709.1	2867786	2868185	+	0.817476	NA	intron (BRF1, intron 6 of 16)	NA	-12284	BTBD6
peak_477	NW_013185659.1	14057453	14057852	+	0.817468	NA	Intergenic	NA	-2141	LOC106029781
peak_524	NW_013186008.1	131158	131557	+	0.817097	NA	intron (CHTOP, intron 2 of 4)	NA	4342	CHTOP
peak_195	NW_013185663.1	2307997	2308396	+	0.816675	NA	Intergenic	NA	102089	TMEM64
peak_665	NW_013185690.1	37701	38100	+	0.81663	NA	Intergenic	NA	-63681	LOC106035261
peak_120	NW_013185781.1	2196405	2196804	+	0.816488	NA	intron (BRSK2, intron 3 of 25)	NA	-12113	LOC106042599
peak_441	NW_013185819.1	1872330	1872729	+	0.815673	NA	Intergenic	NA	-154400	LOC106044243
peak_222	NW_013185762.1	468333	468732	+	0.81565	NA	intron (MBOAT1, intron 1 of 13)	NA	5348	MBOAT1
peak_562	NW_013185684.1	4784424	4784823	+	0.815562	NA	intron (MAP2, intron 2 of 11)	NA	52760	MAP2
peak_724	NW_013185683.1	1248479	1248878	+	0.815403	NA	intron (LOC106034388, intron 4 of 4)	NA	-32353	LOC106034388
peak_293	NW_013185857.1	1320767	1321166	+	0.815069	NA	Intergenic	NA	-10473	BTBD2
peak_146	NW_013185687.1	4795494	4795893	+	0.814364	NA	intron (LDLRAD4, intron 3 of 6)	NA	103697	LDLRAD4
peak_616	NW_013185730.1	2113519	2113918	+	0.814131	NA	intron (PPP1R7, intron 8 of 8)	NA	-4152	ANO7
peak_329	NW_013185655.1	1990283	1990682	+	0.813863	NA	Intergenic	NA	-17038	LOC106033564
peak_260	NW_013186066.1	170399	170798	+	0.813234	NA	Intergenic	NA	3814	LOC106049635
peak_808	NW_013185670.1	1202099	1202498	+	0.813005	NA	intron (LOC106032155, intron 6 of 35)	NA	-83961	LOC106031973
peak_415	NW_013186069.1	79800	80199	+	0.812935	NA	Intergenic	NA	-1198	RPS5
peak_312	NW_013185688.1	2201195	2201594	+	0.812601	NA	Intergenic	NA	-16635	ITM2B
peak_342	NW_013185723.1	926208	926607	+	0.812576	NA	intron (LOC106038647, intron 7 of 26)	NA	-22020	LOC106038647
peak_606	NW_013185718.1	1042898	1043297	+	0.81241	NA	intron (RASSF8, intron 1 of 8)	NA	8512	RASSF8
peak_433	NW_013185895.1	151192	151591	+	0.812261	NA	intron (KMT2C, intron 12 of 58)	NA	-60271	LOC106046953
peak_204	NW_013185663.1	654854	655253	+	0.811556	NA	intron (RAD54B, intron 1 of 14)	NA	1056	RAD54B
peak_512	NW_013185656.1	11493053	11493452	+	0.811341	NA	promoter-TSS (GABRR3)	NA	2246	GABRR3
peak_721	NW_013185762.1	2432811	2433210	+	0.8112	NA	Intergenic	NA	24815	MYLIP
peak_749	NW_013185663.1	9505637	9506036	+	0.810999	NA	intron (STAU2, intron 6 of 13)	NA	26280	LOC106030594
peak_641	NW_013185864.1	1191005	1191404	+	0.810767	NA	Intergenic	NA	14984	LOC106045958
peak_803	NW_013185885.1	1030298	1030697	+	0.810635	NA	Intergenic	NA	-207101	SCMH1
peak_271	NW_013185688.1	2240654	2241053	+	0.810529	NA	promoter-TSS (SUCLA2)	NA	106	LOC106034995
peak_737	NW_013185674.1	3390573	3390972	+	0.810185	NA	Intergenic	NA	-64085	PITX1
peak_779	NW_013185785.1	271747	272146	+	0.809905	NA	exon (PSD2, exon 1 of 15)	NA	277	PSD2
peak_181	NW_013185749.1	2389340	2389739	+	0.80985	NA	TTS (SS18L1)	NA	134	MTG2
peak_463	NW_013185901.1	115080	115479	+	0.809819	NA	intron (MYOCD, intron 1 of 15)	NA	104903	MYOCD
peak_236	NW_013185672.1	3333376	3333775	+	0.809781	NA	intron (NCOA7, intron 12 of 16)	NA	-7015	HINT3
peak_753	NW_013185662.1	6804591	6804990	+	0.809482	NA	intron (KHDRBS2, intron 6 of 11)	NA	274925	KHDRBS2
peak_652	NW_013185730.1	3987118	3987517	+	0.809418	NA	intron (BDH1, intron 3 of 5)	NA	8245	BDH1
peak_917	NW_013185724.1	3670012	3670411	+	0.808364	NA	Intergenic	NA	40345	LOC106038710
peak_691	NW_013185654.1	7500596	7500995	+	0.808051	NA	intron (ERLIN1, intron 6 of 10)	NA	14251	ERLIN1
peak_657	NW_013185892.1	749389	749788	+	0.807477	NA	intron (BCAS3, intron 13 of 25)	NA	71521	LOC106046840
peak_736	NW_013185681.1	4433245	4433644	+	0.807158	NA	intron (FAM76B, intron 10 of 10)	NA	10470	FAM76B
peak_259	NW_013185898.1	128201	128600	+	0.806724	NA	promoter-TSS (SIGIRR)	NA	-2413	SIGIRR
peak_408	NW_013185724.1	176474	176873	+	0.806339	NA	intron (FBXO18, intron 14 of 19)	NA	15524	IL15RA
peak_678	NW_013185786.1	1250347	1250746	+	0.806128	NA	intron (LOC106042848, intron 2 of 13)	NA	21309	LOC106042848
peak_688	NW_013185772.1	1079525	1079924	+	0.806126	NA	exon (ADGRB1, exon 33 of 33)	NA	-40684	LOC106042186
peak_677	NW_013185747.1	255055	255454	+	0.80565	NA	Intergenic	NA	-5534	FEZ1
peak_423	NW_013185771.1	575369	575768	+	0.805226	NA	exon (LOC106042162, exon 1 of 5)	NA	-5752	LOC106042162
peak_830	NW_013185867.1	572075	572474	+	0.805125	NA	intron (LOC106046141, intron 1 of 2)	NA	1677	LOC106046141
peak_528	NW_013185666.1	9213556	9213955	+	0.804819	NA	intron (SMARCB1, intron 7 of 9)	NA	5252	SMARCB1
peak_343	NW_013185703.1	2546442	2546841	+	0.80475	NA	intron (PLCB4, intron 2 of 38)	NA	19857	PLCB4
peak_335	NW_013185668.1	10010656	10011055	+	0.804411	NA	intron (TSPAN4, intron 2 of 7)	NA	-66093	LOC106031769
peak_620	NW_013185688.1	15921	16320	+	0.804339	NA	Intergenic	NA	189990	LOC106035034
peak_654	NW_013185678.1	1232515	1232914	+	0.803608	NA	Intergenic	NA	-169469	LOC106033649
peak_560	NW_013185874.1	641863	642262	+	0.803015	NA	Intergenic	NA	-7656	EFR3A
peak_437	NW_013185819.1	184575	184974	+	0.802792	NA	Intergenic	NA	-10473	TMEM181
peak_567	NW_013185683.1	1904295	1904694	+	0.802161	NA	intron (KCNIP1, intron 1 of 8)	NA	-23723	LOC106034336
peak_647	NW_013185739.1	3559104	3559503	+	0.802023	NA	intron (SPATS2L, intron 1 of 13)	NA	-8214	SPATS2L
peak_846	NW_013185822.1	340535	340934	+	0.801857	NA	intron (ZMAT4, intron 6 of 7)	NA	-18170	LOC106044395
peak_358	NW_013185717.1	874548	874947	+	0.801716	NA	intron (INTS9, intron 14 of 16)	NA	51777	EXTL3
peak_582	NW_013185663.1	9824530	9824929	+	0.801543	NA	intron (KCNB2, intron 2 of 2)	NA	-24183	TERF1
peak_646	NW_013185779.1	1727826	1728225	+	0.801197	NA	intron (ASTN1, intron 2 of 24)	NA	15008	ASTN1
peak_377	NW_013185709.1	406861	407260	+	0.800988	NA	Intergenic	NA	-5968	LOC106037264
peak_323	NW_013185826.1	1284500	1284899	+	0.800702	NA	intron (PTPRZ1, intron 2 of 30)	NA	-51863	LOC106044523
peak_544	NW_013185751.1	604319	604718	+	0.800664	NA	Intergenic	NA	-38330	SLC7A11
peak_242	NW_013185808.1	1121000	1121399	+	0.800571	NA	intron (KSR1, intron 1 of 19)	NA	12897	KSR1
peak_282	NW_013185780.1	1588191	1588590	+	0.800507	NA	promoter-TSS (MID1)	NA	-11253	MID1
peak_501	NW_013185894.1	576117	576516	+	0.800035	NA	intron (PLEKHM1, intron 11 of 11)	NA	-3981	ARHGAP27
peak_707	NW_013185674.1	7836273	7836672	+	0.799791	NA	intron (SGCD, intron 3 of 8)	NA	105748	SGCD
peak_551	NW_013185705.1	2009384	2009783	+	0.799618	NA	Intergenic	NA	-94283	VIPR1
peak_609	NW_013185744.1	1786549	1786948	+	0.799029	NA	intron (PSD3, intron 2 of 15)	NA	-8432	PSD3
peak_380	NW_013186372.1	2272	2671	+	0.799014	NA	Intergenic	NA	-4039	LOC106029585
peak_692	NW_013185669.1	6901230	6901629	+	0.798968	NA	intron (LOC106031880, intron 5 of 6)	NA	13447	LOC106031880
peak_440	NW_013185673.1	1673289	1673688	+	0.798939	NA	Intergenic	NA	37845	LOC106032551
peak_392	NW_013185738.1	3564551	3564950	+	0.798706	NA	Intergenic	NA	42606	LOC106039942
peak_479	NW_013185682.1	1385017	1385416	+	0.798693	NA	intron (SASH1, intron 2 of 20)	NA	-167914	SASH1
peak_638	NW_013185899.1	367389	367788	+	0.798648	NA	promoter-TSS (METRNL)	NA	-500	METRNL
peak_549	NW_013185657.1	14982910	14983309	+	0.798628	NA	Intergenic	NA	-22592	LOC106040937
peak_660	NW_013185685.1	5258168	5258567	+	0.798614	NA	Intergenic	NA	-21670	CACNA1G
peak_485	NW_013185816.1	1640495	1640894	+	0.798598	NA	intron (LOC106044137, intron 1 of 1)	NA	442	LOC106044137
peak_683	NW_013185685.1	423185	423584	+	0.798461	NA	Intergenic	NA	-134184	SOX9
peak_583	NW_013185696.1	490913	491312	+	0.798347	NA	intron (LOC106035814, intron 2 of 2)	NA	-4349	LOC106035816
peak_796	NW_013185697.1	5481514	5481913	+	0.798328	NA	intron (ZNF407, intron 9 of 10)	NA	-19561	LOC106035997
peak_452	NW_013185675.1	4801186	4801585	+	0.798078	NA	intron (FAF1, intron 19 of 19)	NA	15536	LOC106033023
peak_508	NW_013185717.1	454407	454806	+	0.797805	NA	intron (LOC106038205, intron 1 of 2)	NA	3408	LOC106038205
peak_673	NW_013185779.1	1911752	1912151	+	0.79757	NA	intron (RASAL2, intron 1 of 18)	NA	-26365	LOC106042533
peak_348	NW_013185730.1	2149628	2150027	+	0.7971	NA	intron (HDLBP, intron 4 of 26)	NA	3853	HDLBP
peak_241	NW_013185731.1	629013	629412	+	0.796621	NA	intron (THSD7B, intron 4 of 31)	NA	-111637	LOC106039327
peak_304	NW_013185696.1	4181105	4181504	+	0.796577	NA	intron (C1QTNF6, intron 1 of 2)	NA	669	C1QTNF6
peak_483	NW_013185655.1	3077556	3077955	+	0.795596	NA	Intergenic	NA	16117	SLBP
peak_860	NW_013185664.1	3143739	3144138	+	0.794688	NA	Intergenic	NA	117191	LOC106030854
peak_865	NW_013185745.1	3641304	3641703	+	0.794508	NA	Intergenic	NA	-70842	LOC106040472
peak_186	NW_013186110.1	65038	65437	+	0.79445	NA	Intergenic	NA	-1013	LRRC55
peak_714	NW_013185670.1	828777	829176	+	0.794373	NA	intron (LOC106032213, intron 2 of 2)	NA	3063	LOC106032213
peak_632	NW_013185662.1	12951032	12951431	+	0.794253	NA	intron (SH3YL1, intron 5 of 9)	NA	19413	SH3YL1
peak_278	NW_013185675.1	7739588	7739987	+	0.794192	NA	TTS (AKR1A1)	NA	-1669	NASP
peak_624	NW_013185675.1	7548561	7548960	+	0.793949	NA	intron (MAST2, intron 2 of 28)	NA	7678	MAST2
peak_193	NW_013185671.1	9555035	9555434	+	0.793627	NA	Intergenic	NA	11897	LOC106032347
peak_726	NW_013185748.1	1428237	1428636	+	0.792942	NA	intron (TTLL11, intron 6 of 9)	NA	35016	TTLL11
peak_425	NW_013185663.1	9665301	9665700	+	0.792454	NA	intron (RDH10, intron 3 of 5)	NA	21321	RDH10
peak_916	NW_013185655.1	9903119	9903518	+	0.792341	NA	intron (LOC106033876, intron 2 of 2)	NA	6512	LOC106033876
peak_515	NW_013185872.1	397125	397524	+	0.791833	NA	exon (LOC106046290, exon 6 of 9)	NA	8878	LOC106046290
peak_162	NW_013185654.1	8439291	8439690	+	0.791595	NA	intron (LOC106030336, intron 1 of 2)	NA	3365	LOC106030336
peak_569	NW_013185659.1	13380737	13381136	+	0.791179	NA	intron (BRE, intron 3 of 12)	NA	26319	BRE
peak_863	NW_013185676.1	5000799	5001198	+	0.791129	NA	intron (LOC106033253, intron 2 of 16)	NA	145293	LOC106033257
peak_805	NW_013186054.1	13647	14046	+	0.790845	NA	intron (LOC106049539, intron 1 of 2)	NA	-4579	LOC106049539
peak_491	NW_013186001.1	298412	298811	+	0.790341	NA	intron (ZMAT5, intron 4 of 5)	NA	6835	ZMAT5
peak_653	NW_013185666.1	11548104	11548503	+	0.790309	NA	intron (RBM19, intron 22 of 24)	NA	47297	RBM19
peak_444	NW_013185720.1	1668032	1668431	+	0.790097	NA	intron (DTNA, intron 1 of 20)	NA	57257	LOC106038432
peak_623	NW_013185731.1	1006428	1006827	+	0.789831	NA	Intergenic	NA	-1064	R3HDM1
peak_666	NW_013185693.1	3011308	3011707	+	0.789816	NA	Intergenic	NA	-82599	SEMA3C
peak_381	NW_013185746.1	441870	442269	+	0.789672	NA	Intergenic	NA	-141671	PNPLA4
peak_806	NW_013185734.1	2732128	2732527	+	0.789361	NA	Intergenic	NA	59181	URI1
peak_605	NW_013185709.1	5360196	5360595	+	0.789189	NA	TTS (KLC1)	NA	17557	XRCC3
peak_306	NW_013185710.1	3831882	3832281	+	0.788772	NA	promoter-TSS (LOC106037317)	NA	-68	LOC106037317
peak_902	NW_013185665.1	5013088	5013487	+	0.788771	NA	intron (LOC106030915, intron 3 of 17)	NA	67357	LOC106030914
peak_438	NW_013185918.1	758788	759187	+	0.788613	NA	exon (LOC106047564, exon 1 of 4)	NA	132	LOC106047564
peak_540	NW_013185791.1	1109576	1109975	+	0.788115	NA	intron (LOC106043098, intron 7 of 8)	NA	-7492	LOC106043099
peak_496	NW_013185709.1	1330319	1330718	+	0.78788	NA	intron (PRKCH, intron 2 of 15)	NA	10728	PRKCH
peak_866	NW_013185666.1	4007954	4008353	+	0.787851	NA	intron (LOC106031186, intron 2 of 4)	NA	71904	LOC106031186
peak_397	NW_013185934.1	672276	672675	+	0.787834	NA	promoter-TSS (ABHD8)	NA	-9	ABHD8
peak_351	NW_013185884.1	491017	491416	+	0.787773	NA	intron (LOC106046554, intron 3 of 4)	NA	-42540	LOC106046555
peak_376	NW_013185838.1	505663	506062	+	0.787662	NA	intron (LOC106045020, intron 3 of 12)	NA	66397	LOC106045023
peak_783	NW_013185716.1	2163023	2163422	+	0.7873	NA	Intergenic	NA	-1374	SFPQ
peak_750	NW_013185655.1	1608242	1608641	+	0.786856	NA	Intergenic	NA	76410	ST3GAL5
peak_603	NW_013185682.1	4908768	4909167	+	0.786783	NA	Intergenic	NA	166909	LOC106034211
peak_482	NW_013185960.1	342279	342678	+	0.786317	NA	intron (RFX2, intron 12 of 17)	NA	-8144	LOC106048416
peak_723	NW_013185695.1	2853779	2854178	+	0.786244	NA	intron (RGN, intron 4 of 5)	NA	-5172	LOC106035673
peak_597	NW_013185990.1	319614	320368	+	0.786069	NA	Intergenic	NA	-3312	KCNIP3
peak_267	NW_013185727.1	1872967	1873366	+	0.786016	NA	Intergenic	NA	-2084	OAT
peak_499	NW_013185673.1	1290021	1290420	+	0.78596	NA	Intergenic	NA	-8195	LOC106032637
peak_465	NW_013186022.1	178937	179336	+	0.785749	NA	intron (FAM63A, intron 9 of 9)	NA	-2164	CERS2
peak_334	NW_013185657.1	12833428	12833827	+	0.785276	NA	TTS (LOC106044196)	NA	2042	LOC106044196
peak_352	NW_013185707.1	5325751	5326150	+	0.785161	NA	Intergenic	NA	12346	LOC106037002
peak_298	NW_013185666.1	3515761	3516160	+	0.784796	NA	Intergenic	NA	-1119	SCARB1
peak_745	NW_013185897.1	519972	520371	+	0.784732	NA	intron (CDC42BPB, intron 3 of 35)	NA	36563	CDC42BPB
peak_314	NW_013185691.1	3582450	3582849	+	0.784728	NA	exon (ANKRD6, exon 3 of 17)	NA	16329	ANKRD6
peak_344	NW_013185666.1	10737631	10738030	+	0.784596	NA	intron (MSI1, intron 1 of 11)	NA	4574	MSI1
peak_347	NW_013185711.1	3024484	3024883	+	0.78453	NA	intron (MAP7D3, intron 1 of 16)	NA	2485	MAP7D3
peak_762	NW_013185699.1	437704	438103	+	0.784493	NA	Intergenic	NA	31227	LOC106036190
peak_800	NW_013185663.1	2744853	2745252	+	0.783896	NA	Intergenic	NA	-41440	LOC106030541
peak_233	NW_013185669.1	6711289	6711688	+	0.783887	NA	intron (MXI1, intron 3 of 6)	NA	-9752	LOC106031870
peak_829	NW_013185713.1	1867293	1867692	+	0.78372	NA	Intergenic	NA	-3450	LOC106037589
peak_719	NW_013185800.1	500981	501380	+	0.783645	NA	intron (LOC106043488, intron 2 of 6)	NA	-25204	LOC106043488
peak_174	NW_013185659.1	3901673	3902072	+	0.783459	NA	promoter-TSS (LOC106049071)	NA	-123	LOC106049071
peak_345	NW_013185933.1	171869	172268	+	0.783369	NA	Intergenic	NA	7880	LOC106047881
peak_294	NW_013185749.1	99283	99682	+	0.782574	NA	exon (GMEB2, exon 7 of 10)	NA	6519	GMEB2
peak_416	NW_013185837.1	1120221	1120620	+	0.782481	NA	intron (LOC106044997, intron 4 of 9)	NA	14314	LOC106044997
peak_880	NW_013185682.1	4121283	4121682	+	0.782424	NA	intron (IPCEF1, intron 6 of 9)	NA	19607	IPCEF1
peak_598	NW_013186118.1	57153	57552	+	0.781884	NA	Intergenic	NA	-1007	ZNF747
peak_733	NW_013185743.1	185304	185703	+	0.781877	NA	intron (LOC106040353, intron 11 of 12)	NA	29931	SHISA2
peak_535	NW_013185674.1	6188848	6189247	+	0.781495	NA	intron (MYOZ3, intron 7 of 7)	NA	4788	MYOZ3
peak_421	NW_013185681.1	4235167	4235566	+	0.781494	NA	Intergenic	NA	-21523	MAML2
peak_640	NW_013185688.1	3667441	3667840	+	0.781482	NA	intron (LOC106035109, intron 2 of 4)	NA	21667	LOC106035109
peak_370	NW_013185800.1	2131945	2132344	+	0.780837	NA	Intergenic	NA	-2043	TOP1
peak_676	NW_013185692.1	3470351	3470750	+	0.780479	NA	Intergenic	NA	37991	LOC106035426
peak_883	NW_013185695.1	3650701	3651100	+	0.779767	NA	Intergenic	NA	7698	LOC106035691
peak_565	NW_013185657.1	5115588	5115987	+	0.779759	NA	intron (SPO11, intron 4 of 5)	NA	55112	BMP7
peak_635	NW_013185741.1	2143387	2143786	+	0.779311	NA	intron (VPS13D, intron 11 of 67)	NA	8697	VPS13D
peak_630	NW_013185681.1	6206866	6207265	+	0.779171	NA	Intergenic	NA	97870	LOC106034150
peak_353	NW_013185668.1	1272705	1273104	+	0.778972	NA	intron (TMEM229B, intron 2 of 2)	NA	-4093	TMEM229B
peak_607	NW_013185708.1	5342457	5342856	+	0.778703	NA	Intergenic	NA	-1355	DPP7
peak_845	NW_013185657.1	6282351	6282750	+	0.778523	NA	intron (LOC106042261, intron 1 of 1)	NA	5827	LOC106042261
peak_472	NW_013185785.1	2513162	2513561	+	0.778265	NA	exon (LOC106042757, exon 3 of 3)	NA	-1586	LMAN2
peak_725	NW_013185708.1	1301110	1301509	+	0.778094	NA	Intergenic	NA	60880	LOC106037077
peak_589	NW_013185654.1	8507760	8508159	+	0.777809	NA	intron (PRKG1, intron 5 of 16)	NA	-37759	LOC106030324
peak_889	NW_013185725.1	4407381	4407780	+	0.77751	NA	Intergenic	NA	-60692	LOC106038824
peak_382	NW_013185735.1	124985	125384	+	0.777437	NA	Intergenic	NA	-11564	C1QL3
peak_210	NW_013185681.1	2932701	2933100	+	0.777244	NA	intron (CNTN5, intron 1 of 24)	NA	-123475	CNTN5
peak_545	NW_013185785.1	1741820	1742219	+	0.777153	NA	Intergenic	NA	-41372	CPEB4
peak_371	NW_013185664.1	3878086	3878485	+	0.77687	NA	exon (KIDINS220, exon 16 of 31)	NA	26223	KIDINS220
peak_858	NW_013185685.1	1037804	1038203	+	0.776415	NA	Intergenic	NA	-2850	KCNJ16
peak_869	NW_013185919.1	8077	8476	+	0.776081	NA	intron (CEP85L, intron 2 of 13)	NA	6377	CEP85L
peak_648	NW_013185673.1	1706716	1707115	+	0.77566	NA	Intergenic	NA	71272	LOC106032551
peak_874	NW_013185863.1	1477639	1478038	+	0.77538	NA	intron (LOC106045937, intron 10 of 19)	NA	69084	LOC106045937
peak_422	NW_013186228.1	20151	20550	+	0.77535	NA	exon (TMEM179B, exon 5 of 5)	NA	1215	TMEM179B
peak_389	NW_013185696.1	5775646	5776045	+	0.775101	NA	intron (XPNPEP3, intron 6 of 9)	NA	11310	XPNPEP3
peak_575	NW_013185718.1	455404	455803	+	0.775007	NA	intron (ABCC9, intron 32 of 40)	NA	-23905	KCNJ8
peak_681	NW_013185915.1	213503	213902	+	0.774695	NA	promoter-TSS (LOC106047500)	NA	-654	LOC106047500
peak_576	NW_013185741.1	4927	5326	+	0.774388	NA	Intergenic	NA	4865	FBLIM1
peak_572	NW_013185661.1	10162444	10162843	+	0.774257	NA	Intergenic	NA	-13508	LOC106030298
peak_442	NW_013185679.1	466886	467285	+	0.773524	NA	Intergenic	NA	26025	LOC106033881
peak_611	NW_013185681.1	878538	878937	+	0.772605	NA	intron (PDGFD, intron 5 of 7)	NA	68354	PDGFD
peak_870	NW_013185659.1	12361805	12362204	+	0.772009	NA	Intergenic	NA	-22491	LOC106048454
peak_494	NW_013185659.1	6371040	6371439	+	0.771902	NA	intron (SMYD3, intron 5 of 10)	NA	108015	SMYD3
peak_490	NW_013185874.1	1325098	1325497	+	0.771328	NA	intron (ASAP1, intron 2 of 30)	NA	58149	ASAP1
peak_387	NW_013185709.1	2727950	2728349	+	0.771224	NA	TTS (HSPA2)	NA	3144	HSPA2
peak_305	NW_013185666.1	8597613	8598012	+	0.771059	NA	intron (TOP3B, intron 1 of 17)	NA	17819	SDF2L1
peak_751	NW_013185668.1	543135	543534	+	0.770879	NA	Intergenic	NA	-5199	LOC106031658
peak_741	NW_013185698.1	1364428	1364827	+	0.770838	NA	intron (LOC106036118, intron 3 of 3)	NA	68803	LOC106036118
peak_777	NW_013185829.1	40226	40625	+	0.770656	NA	intron (ACAP3, intron 1 of 17)	NA	1701	ACAP3
peak_394	NW_013185660.1	990796	991195	+	0.770271	NA	Intergenic	NA	-6860	SLC15A2
peak_434	NW_013185793.1	605944	606343	+	0.769715	NA	TTS (SMYD5)	NA	2549	PRADC1
peak_790	NW_013185658.1	2319197	2319596	+	0.769425	NA	intron (OTOGL, intron 26 of 57)	NA	50774	OTOGL
peak_290	NW_013185666.1	11175434	11175833	+	0.769274	NA	intron (SRRM4, intron 9 of 10)	NA	-9296	HSPB8
peak_559	NW_013185860.1	336020	336419	+	0.768929	NA	intron (FRS3, intron 3 of 5)	NA	3339	FRS3
peak_702	NW_013185660.1	11144668	11145067	+	0.768889	NA	intron (ZNF385B, intron 1 of 8)	NA	28814	ZNF385B
peak_901	NW_013185658.1	292419	292818	+	0.768723	NA	Intergenic	NA	-10924	LOC106045506
peak_662	NW_013185736.1	2707699	2708098	+	0.76859	NA	intron (DSCAML1, intron 8 of 32)	NA	69524	CEP164
peak_511	NW_013185725.1	3852829	3853228	+	0.768466	NA	intron (LOC106038767, intron 2 of 2)	NA	1452	LOC106038767
peak_105	NW_013185654.1	20269966	20270365	+	0.768194	NA	intron (LOC106032722, intron 2 of 2)	NA	21045	LOC106032722
peak_250	NW_013185731.1	1260551	1260950	+	0.76803	NA	intron (TMEM163, intron 5 of 10)	NA	83517	TMEM163
peak_594	NW_013185771.1	613702	614101	+	0.767964	NA	Intergenic	NA	-16096	LOC106042133
peak_667	NW_013185879.1	1174052	1174451	+	0.767924	NA	intron (RASA3, intron 5 of 24)	NA	-71917	LOC106046434
peak_487	NW_013185696.1	4130843	4131242	+	0.767696	NA	intron (TMPRSS6, intron 11 of 16)	NA	10378	TMPRSS6
peak_788	NW_013185660.1	11449359	11449758	+	0.767339	NA	promoter-TSS (UBE2E3)	NA	-399	UBE2E3
peak_413	NW_013185997.1	208990	209389	+	0.767046	NA	promoter-TSS (MYLK4)	NA	-442	MYLK4
peak_468	NW_013185890.1	903695	904094	+	0.766371	NA	intron (PPP1R27, intron 1 of 1)	NA	1284	PPP1R27
peak_828	NW_013185709.1	1030007	1030406	+	0.766316	NA	Intergenic	NA	-10949	LOC106037197
peak_825	NW_013186057.1	193363	193762	+	0.766264	NA	intron (LOC106049551, intron 6 of 14)	NA	18529	LOC106049551
peak_746	NW_013185657.1	6749396	6749795	+	0.766239	NA	Intergenic	NA	21004	LOC106042452
peak_432	NW_013185716.1	4463560	4463959	+	0.765888	NA	Intergenic	NA	5893	RAB7A
peak_754	NW_013185724.1	2668350	2668749	+	0.765595	NA	intron (PRKCQ, intron 1 of 20)	NA	1035	PRKCQ
peak_245	NW_013186029.1	1	348	+	0.764615	NA	Intergenic	NA	24131	GPN1
peak_592	NW_013185748.1	706704	707103	+	0.764354	NA	exon (LOC106040641, exon 1 of 5)	NA	221	LOC106040641
peak_265	NW_013185714.1	2107046	2107445	+	0.764323	NA	promoter-TSS (LOC106037728)	NA	-76	LOC106037728
peak_356	NW_013185726.1	337547	337946	+	0.764137	NA	promoter-TSS (RBM33)	NA	-944	RBM33
peak_453	NW_013185692.1	3246745	3247144	+	0.763721	NA	intron (LOC106035453, intron 2 of 4)	NA	1105	LOC106035453
peak_417	NW_013185697.1	3635648	3636047	+	0.763652	NA	intron (LOC106036005, intron 1 of 1)	NA	-9172	BLOC1S4
peak_613	NW_013185732.1	2228342	2228741	+	0.763589	NA	intron (LOC106039385, intron 1 of 6)	NA	16116	LOC106039385
peak_867	NW_013186042.1	202720	203119	+	0.763374	NA	Intergenic	NA	15526	LOC106049430
peak_599	NW_013185777.1	2648018	2648417	+	0.762947	NA	Intergenic	NA	22186	OMP
peak_826	NW_013185986.1	335921	336320	+	0.762863	NA	intron (DOCK5, intron 11 of 51)	NA	14420	DOCK5
peak_634	NW_013185658.1	2585610	2586009	+	0.762155	NA	Intergenic	NA	-45810	PAWR
peak_701	NW_013185678.1	7852143	7852542	+	0.761935	NA	intron (ACSBG1, intron 1 of 13)	NA	10302	ACSBG1
peak_709	NW_013185721.1	587591	587990	+	0.761691	NA	Intergenic	NA	207766	LOC106038468
peak_912	NW_013185914.1	767971	768370	+	0.761666	NA	Intergenic	NA	-54091	RTN4R
peak_418	NW_013185940.1	101135	101534	+	0.761345	NA	Intergenic	NA	-4028	FOXJ2
peak_325	NW_013185660.1	12870689	12871088	+	0.761099	NA	Intergenic	NA	48987	LOC106030069
peak_588	NW_013185668.1	345210	345609	+	0.760514	NA	intron (SUSD6, intron 2 of 6)	NA	8941	SUSD6
peak_758	NW_013185749.1	742986	743385	+	0.760089	NA	Intergenic	NA	44267	LOC106040825
peak_277	NW_013185659.1	6804750	6805149	+	0.75961	NA	exon (LOC106049827, exon 1 of 3)	NA	380	LOC106049827
peak_399	NW_013185748.1	197257	197656	+	0.759165	NA	Intergenic	NA	-28439	PPP1R26
peak_579	NW_013185900.1	264025	264424	+	0.759005	NA	intron (NOL4L, intron 1 of 12)	NA	9624	NOL4L
peak_339	NW_013185673.1	7113093	7113492	+	0.758966	NA	intron (GRIK2, intron 12 of 14)	NA	327104	GRIK2
peak_687	NW_013185748.1	219967	220366	+	0.758841	NA	Intergenic	NA	-5729	PPP1R26
peak_445	NW_013185727.1	373722	374121	+	0.758596	NA	exon (LOC106038954, exon 4 of 4)	NA	11093	LOC106038954
peak_873	NW_013185751.1	915709	916108	+	0.758471	NA	Intergenic	NA	-32382	PCDH18
peak_521	NW_013185865.1	321711	322110	+	0.757855	NA	Intergenic	NA	-8022	ARHGAP17
peak_680	NW_013185683.1	2172669	2173068	+	0.757533	NA	intron (KCNMB1, intron 1 of 3)	NA	1746	KCNMB1
peak_664	NW_013185674.1	5644445	5644844	+	0.757487	NA	TTS (CANX)	NA	-9160	MAML1
peak_566	NW_013185687.1	3376736	3377135	+	0.756039	NA	Intergenic	NA	-10363	NAPG
peak_553	NW_013185674.1	6235706	6236105	+	0.755777	NA	exon (LOC106032833, exon 1 of 2)	NA	820	LOC106032833
peak_595	NW_013185654.1	3637236	3637635	+	0.755429	NA	Intergenic	NA	-29181	HECTD2
peak_898	NW_013185772.1	15193	15592	+	0.754898	NA	intron (TSTA3, intron 1 of 8)	NA	9088	TSTA3
peak_897	NW_013185810.1	1926066	1926465	+	0.754856	NA	intron (DNAH5, intron 22 of 78)	NA	36983	DNAH5
peak_506	NW_013185707.1	3951508	3951907	+	0.754582	NA	intron (APP, intron 10 of 13)	NA	32063	LOC106037004
peak_760	NW_013185691.1	1263585	1263984	+	0.754113	NA	intron (ME1, intron 1 of 13)	NA	13779	ME1
peak_900	NW_013185715.1	1309372	1309771	+	0.753954	NA	Intergenic	NA	68866	LOC106037858
peak_573	NW_013185825.1	739263	739662	+	0.753803	NA	promoter-TSS (UBXN2A)	NA	302	UBXN2A
peak_690	NW_013185725.1	3003521	3003920	+	0.753799	NA	TTS (ZC2HC1C)	NA	5239	ZC2HC1C
peak_464	NW_013185725.1	4007574	4007973	+	0.753076	NA	Intergenic	NA	-7491	ZDHHC22
peak_697	NW_013185851.1	1521862	1522261	+	0.752999	NA	Intergenic	NA	-1227	SRSF6
peak_571	NW_013185670.1	8237124	8237523	+	0.751615	NA	intron (LRRC48, intron 7 of 10)	NA	8392	LRRC48
peak_248	NW_013185771.1	543560	543959	+	0.751564	NA	Intergenic	NA	9208	LOC106042163
peak_766	NW_013185662.1	12165891	12166290	+	0.751516	NA	intron (DLGAP2, intron 2 of 13)	NA	-169842	CLN8
peak_486	NW_013185720.1	1646932	1647331	+	0.751397	NA	intron (DTNA, intron 1 of 21)	NA	36157	LOC106038432
peak_780	NW_013185786.1	1379179	1379578	+	0.751179	NA	intron (LOC106042802, intron 2 of 33)	NA	-70461	ZMYND10
peak_484	NW_013185996.1	80021	80420	+	0.751066	NA	promoter-TSS (LMNA)	NA	-3	LMNA
peak_296	NW_013185726.1	1740179	1740578	+	0.750679	NA	intron (PTPRN2, intron 2 of 22)	NA	91590	PTPRN2
peak_561	NW_013185666.1	3364140	3364539	+	0.750671	NA	intron (NCOR2, intron 1 of 49)	NA	8392	NCOR2
peak_849	NW_013185996.1	137430	137829	+	0.750591	NA	intron (UBQLN4, intron 4 of 8)	NA	5685	UBQLN4
peak_424	NW_013185674.1	9123195	9123594	+	0.750286	NA	intron (CLTB, intron 1 of 5)	NA	789	CLTB
peak_752	NW_013185889.1	499819	500218	+	0.750035	NA	intron (STX8, intron 5 of 6)	NA	27909	STX8
peak_621	NW_013185711.1	2914017	2914416	+	0.749897	NA	Intergenic	NA	6738	VGLL1
peak_509	NW_013185688.1	3178688	3179087	+	0.749846	NA	Intergenic	NA	-9813	TPT1
peak_493	NW_013185789.1	399648	400047	+	0.748964	NA	Intergenic	NA	22087	LOC106042958
peak_580	NW_013185781.1	1874787	1875186	+	0.7488	NA	intron (DUSP8, intron 1 of 4)	NA	4928	DUSP8
peak_756	NW_013185701.1	995398	995797	+	0.748757	NA	intron (AGBL1, intron 23 of 24)	NA	24352	LOC106036463
peak_689	NW_013186013.1	247183	247582	+	0.748638	NA	intron (SMG6, intron 12 of 18)	NA	54814	SMG6
peak_852	NW_013185684.1	4147169	4147568	+	0.748554	NA	intron (LOC106034474, intron 5 of 9)	NA	24991	LOC106034474
peak_802	NW_013185724.1	205466	205865	+	0.748422	NA	intron (ANKRD16, intron 8 of 8)	NA	-8382	GDI2
peak_744	NW_013185816.1	118575	118974	+	0.747611	NA	TTS (LOC106044071)	NA	15363	LOC106044071
peak_871	NW_013185795.1	716721	717120	+	0.747352	NA	intron (KHDRBS3, intron 4 of 11)	NA	43165	KHDRBS3
peak_558	NW_013185684.1	4103434	4103833	+	0.746348	NA	intron (LOC106034474, intron 7 of 9)	NA	68726	LOC106034474
peak_722	NW_013185721.1	723948	724347	+	0.74591	NA	Intergenic	NA	71409	LOC106038468
peak_804	NW_013185864.1	804900	805299	+	0.745827	NA	intron (TANC2, intron 1 of 27)	NA	4900	TANC2
peak_906	NW_013185828.1	558427	558826	+	0.745816	NA	intron (SMOC2, intron 10 of 13)	NA	97247	SMOC2
peak_443	NW_013185684.1	4836894	4837293	+	0.745447	NA	intron (MAP2, intron 1 of 11)	NA	290	MAP2
peak_761	NW_013185761.1	105556	105955	+	0.744857	NA	Intergenic	NA	-2369	LOC106041656
peak_604	NW_013185962.1	41280	41679	+	0.744435	NA	TTS (AHCYL1)	NA	861	STRIP1
peak_809	NW_013185685.1	7301203	7301602	+	0.744237	NA	Intergenic	NA	-23037	LOC106034703
peak_427	NW_013185681.1	7045213	7045612	+	0.743643	NA	intron (TYR, intron 3 of 4)	NA	35883	TYR
peak_650	NW_013185716.1	914742	915141	+	0.743578	NA	intron (MACF1, intron 1 of 94)	NA	16511	MACF1
peak_612	NW_013185665.1	11297573	11297972	+	0.742518	NA	intron (ATP6V0A4, intron 8 of 20)	NA	7916	ATP6V0A4
peak_781	NW_013185672.1	8936050	8936449	+	0.742367	NA	Intergenic	NA	38884	LOC106032402
peak_793	NW_013185692.1	2417346	2417745	+	0.742341	NA	intron (ADAMTS9, intron 35 of 37)	NA	-22442	PRICKLE2
peak_354	NW_013185659.1	1633185	1633584	+	0.742195	NA	Intergenic	NA	-25994	TARBP1
peak_593	NW_013185769.1	2310967	2311366	+	0.741361	NA	Intergenic	NA	62674	CAPZA2
peak_619	NW_013185701.1	4925719	4926118	+	0.741264	NA	promoter-TSS (LINS)	NA	160	LINS
peak_570	NW_013185749.1	2261247	2261646	+	0.741079	NA	intron (LAMA5, intron 14 of 78)	NA	40741	ADRM1
peak_651	NW_013185805.1	1431429	1431828	+	0.741045	NA	intron (TRAPPC9, intron 20 of 21)	NA	-101395	KCNK9
peak_587	NW_013185737.1	3865261	3865660	+	0.741001	NA	intron (AAMDC, intron 2 of 3)	NA	4869	AAMDC
peak_360	NW_013185657.1	1051530	1051929	+	0.74078	NA	intron (JPH2, intron 3 of 6)	NA	23236	JPH2
peak_510	NW_013185696.1	4460650	4461049	+	0.740446	NA	promoter-TSS (NOL12)	NA	-135	NOL12
peak_684	NW_013185658.1	2325083	2325482	+	0.740074	NA	intron (OTOGL, intron 23 of 57)	NA	44888	OTOGL
peak_536	NW_013185656.1	13037062	13037461	+	0.739971	NA	Intergenic	NA	-13470	POU1F1
peak_876	NW_013185670.1	4047899	4048298	+	0.739759	NA	intron (LOC106032020, intron 2 of 2)	NA	-21176	LOC106032019
peak_903	NW_013185668.1	7623453	7623852	+	0.739682	NA	intron (HECTD1, intron 28 of 41)	NA	37532	AP4S1
peak_834	NW_013185739.1	2870103	2870502	+	0.739502	NA	intron (PLCL1, intron 6 of 6)	NA	43933	PLCL1
peak_671	NW_013185768.1	1245000	1245399	+	0.738674	NA	Intergenic	NA	-28528	KIF21A
peak_622	NW_013185655.1	2939000	2939399	+	0.738499	NA	Intergenic	NA	87453	FAM53A
peak_686	NW_013185665.1	10500658	10501057	+	0.738443	NA	intron (TMEM178B, intron 2 of 3)	NA	72998	TMEM178B
peak_649	NW_013185717.1	4505596	4505995	+	0.738008	NA	intron (RUNX2, intron 3 of 4)	NA	42059	RUNX2
peak_821	NW_013185745.1	3013358	3013757	+	0.737678	NA	exon (ALG12, exon 9 of 9)	NA	11455	ALG12
peak_631	NW_013186118.1	78710	79109	+	0.73766	NA	exon (LOC106049928, exon 1 of 6)	NA	253	LOC106049928
peak_574	NW_013185662.1	4633144	4633543	+	0.73755	NA	Intergenic	NA	-299845	LOC106030488
peak_310	NW_013185675.1	8223912	8224311	+	0.737493	NA	intron (LOC106033067, intron 1 of 3)	NA	311	LOC106033067
peak_747	NW_013185677.1	4368943	4369342	+	0.737431	NA	exon (CLEC19A, exon 4 of 5)	NA	5685	CLEC19A
peak_907	NW_013185728.1	2715288	2715687	+	0.737189	NA	Intergenic	NA	-157768	CLVS1
peak_888	NW_013185801.1	708220	708619	+	0.73713	NA	intron (PPM1L, intron 1 of 3)	NA	35178	PPM1L
peak_819	NW_013185662.1	526924	527323	+	0.736563	NA	intron (FILIP1, intron 4 of 6)	NA	-41244	TMEM30A
peak_645	NW_013185832.1	1215510	1215909	+	0.736497	NA	intron (LOC106044770, intron 3 of 4)	NA	53419	LOC106044770
peak_659	NW_013185724.1	2494636	2495035	+	0.735848	NA	exon (LOC106038744, exon 3 of 3)	NA	-4752	PFKFB3
peak_892	NW_013185687.1	3507305	3507704	+	0.735846	NA	intron (PIEZO2, intron 18 of 51)	NA	120206	NAPG
peak_406	NW_013185666.1	3523054	3523453	+	0.735689	NA	Intergenic	NA	-1697	LOC106031182
peak_718	NW_013185890.1	601779	602178	+	0.735142	NA	Intergenic	NA	70040	LOC106046778
peak_840	NW_013185660.1	14862649	14863048	+	0.735024	NA	Intergenic	NA	-1888	DIP2A
peak_918	NW_013185654.1	13799516	13799915	+	0.734902	NA	intron (ARID5B, intron 2 of 7)	NA	2618	ARID5B
peak_591	NW_013185781.1	1628628	1629027	+	0.734755	NA	intron (LOC106042622, intron 1 of 3)	NA	31256	LOC106042622
peak_911	NW_013185854.1	512444	512843	+	0.734442	NA	intron (FKBP9, intron 5 of 9)	NA	8006	FKBP9
peak_672	NW_013185775.1	135046	135445	+	0.733626	NA	Intergenic	NA	253544	LMO7
peak_457	NW_013185789.1	2387928	2388327	+	0.733618	NA	intron (DACH2, intron 3 of 12)	NA	58612	LOC106042980
peak_891	NW_013185708.1	1785294	1785693	+	0.733581	NA	intron (ASTN2, intron 19 of 23)	NA	-35530	TRIM32
peak_895	NW_013185668.1	686923	687322	+	0.733453	NA	intron (ACTN1, intron 1 of 21)	NA	7417	ACTN1
peak_563	NW_013185658.1	8510317	8510716	+	0.733381	NA	intron (LOC106047174, intron 2 of 2)	NA	3521	LOC106047174
peak_430	NW_013185782.1	2580221	2580620	+	0.732957	NA	intron (ABI1, intron 3 of 11)	NA	36908	PDSS1
peak_103	NW_013185683.1	7381276	7381675	+	0.73278	NA	exon (LOC106034386, exon 2 of 7)	NA	366	LOC106034386
peak_734	NW_013185750.1	3569396	3569795	+	0.732653	NA	Intergenic	NA	-3477	BLCAP
peak_682	NW_013185688.1	3521992	3522391	+	0.732505	NA	Intergenic	NA	68605	TSC22D1
peak_878	NW_013185669.1	3836585	3836984	+	0.73248	NA	intron (SUFU, intron 2 of 11)	NA	34270	SUFU
peak_674	NW_013185677.1	1798520	1798919	+	0.732096	NA	promoter-TSS (PTX4)	NA	33	PTX4
peak_578	NW_013185705.1	3241188	3241587	+	0.731412	NA	Intergenic	NA	-13955	GARS
peak_881	NW_013185708.1	292942	293341	+	0.730518	NA	Intergenic	NA	-44424	MEGF9
peak_706	NW_013185655.1	20954787	20955186	+	0.730412	NA	intron (FOXN3, intron 2 of 5)	NA	2657	FOXN3
peak_851	NW_013185736.1	1941155	1941554	+	0.730404	NA	TTS (BCO2)	NA	-1993	PTS
peak_614	NW_013185666.1	4233011	4233410	+	0.730367	NA	intron (TMEM132C, intron 1 of 7)	NA	-142832	TMEM132C
peak_757	NW_013185673.1	2592043	2592442	+	0.730345	NA	intron (KIAA1919, intron 2 of 2)	NA	5511	KIAA1919
peak_843	NW_013185682.1	4926493	4926892	+	0.730332	NA	Intergenic	NA	149184	LOC106034211
peak_769	NW_013185655.1	18174413	18174812	+	0.730277	NA	Intergenic	NA	-39256	CLMN
peak_742	NW_013185666.1	3300982	3301381	+	0.730088	NA	intron (NCOR2, intron 9 of 49)	NA	71550	NCOR2
peak_812	NW_013185833.1	1610054	1610453	+	0.730017	NA	Intergenic	NA	-166611	TP63
peak_699	NW_013185665.1	10744140	10744539	+	0.729856	NA	intron (DENND2A, intron 1 of 18)	NA	-1241	DENND2A
peak_586	NW_013185989.1	290130	290529	+	0.729691	NA	Intergenic	NA	-2515	LOC106048881
peak_527	NW_013185834.1	137841	138240	+	0.729571	NA	exon (LOC106044836, exon 4 of 4)	NA	-5169	MPHOSPH6
peak_801	NW_013185685.1	1514692	1515091	+	0.729519	NA	intron (RGS9, intron 1 of 15)	NA	947	RGS9
peak_864	NW_013185663.1	606615	607014	+	0.729298	NA	intron (ESRP1, intron 1 of 12)	NA	416	ESRP1
peak_539	NW_013185805.1	361100	361499	+	0.729291	NA	Intergenic	NA	13279	TRNAF-GAA_7
peak_504	NW_013185688.1	2117695	2118094	+	0.728635	NA	exon (LPAR6, exon 1 of 2)	NA	764	LPAR6
peak_837	NW_013185677.1	8102468	8102867	+	0.728131	NA	promoter-TSS (EIF3B)	NA	-256	SNX8
peak_799	NW_013185816.1	1741998	1742397	+	0.7281	NA	intron (RXRA, intron 1 of 8)	NA	886	RXRA
peak_787	NW_013185867.1	1262835	1263234	+	0.727729	NA	Intergenic	NA	-3197	LOC106046135
peak_556	NW_013185655.1	19379065	19379464	+	0.726607	NA	Intergenic	NA	-14052	CHGA
peak_786	NW_013185791.1	396745	397144	+	0.72639	NA	Intergenic	NA	-13959	CBFB
peak_547	NW_013185701.1	1826837	1827236	+	0.726242	NA	intron (LOC106036513, intron 1 of 1)	NA	5576	LOC106036513
peak_862	NW_013185799.1	1224283	1224682	+	0.726204	NA	Intergenic	NA	24049	LOC106043420
peak_822	NW_013185971.1	94569	94968	+	0.726131	NA	intron (KIF17, intron 4 of 16)	NA	6374	KIF17
peak_776	NW_013185701.1	619440	619839	+	0.725909	NA	intron (NTRK3, intron 13 of 18)	NA	102312	LOC106036462
peak_364	NW_013185748.1	1456296	1456695	+	0.725604	NA	intron (TTLL11, intron 1 of 9)	NA	6957	TTLL11
peak_847	NW_013185667.1	2469946	2470345	+	0.725542	NA	Intergenic	NA	7706	LOC106031506
peak_740	NW_013185658.1	7565509	7565908	+	0.725536	NA	Intergenic	NA	-19083	LOC106047057
peak_710	NW_013185719.1	2072587	2072986	+	0.724931	NA	Intergenic	NA	-180320	SALL3
peak_857	NW_013185695.1	890171	890570	+	0.724859	NA	intron (CNGA3, intron 3 of 10)	NA	16084	CNGA3
peak_728	NW_013185781.1	124586	124985	+	0.723292	NA	promoter-TSS (LOC106042616)	NA	-496	LOC106042616
peak_767	NW_013185712.1	4223794	4224193	+	0.723198	NA	intron (LOC106037547, intron 2 of 2)	NA	1898	LOC106037547
peak_854	NW_013185677.1	859979	860378	+	0.722953	NA	intron (RAB11FIP3, intron 3 of 13)	NA	34035	RAB11FIP3
peak_841	NW_013185871.1	346316	346715	+	0.722813	NA	promoter-TSS (DPYSL2)	NA	-204	DPYSL2
peak_818	NW_013185654.1	14577020	14577419	+	0.7227	NA	intron (ANK3, intron 44 of 46)	NA	-39067	CCDC6
peak_668	NW_013185867.1	1429780	1430179	+	0.722192	NA	Intergenic	NA	-2524	GPR37L1
peak_915	NW_013185659.1	5357557	5357956	+	0.722159	NA	intron (AKT3, intron 2 of 13)	NA	-8679	AKT3
peak_827	NW_013185702.1	843322	843721	+	0.721735	NA	Intergenic	NA	-1246	LOC106036544
peak_669	NW_013185934.1	670843	671242	+	0.721552	NA	promoter-TSS (MRPL34)	NA	-38	MRPL34
peak_670	NW_013185655.1	19390428	19390827	+	0.721534	NA	Intergenic	NA	-25415	CHGA
peak_738	NW_013185698.1	4643864	4644263	+	0.721392	NA	Intergenic	NA	29052	LOC106036061
peak_778	NW_013185742.1	3625668	3626067	+	0.721057	NA	promoter-TSS (NEU2)	NA	10693	NEU2
peak_705	NW_013185665.1	5596854	5597253	+	0.720952	NA	intron (BCL2L13, intron 5 of 5)	NA	15613	BCL2L13
peak_890	NW_013185785.1	164286	164685	+	0.720881	NA	Intergenic	NA	74339	CXXC5
peak_824	NW_013185897.1	1101115	1101514	+	0.720307	NA	Intergenic	NA	-1274	DYNC1H1
peak_764	NW_013186000.1	107398	107797	+	0.720131	NA	intron (SMARCD3, intron 2 of 14)	NA	21390	SMARCD3
peak_390	NW_013185654.1	11935872	11936271	+	0.719692	NA	Intergenic	NA	23678	SIRT1
peak_785	NW_013185657.1	3267979	3268378	+	0.719302	NA	intron (LOC106041603, intron 4 of 4)	NA	4718	LOC106041603
peak_729	NW_013185714.1	700863	701262	+	0.719198	NA	intron (LONRF3, intron 2 of 10)	NA	1260	LONRF3
peak_404	NW_013185719.1	756875	757274	+	0.718436	NA	Intergenic	NA	-220622	PRL
peak_713	NW_013185915.1	407810	408209	+	0.718299	NA	promoter-TSS (LOC106047502)	NA	-208	LOC106047502
peak_807	NW_013185785.1	1712372	1712771	+	0.718231	NA	Intergenic	NA	-22384	BOD1
peak_730	NW_013185684.1	4455515	4455914	+	0.717769	NA	promoter-TSS (CPS1)	NA	-364	ACADL
peak_568	NW_013185661.1	3685578	3685977	+	0.71762	NA	Intergenic	NA	28820	LOC106030225
peak_615	NW_013185656.1	5494779	5495178	+	0.717612	NA	intron (LOC106038771, intron 2 of 3)	NA	5491	LOC106038771
[truncated: 214 more rows]

## Sheet: Table S7  
Table S7 Transcription factors predicted in DARs-DEGs
[truncated: 638 more rows]

## Sheet: Table S8 
Table S8 Transcription factors enriched in DARs-DEGs in laying stage
[truncated: 40 more rows]

[truncated: 1 more sheets: Table S9]
